# Supplementary material for: The viral expression and immune status in human cancers and insights into novel biomarkers of immunotherapy
Source: BMC Cancer. 2021 Nov 5;21:1183. doi: 10.1186/s12885-021-08871-9 (PMC8571886; doi:10.1186/s12885-021-08871-9)
Supplement: Supplementary file 2 — Additional file 2: Supplementary Table 1. TCGA Dataset. [file 12885_2021_8871_MOESM2_ESM.xls]

## Sheet: Title Page
The viral expression and immune status in human cancers and insights into novel biomarkers of immunotherapy
Siyuan Chen1,3,4, Hongyan Lai2,3,4, Jingjing Zhao2, Bing Chen1,3, Yan Li2, Yuchen Li2, Qin Li2, Qiupeng Zheng2, Shenglin Huang2,3, *, Xiaodong Zhu1,3, *
1Department of Medical Oncology, Fudan University Shanghai Cancer Center, Fudan University, Shanghai, 200032, China
2Fudan University Shanghai Cancer Center, Key Laboratory of Medical Epigenetics and Metabolism, Institutes of Biomedical Sciences, Fudan University, Shanghai 200032, China
3Department of Oncology, Shanghai Medical College, Fudan University, Shanghai, China
4These authors contributed equally to this work
Corresponding authors: Xiaodong Zhu, Ph.D., xddr001@163.com; Department of Medical Oncology, Fudan University Shanghai Cancer Center, Fudan University, Shanghai, 200032, China. Tel.: 86-21-64175590*88907; Fax: 86-21-64430366. Or Shenglin Huang, Ph.D., slhuang@fudan.edu.cn; Fudan University Shanghai Cancer Center and Institutes of Biomedical Sciences, Fudan University, 270 Dong An Rd., Shanghai 20…

## Sheet: Supplementary Table 1
Supplementary Table 1: TCGA Dataset
TCGA_patientID	TCGA.Study	gender	race	ethnicity	age_at_diagnosis	TCGA.Subtype	SNV.Neoantigens	Indel.Neoantigens	Intratumor.Heterogeneity	Silent.Mutation.Rate	Nonsilent.Mutation.Rate	Number.of.Segments	Fraction.Altered	Aneuploidy.Score	Homologous.Recombination.Defects	TMB	BCR.Evenness	BCR.Shannon	BCR.Richness	TCR.Shannon	TCR.Richness	TCR.Evenness	OS	OS.Time	PFI	PFI.Time	Leukocyte.Fraction	B.Cells.Memory	B.Cells.Naive	Dendritic.Cells.Activated	Dendritic.Cells.Resting	Eosinophils	Macrophages.M0	Macrophages.M1	Macrophages.M2	Mast.Cells.Activated	Mast.Cells.Resting	Monocytes	Neutrophils	NK.Cells.Activated	NK.Cells.Resting	Plasma.Cells	T.Cells.CD4.Memory.Activated	T.Cells.CD4.Memory.Resting	T.Cells.CD4.Naive	T.Cells.CD8	T.Cells.Follicular.Helper	T.Cells.gamma.delta	T.Cells.Regulatory.Tregs
TCGA-OR-A5J1	ACC	male	white	not reported	21496	ACC.CIMP-high	11	65	0.02	0.372735	0.61235	692	0.0748933	2	7	1.275	NA	NA	NA	0.636514	2	0.918296	1	1355	1	754	0.0463739	0.0594747	0	0.0202787	0	0	0	0	0.256512	0	0.113973	0.104792	0	0.00507247	0.0219881	0.010685	0	0.271379	0	0.135295	0.000549535	0	0
TCGA-OR-A5J2	ACC	female	white	hispanic or latino	16090	ACC.CIMP-low	12	43	0.16	0.209768	0.707968	131	0.887398	9	9	1.3	0.88817	2.89374	26	0	1	NA	1	1677	1	289	0.0578587	0	0.0221364	0.0496053	0	0	0	0.0164999	0.444082	0	0	0.0474207	0	0.00660467	0	0.151287	0	0.138389	0	0.113243	0.0107314	0	0
TCGA-OR-A5J3	ACC	female	white	hispanic or latino	8624	ACC.CIMP-intermediate	5	NA	0.11	0.106741	0.266853	123	0.947712	10	0	0.575	NA	NA	NA	NA	0	NA	0	2091	1	53	0.0484603	0.101666	0	0.156533	0	0	0	0	0.252792	0	0.0845464	0.0500904	0	0.0803193	0.0033072	0.000224489	0	0.110013	0.143165	0.017344	0	0	0
TCGA-OR-A5J4	ACC	na	na	na	na	ACC.CIMP-high	NA	NA	0.08	0.85482	2.88502	611	0.987139	14	47	4.325	NA	NA	NA	NA	NA	NA	1	423	1	126	0.0439883	NA	NA	NA	NA	NA	NA	NA	NA	NA	NA	NA	NA	NA	NA	NA	NA	NA	NA	NA	NA	NA	NA
TCGA-OR-A5J5	ACC	male	white	hispanic or latino	11171	ACC.CIMP-intermediate	141	157	0.15	3.49429	9.12397	130	0.947744	28	8	14.475	NA	NA	NA	NA	NA	NA	1	365	1	50	0.016759	0	0.0718815	0.0187736	0	0	0.0647186	0	0.43833	0	0.0281202	0.0407464	0	0.0204286	0.080178	0.000143401	0	0.165923	0.00954569	0.0612112	0	0	0
TCGA-OR-A5J6	ACC	female	black or african american	hispanic or latino	10839	ACC.CIMP-low	16	NA	0.06	0.246056	0.738167	79	0.592902	19	5	1.1	NA	NA	NA	0	1	NA	0	2703	0	2703	0.189302	0	0.015017	0.00706592	0.00795526	0	0	0.00041913	0.590039	0	0.0963311	0.075632	0.00375463	0.0140868	0	0.000336609	0	0.134203	0	0.0536994	0.00146073	0	0
TCGA-OR-A5J7	ACC	female	white	hispanic or latino	11279	ACC.CIMP-high	29	22	0	0.259651	1.22036	467	0.947014	20	21	1.825	NA	NA	NA	NA	0	NA	1	490	1	162	0.037859	0.0735192	0	0.0558359	0	0.060694	0.0544205	0	0.00449773	0	0.0661854	0.128604	0	0.057512	0.104364	0	0	0.339125	0	0.0458546	0.00938792	0	0
TCGA-OR-A5J8	ACC	male	white	hispanic or latino	24266	ACC.CIMP-intermediate	23	0	0.52	0.571029	2.07647	324	0.611782	7	16	3.325	0.658449	1.28128	7	2.91249	19	0.989151	1	579	1	530	0.314571	0	0.00543224	0	0.00179124	0	0	0.0660091	0.536625	0	0.0338273	0.0143918	0.00775294	0.0256261	0	0	0	0.0971424	0	0.16355	0.0386283	0	0.00922359
TCGA-OR-A5J9	ACC	female	white	hispanic or latino	8175	ACC.CIMP-high	15	1	0.23	0.130369	0.782212	212	0.94705	24	18	1.175	NA	NA	NA	0	1	NA	0	1352	1	414	0.0310468	0	0.00506186	0.0163842	0	0	0	0	0.406167	0.0126626	0	0.263057	0	0.0254758	0.0750472	0	0	0	0.123744	0.0724007	0	0	0
TCGA-OR-A5JA	ACC	female	white	not reported	19436	ACC.CIMP-high	256	1	0.12	2.50166	12.1133	252	0.819497	31	31	21.15	NA	NA	NA	0	1	NA	1	922	1	922	0.0347757	0.0166656	0	0.0388581	0	0	0	0	0.317556	0	0.0370877	0.0840585	0.00152179	0.0553305	0	0.00367558	0	0.249475	0.0226833	0.173088	0	0	0
TCGA-OR-A5JB	ACC	male	white	not reported	19172	ACC.CIMP-low	169	176	0.06	2.30726	7.62753	143	0.880943	12	24	11.35	NA	NA	NA	1.57946	11	0.658685	1	551	0	551	0.257026	0.045084	0	0	0.00895429	0	0	0.12141	0.253876	0.086535	0	0.0105562	0	0.0127497	0.0297929	0.0244615	0.0599935	0.03563	0	0.217174	0.0685391	0	0.0252436
TCGA-OR-A5JC	ACC	male	white	not reported	13862	ACC.CIMP-intermediate	13	NA	0.28	0.164488	0.630538	247	0.925392	26	8	0.975	NA	NA	NA	0	1	NA	1	1750	0	1750	0.0759758	0.00218993	0.0046476	0.0061023	0.0018718	0	0	0.0137269	0.415378	0	0.126596	0.0615625	0	0.0547223	0.00857171	0.00129843	0	0.137723	0	0.16111	0.00449944	0	0
TCGA-OR-A5JD	ACC	female	white	not reported	20989	ACC.CIMP-low	18	4	0.04	0.156543	0.600083	67	0.947728	34	0	1.025	NA	NA	NA	1.56071	5	0.969724	0	3038	0	3038	0.181996	0.0146066	2.34e-05	0.00932955	0	0	0	0.00163655	0.329552	0.19073	0	0.0861046	0	0.0703064	0	0	0	0.174895	0	0.104888	0.017928	0	0
TCGA-OR-A5JE	ACC	female	white	not reported	6455	ACC.CIMP-high	26	1	0.09	0.368127	1.23586	149	0.641375	17	12	1.9	NA	NA	NA	0	1	NA	1	2105	1	477	0.0980089	0.000969738	0	0.201441	0	0.0529927	0	0	0.307805	0.132497	0	0.13022	0	0.0465787	0	0	0	0	0	0.0737291	0.0520488	0	0.00171768
TCGA-OR-A5JF	ACC	female	white	not reported	25502	ACC.CIMP-intermediate	15	0	0.02	0.451349	1.7523	127	0.947783	18	4	2.3	NA	NA	NA	NA	0	NA	0	2015	0	2015	0.0931118	0	0.0129021	0.118371	0	0	0	0.00222264	0.314924	0.0580679	0	0.0446313	0	0	0	0	0	0.281089	0.101603	0.0661897	0	0	0
TCGA-OR-A5JG	ACC	male	white	not reported	22390	ACC.CIMP-high	18	89	0.22	0.238066	0.661296	85	0.688414	34	8	1.175	NA	NA	NA	NA	0	NA	1	541	1	541	0.0377779	0.0485287	0	0.0261245	0.00271482	0.0102897	0	0.00718891	0.363861	0	0.0327882	0.0467029	0.00960678	0.0431666	0.0291577	0.0160518	0	0.290682	0.0270373	0.0460989	0	0	0
TCGA-OR-A5JH	ACC	na	na	na	na	ACC.	NA	NA	0.01	0.10244	0.15366	68	0.94768	14	3	0.3	NA	NA	NA	NA	NA	NA	0	2110	0	2110	NA	NA	NA	NA	NA	NA	NA	NA	NA	NA	NA	NA	NA	NA	NA	NA	NA	NA	NA	NA	NA	NA	NA
TCGA-OR-A5JI	ACC	male	white	not reported	8177	ACC.CIMP-intermediate	4	38	0.05	0.0273086	0.327704	71	0.482812	18	0	0.35	NA	NA	NA	1.47508	5	0.916516	0	2331	0	2331	0.178299	0	0.0159529	0.00469691	0.000266645	0	0	0.0153711	0.278224	0	0.101483	0.0538602	0	0.0492942	0	0.0189674	0	0.123479	0	0.227582	0.0433465	0	0.0674753
TCGA-OR-A5JJ	ACC	male	white	not reported	24082	ACC.CIMP-intermediate	6	2	0.03	0.109267	0.491702	121	0.947647	14	14	0.75	0.889642	2.86365	25	0	1	NA	1	490	1	490	0.0460541	0	0.178165	0.0205073	0	0	0	0.0183936	0.178417	0	0.0213855	0.0173976	0	0.0882745	0	0.162928	0	0.0354291	0	0.183149	0.0893078	0	0.00664564
TCGA-OR-A5JK	ACC	male	white	not reported	18214	ACC.CIMP-low	10	NA	0.05	0.155442	0.595862	124	0.903341	18	7	1.05	0.702583	1.13076	5	2.30667	11	0.961956	0	1497	0	1497	0.281138	0.0142945	0.011656	0	0	0	0	0.0601539	0.219357	0.000301834	0	0.0519846	0	0.0361945	0	0.0052816	0	0.0166127	0	0.40111	0.100376	0	0.0826776
TCGA-OR-A5JL	ACC	female	white	not reported	13155	ACC.CIMP-low	3	10	0.03	0.0266573	0.29323	77	0.947728	10	2	0.4	NA	NA	NA	0	1	NA	0	2056	0	2056	0.119051	0.0185217	0	0.0121359	0	0.0139515	0	0	0.302396	0.0105043	0	0.192673	0	0.0696763	0	0.0424165	0	0.16419	0.0541189	0.119416	0	0	0
TCGA-OR-A5JM	ACC	female	white	not reported	9359	ACC.CIMP-high	18	74	0	0.584668	1.40852	326	0.466062	12	25	2.6	NA	NA	NA	NA	0	NA	1	562	1	72	0.00125197	0.00766307	0	0.0376818	0.0100792	0.0482923	0.197976	0	0	0	0.152083	0.104548	0	0	0.128002	0.0129122	0	0.196584	0	0.0690099	0.0351688	0	0
TCGA-OR-A5JO	ACC	female	white	not reported	9547	ACC.CIMP-low	3	NA	0	0.0530174	0.344613	61	2.46e-05	0	1	0.475	NA	NA	NA	1.64173	6	0.91627	0	1194	0	1194	0.30373	0	0.0111754	0	0.00566067	0	0	0.0237074	0.376185	0	0.208339	0.0334121	0	0.0939697	0	0.0114409	0	0.104745	0	0.105273	0.0110313	0	0.0150595
TCGA-OR-A5JP	ACC	male	white	not reported	14667	ACC.CIMP-high	38	33	0.26	0.581442	1.68895	164	0.538221	15	22	2.675	NA	NA	NA	NA	0	NA	0	464	0	464	0.0448042	0.104977	0	0.00986992	0	0	0.174458	0	0.222214	0	0.0200284	0.0805518	0	0.0139208	0.0506185	0.00638673	0	0.283852	0	0.033122	0	0	0
TCGA-OR-A5JQ	ACC	female	white	not reported	9667	ACC.CIMP-low	3	NA	0.07	0.081171	0.162342	70	0.949662	12	0	0.275	0.64699	1.60771	12	2.83899	18	0.982223	0	1103	0	1103	0.229189	0.0373759	0	0	0.00505598	0	0	0.068185	0.182205	0	0.0793118	0.026629	0	0.0675853	0	0.0129156	0	0.195937	0	0.224343	0.034583	0	0.0658737
TCGA-OR-A5JR	ACC	male	white	not reported	16604	ACC.CIMP-low	3	NA	0.08	0.051687	0.051687	104	0.947528	16	2	0.2	NA	NA	NA	0.693147	2	1	0	3688	0	3688	0.117671	0.0145316	0	0.0213645	0	0	0	0	0.452245	0.0190862	0	0.0652753	0	0.118882	0	0.000636742	0	0.173296	0	0.134157	0.000525504	0	0
TCGA-OR-A5JS	ACC	female	white	not reported	24017	ACC.CIMP-intermediate	14	2	0.15	0.368699	0.763734	226	0.838922	26	19	1.45	NA	NA	NA	NA	0	NA	0	383	1	166	0.0357202	0.0213934	0.00959699	0.217622	0	0	0.000572936	0	0.130872	0	0.00631269	0.0877677	0	0.0945615	0	0.0876893	0	0.0302986	0.163898	0.149415	0	0	0
TCGA-OR-A5JT	ACC	female	white	not reported	23794	ACC.CIMP-low	9	0	0.12	0.330753	0.606381	151	0.947108	32	9	1.1	NA	NA	NA	1.03972	3	0.946395	0	907	0	907	0.0469133	0.0409719	0	0.0933026	0	0	0	0	0.358945	0	0.0630485	0.0466119	0	0.0407963	0.0209162	0.0146223	0	0.260178	0	0.0606067	0	0	0
TCGA-OR-A5JU	ACC	na	na	na	na	ACC.	NA	NA	0.43	0.103902	0.597436	53	0.0264925	1	14	0.7	NA	NA	NA	NA	NA	NA	1	289	1	268	NA	NA	NA	NA	NA	NA	NA	NA	NA	NA	NA	NA	NA	NA	NA	NA	NA	NA	NA	NA	NA	NA	NA
TCGA-OR-A5JV	ACC	male	white	not reported	20319	ACC.CIMP-low	11	NA	0.06	0.136005	0.680024	151	0.84095	27	11	0.975	NA	NA	NA	2.04319	8	0.982568	0	2023	1	953	0.374965	0	0.00949281	0.00379485	0	0.00306859	0	0.0183951	0.528936	0.0439244	0	0.146148	0.0014426	0.0485454	0	0	0	0.164421	0	0.0296332	0.00219832	0	0
TCGA-OR-A5JW	ACC	male	white	not reported	17513	ACC.CIMP-intermediate	15	NA	0.07	0.192344	0.714419	98	0.947644	15	1	1.05	NA	NA	NA	NA	0	NA	0	2202	0	2202	0.0561448	0.013291	0	0.0258333	0	0.00406764	0	0.00185998	0.502406	0	0.0235065	0.0725248	0.00688862	0	0.0699511	0	0	0.174728	0.0850625	0.0185138	0.00136632	0	0
TCGA-OR-A5JX	ACC	male	white	not reported	18402	ACC.CIMP-low	22	0	0.06	0.218944	0.821039	221	0.595656	22	9	1.225	NA	NA	NA	NA	0	NA	0	950	0	950	0.0369941	0.0471216	0.0493455	0.012001	0	0	0	0.0190062	0.409947	0	0.0402675	0.107913	0	0.0245611	0.0821075	0	0	0.163556	0	0.0441739	0	0	0
TCGA-OR-A5JY	ACC	female	white	not reported	25190	ACC.CIMP-high	33	41	0.2	0.441835	1.66338	758	0.733021	13	53	2.55	NA	NA	NA	NA	0	NA	1	552	1	75	0.0512405	0	0.0367105	0.22097	0	0	0	0	0.154114	0	0.090516	0.0603794	0.0221646	0.0432024	0	0	0	0.340153	0	0	0.0180877	0	0.013703
TCGA-OR-A5JZ	ACC	male	white	not reported	22218	ACC.CIMP-low	7	0	0.02	0.130896	0.31415	156	0.947708	9	3	0.675	NA	NA	NA	NA	0	NA	0	822	1	247	0.0557399	0.0254858	0.00478953	0.0396075	0	0	0	0.00926625	0.408793	0	0.0955502	0.0292774	0	0.063778	0	0	0	0.22594	0	0.0975126	0	0	0
TCGA-OR-A5K0	ACC	female	white	not reported	25400	ACC.CIMP-high	10	79	0.02	0.662887	1.1932	218	0.989918	4	34	2.375	NA	NA	NA	NA	0	NA	0	1029	1	659	0.00660902	0	0.0810583	0.282957	0	0	0	0	0.292131	0.0454895	0	0.0313694	0.00312856	0.0318254	0.0294202	0	0	0.0684226	0	0.0745483	0.0596501	0	0
TCGA-OR-A5K1	ACC	male	white	not reported	17596	ACC.CIMP-low	3	65	0.02	0.0267955	0.321546	48	0.947728	12	2	0.525	NA	NA	NA	NA	0	NA	0	3289	1	826	0.0955169	0.00461761	0	0.0296687	0	0	0	0.0327858	0.24341	0	0.0661818	0.0868537	0	0.108506	0.0160801	0.0501535	0	0.286036	0	0.0673736	0.00833333	0	0
TCGA-OR-A5K2	ACC	female	white	not reported	11970	ACC.CIMP-high	35	53	0.08	0.572952	1.20047	223	0.358182	14	11	2.025	NA	NA	NA	0	1	NA	1	994	1	97	0.0566231	0.0875093	0.00585061	0.159889	0	0.0585021	0	0.00266857	0.298657	0.0227373	0	0.11765	0	0.0357015	0	0.0399994	0	0.0809647	0	0.0491243	0.040746	0	0
TCGA-OR-A5K3	ACC	male	white	not reported	19375	ACC.CIMP-intermediate	9	NA	0	0.109534	0.383369	71	0.947642	13	3	0.6	NA	NA	NA	NA	0	NA	0	3465	0	3465	0.0984968	0.0346483	0	0.201019	0	0	0	0	0.439679	0	0.0291836	0.0696249	0	0.00597523	0.01558	0	0	0.0927977	0	0.100898	0.0105939	0	0
TCGA-OR-A5K4	ACC	female	white	not reported	23481	ACC.CIMP-low	126	1	0	2.25817	5.29501	102	0.947726	12	3	8.675	NA	NA	NA	NA	0	NA	0	1082	0	1082	0.022581	0	0	0.0393189	0	0	0	0.00125808	0.382236	0	0.0692414	0.0565064	0	0.073726	0	0.00437595	0	0	0.146698	0.172342	0.0542977	0	0
TCGA-OR-A5K5	ACC	female	white	not reported	21907	ACC.CIMP-high	25	26	0.01	0.972772	2.81315	578	0.546782	17	21	4.55	NA	NA	NA	NA	0	NA	1	498	1	108	0.0293673	0.0541487	0	0.321237	0	0.0014917	0.00413291	0	0.151583	0	0.0458942	0.0730375	0.00328863	0.0260328	0.13445	0.0189717	0	0.0443297	0	0.037594	0.0838088	0	0
TCGA-OR-A5K6	ACC	female	white	not hispanic or latino	20657	ACC.CIMP-intermediate	16	88	0.02	0.163204	0.598415	147	0.622465	3	12	0.95	NA	NA	NA	0	1	NA	0	1493	1	391	0.0603975	0.0156011	0.00746667	0.127467	0	0.0118941	0.0180615	0	0.376071	0.0139935	0	0.195061	0	0.0438577	0	0.0332396	0	0.0894078	0.00217772	0.0496727	0.0160288	0	0
TCGA-OR-A5K8	ACC	male	white	not hispanic or latino	14435	ACC.CIMP-intermediate	15	47	0.12	0.0801303	0.641042	134	0.947655	17	5	0.9	NA	NA	NA	0	1	NA	0	749	0	749	0.0263149	0.0243979	0	0.0209533	0	0	0	0	0.295469	0	0.0173247	0.0847811	0	0.0719511	0.0214619	0.0945841	0	0.100776	0	0.2683	0	0	0
TCGA-OR-A5K9	ACC	female	white	not reported	22596	ACC.CIMP-high	71	12	0.13	1.02724	3.00062	238	0.927388	13	12	4.45	NA	NA	NA	NA	0	NA	1	344	1	236	0.00387135	0	0.0115379	0.150059	0	0	0	0	0.287155	0	0.060094	0.0441494	0	0.00248924	0.0845175	0.00513896	0	0.229477	0.043272	0.0821104	0	0	0
TCGA-OR-A5KB	ACC	na	na	na	na	ACC.	NA	NA	0.07	15.2663	47.946	254	0.633578	18	33	76.075	NA	NA	NA	NA	NA	NA	0	741	1	214	NA	NA	NA	NA	NA	NA	NA	NA	NA	NA	NA	NA	NA	NA	NA	NA	NA	NA	NA	NA	NA	NA	NA
TCGA-OR-A5KO	ACC	female	white	not hispanic or latino	14606	ACC.CIMP-intermediate	19	NA	0.04	0.220382	0.688693	415	0.951684	17	14	1.075	NA	NA	NA	0	1	NA	0	1414	1	541	0.014135	0.0685496	0	0.0844287	0	0	0.1093	0	0.116428	0	0.00744009	0.0696292	0	0.0424753	0.0384728	0	0	0.1517	0.255383	0.0561929	0	0	0
TCGA-OR-A5KP	ACC	na	na	na	na	ACC.	NA	NA	0.05	0.447481	1.50038	129	0.523978	17	8	2.3	NA	NA	NA	NA	NA	NA	0	2777	1	1250	NA	NA	NA	NA	NA	NA	NA	NA	NA	NA	NA	NA	NA	NA	NA	NA	NA	NA	NA	NA	NA	NA	NA
TCGA-OR-A5KQ	ACC	na	na	na	na	ACC.	NA	NA	0.03	0.0797093	0.265698	43	0.0404842	0	2	0.325	NA	NA	NA	NA	NA	NA	0	2677	0	2677	NA	NA	NA	NA	NA	NA	NA	NA	NA	NA	NA	NA	NA	NA	NA	NA	NA	NA	NA	NA	NA	NA	NA
TCGA-OR-A5KS	ACC	na	na	na	na	ACC.	NA	NA	0.51	0.107313	0.429251	282	0.947757	26	43	0.7	NA	NA	NA	NA	NA	NA	0	2549	0	2549	NA	NA	NA	NA	NA	NA	NA	NA	NA	NA	NA	NA	NA	NA	NA	NA	NA	NA	NA	NA	NA	NA	NA
TCGA-OR-A5KT	ACC	female	white	not hispanic or latino	16217	ACC.CIMP-low	10	3	0.1	0.103745	0.518724	229	0.0836643	1	12	1.075	NA	NA	NA	NA	0	NA	0	2895	1	2099	0.232338	0.0406407	0.0172495	0	0	0	0	0.00581659	0.404884	0	0.0261182	0.129535	0	0.00629492	0.0584917	0.10609	0	0.0625394	0	0.123351	0.0108249	0	0.00816401
TCGA-OR-A5KU	ACC	female	white	not hispanic or latino	13559	ACC.CIMP-intermediate	11	0	0.23	0.268636	0.483544	81	0.947728	28	5	0.875	NA	NA	NA	NA	0	NA	0	4673	0	4673	0.0749315	0.157957	0	0.0957881	0	0	0	0	0.337307	0	0.0250903	0.0552278	0	0.0147566	0.0307098	0	0	0.223863	0.0593002	0	0	0	0
TCGA-OR-A5KV	ACC	female	white	not hispanic or latino	6250	ACC.CIMP-low	9	6	0.03	0.0783688	0.470213	76	0.00528572	0	1	0.775	NA	NA	NA	NA	0	NA	0	3878	1	1116	0.0267723	0.0122959	0	0.00173468	0	0	0.136566	0	0	0	0.14149	0.143832	0	0.00985633	0.13578	0.00830036	0	0.270801	0.0279822	0.111362	0	0	0
TCGA-OR-A5KW	ACC	female	white	not hispanic or latino	20328	ACC.CIMP-low	12	0	0.06	0.318198	0.477297	160	1	11	10	0.95	NA	NA	NA	NA	0	NA	0	2076	0	2076	0.0398592	0.0115985	0	0.090562	0	0.0534796	0	0	0.281205	0	0.210964	0.12766	0	0.0146178	0.00354319	0	0	0.0472993	0	0.14788	0.0111911	0	0
TCGA-OR-A5KX	ACC	female	white	not hispanic or latino	9298	ACC.CIMP-high	14	10	0.15	0.335141	0.799182	459	0.288742	8	15	1.75	NA	NA	NA	NA	0	NA	0	1364	1	62	0.020802	0	0.0287274	0.0040568	0	0	0	0	0.187701	0	0.156403	0.263012	0	0.0358206	0.044524	0.0021075	0	0.223835	0	0.0538136	0	0	0
TCGA-OR-A5KY	ACC	female	white	not hispanic or latino	8745	ACC.CIMP-intermediate	18	2	0.07	0.233904	0.675721	204	0.94831	15	10	1.15	NA	NA	NA	NA	0	NA	1	391	1	178	0.158306	0.0247952	0	0.0428273	0	0.0147695	0	9.98e-05	0.4864	0.0174185	0	0.0993271	0	0.0325471	0	0.0044181	0	0.225892	0	0.051506	0	0	0
TCGA-OR-A5KZ	ACC	male	white	not hispanic or latino	15594	ACC.CIMP-intermediate	9	0	0.26	0.130902	0.680692	164	0.906188	15	5	0.925	NA	NA	NA	0	1	NA	1	125	1	36	0.02023	0.0461694	0	0	0	0	0.230805	0.0338539	0.376361	0.0101304	0	0	0	0	0.0631607	0.0082038	0	0	0.0385371	0.182027	0.0107523	0	0
TCGA-OR-A5L1	ACC	na	na	na	na	ACC.	NA	NA	0.1	0.255334	0.331934	81	0.947729	26	4	0.675	NA	NA	NA	NA	NA	NA	0	1781	1	685	NA	NA	NA	NA	NA	NA	NA	NA	NA	NA	NA	NA	NA	NA	NA	NA	NA	NA	NA	NA	NA	NA	NA
TCGA-OR-A5L2	ACC	na	na	na	na	ACC.	NA	NA	0.41	1.13832	3.0269	302	0.73945	18	60	4.875	NA	NA	NA	NA	NA	NA	1	1852	0	1852	NA	NA	NA	NA	NA	NA	NA	NA	NA	NA	NA	NA	NA	NA	NA	NA	NA	NA	NA	NA	NA	NA	NA
TCGA-OR-A5L3	ACC	female	white	not hispanic or latino	24763	ACC.CIMP-low	9	1	0	0.188095	0.564284	60	0.0363708	1	4	0.85	NA	NA	NA	NA	0	NA	0	4628	0	4628	0.148952	0.0165629	0.00409314	0.206686	0	0	0	0	0.17883	0	0.0947489	0.12663	0.00265488	0.0255342	0.0640531	0	0	0.0752785	0.0863131	0.077672	0.0409429	0	0
TCGA-OR-A5L4	ACC	female	white	not hispanic or latino	17819	ACC.CIMP-low	9	11	0.28	0.247974	0.606158	69	0.947774	32	1	0.875	NA	NA	NA	NA	0	NA	0	967	0	967	0.0824763	0	0.0259404	0.0123628	0	0	0	0.0252552	0.405136	0	0.0617795	0.0742821	0	0.0134275	0.045251	0	0	0.233765	0	0.1028	0	0	0
TCGA-OR-A5L5	ACC	female	white	not hispanic or latino	28270	ACC.CIMP-low	1	1	0.05	0.0548637	0.246887	56	0.948145	9	5	0.325	NA	NA	NA	1.09861	3	1	0	1317	0	1317	0.321995	0	0.0370323	0.00168351	0	0	0	0.031563	0.295293	0	0.152683	0.0529885	0	0.0548814	0	0.0201426	0	0.169049	0	0.184684	0	0	0
TCGA-OR-A5L6	ACC	male	white	not hispanic or latino	22057	ACC.CIMP-intermediate	21	6	0.25	0.259898	0.909644	115	0.493166	17	13	1.325	NA	NA	NA	NA	0	NA	0	861	0	861	0.0608414	0.00768464	0	0.0424535	0	0	0	0	0.439332	0	0.0360404	0.0551105	0	0.0624244	0.05708	0	0	0.223653	0	0.0762214	0	0	0
TCGA-OR-A5L8	ACC	female	white	not hispanic or latino	13472	ACC.CIMP-low	11	NA	0.26	0.158434	0.343274	47	0.947734	24	3	0.6	NA	NA	NA	0	1	NA	0	885	0	885	0.0105993	0.0191225	0.0478208	0.0141948	0	0	0	0	0.253192	0	0.0295724	0.101344	0	0	0.0670812	0	0	0.0646525	0.320139	0.08288	0	0	0
TCGA-OR-A5L9	ACC	female	white	not hispanic or latino	19526	ACC.CIMP-low	3	0	0.02	0.0535453	0.160636	66	0.947971	10	2	0.375	NA	NA	NA	NA	0	NA	0	871	0	871	0.187686	0.0134893	0.0141078	0.00858816	0	0	0	0.0157324	0.32711	0	0.118928	0.0830991	0	0	0.039057	0.0211627	0	0.243484	0	0.109999	0	0	0.005242
TCGA-OR-A5LA	ACC	female	white	not hispanic or latino	19242	ACC.CIMP-low	4	NA	0.04	0.054564	0.190974	61	0.947729	34	2	0.475	NA	NA	NA	0	1	NA	0	719	0	719	0.246672	0	0.0117386	0	0.00458095	0	0	0.0158709	0.281463	0	0.220664	0.0296807	0	0.0827092	0	0.0285766	0	0.154941	0	0.1172	0.0310317	0	0.0215426
TCGA-OR-A5LB	ACC	male	white	not hispanic or latino	21565	ACC.CIMP-intermediate	82	446	0.03	1.89391	4.99781	138	0.946861	15	6	9.9	NA	NA	NA	NA	0	NA	1	1204	1	611	0.0157878	0	0.0279163	0.0122418	0	0.0863862	0.0684988	0.0118699	0.0478526	0	0.118625	0.120966	0	0.0419763	0	0	0	0.391654	0	0.0703684	0.00164519	0	0
TCGA-OR-A5LC	ACC	female	white	not hispanic or latino	26084	ACC.CIMP-intermediate	5	0	0.05	0.486372	1.05381	139	0.719356	24	9	1.55	NA	NA	NA	NA	0	NA	1	159	1	50	0.0282182	0	0.0394983	0.00619741	0	0	0.237024	0.00380491	0.168765	0	0.116673	0.0396413	0	0	0.0964468	0.0487922	0	0.188679	0	0.0315277	0.016318	0	0.00663279
TCGA-OR-A5LD	ACC	male	white	not hispanic or latino	19111	ACC.CIMP-high	26	116	0.08	0.465705	1.21601	179	0.454826	14	11	2.375	NA	NA	NA	NA	0	NA	1	1197	1	444	0.010774	0.00689035	0	0	0	0	0.0792823	0	0.0387727	0	0.122497	0.276702	0	0.0447621	0.0829487	4.49e-05	0	0.191589	0.0780802	0.0365549	0.0418754	0	0
TCGA-OR-A5LE	ACC	male	white	not hispanic or latino	5383	ACC.CIMP-high	9	6	0.03	0.105686	0.581273	152	0.916231	6	21	0.75	NA	NA	NA	NA	0	NA	1	662	1	265	0.0246168	0	0.0109398	0.377549	0	0.00544877	0.128297	0	0	0	0.181013	0.0437897	0	0.0304946	0	0.0062517	0	0.120285	0	0.0332859	0.0626451	0	0
TCGA-OR-A5LF	ACC	na	na	na	na	ACC.	NA	NA	0	0.157062	0.523539	205	0.943819	29	16	0.825	NA	NA	NA	NA	NA	NA	1	445	0	445	NA	NA	NA	NA	NA	NA	NA	NA	NA	NA	NA	NA	NA	NA	NA	NA	NA	NA	NA	NA	NA	NA	NA
TCGA-OR-A5LG	ACC	male	white	not hispanic or latino	16875	ACC.CIMP-low	9	0	0.07	0.183007	0.366014	147	0.948747	4	31	0.95	NA	NA	NA	0.693147	2	1	0	1589	1	1393	0.0470103	0.0111254	0.00716888	0.00746418	0	0	0	0	0.448243	0	0.126237	0.068117	0	0.0315576	0.00790617	0.00798188	0	0.142742	0	0.139842	0.00161424	0	0
TCGA-OR-A5LH	ACC	female	white	not hispanic or latino	13182	ACC.CIMP-low	5	NA	0	0.0261862	0.209489	105	0.916552	8	2	0.425	NA	NA	NA	1.03972	3	0.946395	1	2385	1	2385	0.192148	0.0381795	0.0472991	0.000576289	0	0	0	0.0120811	0.287939	0.0647253	0	0.140178	0	0.10188	0	0	0	0.06524	0	0.198591	0.0433099	0	0
TCGA-OR-A5LI	ACC	na	na	na	na	ACC.	NA	NA	0.1	0.340669	1.17924	576	0.936797	16	20	2.325	NA	NA	NA	NA	NA	NA	1	436	1	61	NA	NA	NA	NA	NA	NA	NA	NA	NA	NA	NA	NA	NA	NA	NA	NA	NA	NA	NA	NA	NA	NA	NA
TCGA-OR-A5LJ	ACC	female	white	not hispanic or latino	20069	ACC.CIMP-intermediate	148	282	0	4.02597	9.57814	82	0.947649	15	13	16.25	NA	NA	NA	2.30462	11	0.961101	1	1105	1	98	0.0544292	0.0858507	0	0.185147	0	0.0163614	0.0333922	0.0107281	0.120078	0	0.118669	0.0357524	0	0.0199389	0	0.00314229	0	0.0283408	0	0.272929	0.06967	0	0
TCGA-OR-A5LK	ACC	male	not reported	not reported	22919	ACC.CIMP-intermediate	27	0	0.18	0.375789	0.993156	81	1	34	9	1.6	NA	NA	NA	1.33218	4	0.960964	0	2740	0	2740	0.307474	0	0.00458609	0.00217361	0.00695871	0	0	0.0129176	0.424809	0.002024	0.117463	0.0500676	0	0.0248454	0	0.0433658	0	0.132722	0	0.149385	0.0251465	0	0.00353546
TCGA-OR-A5LL	ACC	female	not reported	not reported	27607	ACC.CIMP-low	15	1	0.2	0.344835	1.24671	303	0.813479	8	19	2.175	NA	NA	NA	NA	0	NA	1	1613	1	213	0.0728734	0.154267	0	0.0447374	0	0	0	0	0.198316	0	0.107752	0.0265077	0	0.043203	0	0.0419816	0	0.196541	0.0710326	0.115662	0	0	0
TCGA-OR-A5LM	ACC	male	not reported	not reported	8735	ACC.CIMP-intermediate	9	NA	0.29	0.163833	0.600721	164	0.909171	31	17	0.9	NA	NA	NA	NA	0	NA	0	1858	0	1858	0.053012	0.0204875	0	0.0579228	0	0.00315406	0	0	0.570953	0	0.0292988	0.0428675	0	0	0.0528351	0	0	0.100897	0.0143365	0.107247	0	0	0
TCGA-OR-A5LN	ACC	female	not reported	not reported	11414	ACC.CIMP-low	8	NA	0	0.081145	0.270483	83	0.651972	22	4	0.55	NA	NA	NA	1.79176	6	1	0	2342	0	2342	0.237654	0.0366891	0	0.00988725	0	0	0	0.0054148	0.417336	0	0.0310366	0.0261814	0	0.0167212	0.00788288	0.00404784	0	0.0843369	0	0.254257	0.0442961	0	0.0619125
TCGA-OR-A5LO	ACC	female	not reported	not reported	22370	ACC.CIMP-high	31	65	0.17	0.581612	1.5069	235	0.947674	30	23	2.8	NA	NA	NA	NA	0	NA	1	2405	1	153	0.0186022	0	0.0468093	0.0782559	0	0	0	0	0.304063	0	0.0113889	0.0742831	0	0.0459159	0.0618812	0	0	0	0.158357	0.163148	0.0558978	0	0
TCGA-OR-A5LP	ACC	female	not reported	not reported	13574	ACC.CIMP-low	9	NA	0.02	0.0525484	0.446662	53	0.947718	12	0	0.575	NA	NA	NA	0.693147	2	1	0	1857	0	1857	0.211787	0	0.00705277	0.0807794	0	0	0	0.0249148	0.443529	0	0.123517	0.0368564	0.00604779	0.049415	0	0.00517792	0	0.163197	0	0.0595131	0	0	0
TCGA-OR-A5LR	ACC	female	not reported	not reported	11261	ACC.CIMP-low	4	NA	0	0.0266646	0.319975	51	0.947729	10	0	0.4	NA	NA	NA	NA	0	NA	0	853	0	853	0.0672907	0.00301636	0.0013441	0.00991845	0	0	0	0.0137829	0.322462	0	0.0897269	0.0892984	0	0.0310271	0.0168319	0.0761729	0	0.260578	0	0.0816804	0.00416028	0	0
TCGA-OR-A5LS	ACC	female	not reported	not reported	12663	ACC.CIMP-intermediate	3	NA	0	0.0805211	0.241563	105	0.925487	31	10	0.525	NA	NA	NA	NA	0	NA	0	1096	0	1096	0.0517163	0.0218323	0.0170609	0.0779227	0	0	0	0	0.370856	0	0.0273058	0.047845	0	0.0164365	0.036396	0.0931526	0	0.0638625	0.226573	0.000756883	0	0	0
TCGA-OR-A5LT	ACC	male	not reported	not reported	21032	ACC.CIMP-intermediate	3	31	0.03	0.184726	0.580568	172	0.947593	27	8	0.8	NA	NA	NA	0	1	NA	0	549	0	549	0.0298298	0	0.0202541	0.0771746	0	0	0	0	0.448651	0	0.0200707	0.0137879	0	0.0247458	0.0297863	0.00256418	0	0.309872	0	0.0530929	0	0	0
TCGA-OU-A5PI	ACC	female	white	not hispanic or latino	19492	ACC.CIMP-intermediate	18	6	0.07	0.266277	0.665693	183	0.9476	16	8	1	NA	NA	NA	NA	0	NA	0	1171	1	351	0.0536747	0.102236	0	0.00244561	0	0.0113296	0	0	0.446476	0	0	0.11799	0	0.0639816	0	0	0	0.0747993	0.0444373	0.136305	0	0	0
TCGA-P6-A5OF	ACC	female	white	not hispanic or latino	20106	ACC.CIMP-intermediate	12	6	NA	0.262652	0.6041	NA	NA	NA	NA	1.175	NA	NA	NA	NA	0	NA	1	207	1	143	0.0436846	0.0410072	0	0.042129	0	0.00244945	0	0	0.412561	0	0.0429237	0.133116	0	0.0207755	0.0556988	0	0	0.218183	0.00953553	0.0216202	0	0	0
TCGA-P6-A5OG	ACC	female	white	not hispanic or latino	16659	na	na	na	na	na	na	na	na	na	na	8.175	na	na	na	na	na	na	na	na	na	na	na	na	na	na	na	na	na	na	na	na	na	na	na	na	na	na	na	na	na	na	na	na	na
TCGA-P6-A5OH	ACC	na	na	na	na	ACC.	NA	NA	0.22	1.05935	2.86024	278	0.497519	9	20	4.5	NA	NA	NA	NA	NA	NA	1	0	1	0	NA	NA	NA	NA	NA	NA	NA	NA	NA	NA	NA	NA	NA	NA	NA	NA	NA	NA	NA	NA	NA	NA	NA
TCGA-PA-A5YG	ACC	male	white	not hispanic or latino	18926	ACC.CIMP-low	7	NA	0.01	0.0264825	0.264825	56	0.947727	12	3	0.25	NA	NA	NA	2.52321	13	0.983727	0	756	0	756	0.298123	0.00852254	0.00559973	0.00998956	0	0	0	0	0.38091	0.0244464	0.195155	0.0287283	0	0.0862951	0	0	0	0.0656144	0	0.182002	0.0081607	0	0.00457667
TCGA-PK-A5H8	ACC	male	white	not hispanic or latino	15373	ACC.CIMP-intermediate	8	3	NA	0.238848	0.477696	NA	NA	NA	NA	0.85	NA	NA	NA	NA	0	NA	0	3623	0	3623	0.0352674	0	0.0169785	0.0171466	0	0.00429671	0	0	0.423374	0.100451	0	0.107543	0	0.0917679	0	0	0	0.206536	0	0.0273797	0.00452632	0	0
TCGA-PK-A5H9	ACC	female	asian	not hispanic or latino	10173	ACC.CIMP-low	6	NA	0.01	0.0793965	0.344052	55	0.010693	0	2	0.525	NA	NA	NA	1.47508	5	0.916516	0	616	0	616	0.0724116	0.00917364	0.00308572	0.00345028	0	0	0	0.0178926	0.337405	0	0.13999	0.120521	0	0.0638616	0	0.0246438	0	0.142124	0	0.0634466	0.0744059	0	0
TCGA-PK-A5HA	ACC	male	not reported	not reported	23345	ACC.CIMP-high	21	0	0.09	0.316234	1.26493	112	0.99015	7	14	2.025	NA	NA	NA	1.32966	4	0.959148	0	1201	0	1201	0.135924	0.0109968	0	0	0.00912961	0	0	0	0.692738	0	0.0642521	0.040653	0	0	0.0107427	0.00381312	0.00549885	0.020107	0	0.116871	0.0144227	0	0.010775
TCGA-PK-A5HB	ACC	male	not reported	not reported	23293	ACC.CIMP-high	442	743	0	9.31785	24.9614	128	0.948005	12	12	43.45	NA	NA	NA	NA	0	NA	0	1293	1	213	0.0380969	0	0.0197283	0.237544	0	0	0	0	0.299668	0	0.0571447	0.0660122	0	0	0.0653015	0.0146646	0	0.225557	0.0136249	0	0.00075493	0	0
TCGA-PK-A5HC	ACC	na	na	na	na	ACC.	NA	NA	0.16	0.453682	1.41442	256	0.986212	16	44	2.325	NA	NA	NA	NA	NA	NA	0	679	1	131	NA	NA	NA	NA	NA	NA	NA	NA	NA	NA	NA	NA	NA	NA	NA	NA	NA	NA	NA	NA	NA	NA	NA
TCGA-2F-A9KO	BLCA	male	white	not hispanic or latino	23323	NA	235	79	0.12	4.77971	13.7491	210	0.685083	17	41	18.275	0.874217	3.15673	37	3.65816	40	0.991673	1	734	1	651	0.456525	0.00441808	0.057634	0.0404008	0.0145906	0	0.00519745	0.0551488	0.180663	0	0.00502993	0.0282014	0	0.0382555	0	0.116339	0.000816635	0.0483841	0	0.214513	0.133096	0	0.0573128
TCGA-2F-A9KP	BLCA	male	white	not hispanic or latino	24428	NA	58	5	0.12	1.18173	3.87849	341	0.358664	9	28	4.625	0.956889	0.663265	2	NA	0	NA	1	364	1	343	0.146259	0.232892	0	0.105826	0	0	0	0	0.111961	0.0845636	0	0.0764808	0.0119662	0	0.033948	0.103007	0	0.090783	0.0850363	0.063536	0	0	0
TCGA-2F-A9KQ	BLCA	male	white	not hispanic or latino	25259	NA	40	1	0.01	0.511192	1.80421	124	0.609985	5	9	2.325	NA	NA	NA	NA	0	NA	0	2886	0	2886	0.040757	0.0320208	0	0.0926399	0.0169979	0	0	0	0.188312	0	0.19092	0.109018	0	0.00616922	0	0.00883293	0	0	0.270405	0.0494623	0.0352225	0	0
TCGA-2F-A9KR	BLCA	female	not reported	not reported	21848	NA	102	3	0.18	2.23299	5.92486	166	0.931455	10	10	8.125	NA	NA	NA	1.47508	5	0.916516	1	3183	1	3086	0.0978574	0.121167	0	0.0637859	0	0	0	0	0.181672	0.00863835	0	0.0864806	0.00531235	0.0407603	0.0118731	0.162165	0	0	0	0.126917	0.191229	0	0
TCGA-2F-A9KT	BLCA	male	white	not hispanic or latino	30520	NA	138	80	0.08	2.57575	9.60604	247	0.711544	10	26	11.75	NA	NA	NA	0	1	NA	0	3314	0	3314	0.344665	0.0461345	0	0	0	0	0.108901	0.033574	0.279562	0.0728224	0	0.0377911	0.0571394	0.0293763	0.0343344	0.0401217	0	0	0.00658884	0.153582	0.100073	0	0
TCGA-2F-A9KW	BLCA	female	white	not hispanic or latino	24703	NA	55	38	0.13	1.10563	2.65948	405	0.767227	7	48	3.9	NA	NA	NA	1.09861	3	1	1	254	1	85	0.188686	0	0.0330193	0.0870486	0	0.0421513	0.225662	0.0137802	0.363984	0.0410351	0	0.00684314	0.0447993	0	0.0106806	0.040751	0	0.00710941	0.0417626	0.0167249	0.0113196	0	0.0133288
TCGA-4Z-AA7M	BLCA	male	white	not reported	23817	NA	273	121	0.2	4.95326	14.2097	337	0.734455	16	46	17.85	NA	NA	NA	0.693147	2	1	0	495	0	495	0.163029	0.1119	0	0.00917111	0	0	0.085842	0.0365258	0.227197	0.0571306	0	0.030782	0	0	0.106442	0.025514	0	0	0.158438	0.134336	0.0126987	0	0.00402229
TCGA-4Z-AA7N	BLCA	male	white	not reported	24090	NA	5	NA	NA	0.310769	0.310769	45	0.0520163	NA	NA	0.625	0.632133	2.3627	42	4.45748	87	0.998114	1	1367	0	1367	0.656213	0.150701	0.276693	0.00542519	0	0	0.040551	0.0193762	0.088862	0	0	0.012587	0	0.0152748	0	0.00943824	0.0156618	0.124227	0	0.0745896	0.0904865	0	0.0761267
TCGA-4Z-AA7O	BLCA	male	black or african american	not reported	23645	NA	72	35	0.01	1.96542	4.72928	136	0.486974	4	12	6.675	0.937898	3.50555	42	2.07944	8	1	0	512	0	512	0.144518	0.036509	0	0.0591237	0.0144522	0	0	0.0607433	0.134186	0	0.0204969	0.0233352	0	0.0464866	0	0.0855138	0	0.0833149	0	0.23212	0.183329	0	0.0203886
TCGA-4Z-AA7Q	BLCA	male	white	not reported	28981	NA	105	7	0.24	2.3472	6.39304	224	0.547933	13	41	7.95	0.835516	3.44828	62	3.26257	27	0.989906	1	510	0	510	0.511711	0.006227	0.0176993	0.0115631	0.00662758	0	0.0276056	0.193675	0.0913266	0	0.0564063	0.0367812	0	0.0558442	0	0.0455961	0.0274859	0	0	0.247137	0.135582	0	0.0404425
TCGA-4Z-AA7R	BLCA	male	black or african american	not reported	26781	NA	220	105	0.3	3.4951	9.56554	462	0.569282	13	51	12.25	0.901398	3.50808	49	0	1	NA	1	522	1	353	0.054466	0	0.0759469	0.0380542	0	0	0.00923312	0	0.338151	0.0754093	0	0	0	0	0.0427034	0.333468	0	0	0.0631839	0.0205946	0.00325536	0	0
TCGA-4Z-AA7S	BLCA	male	black or african american	not reported	24111	NA	23	8	0.04	0.534264	1.69707	193	0.337969	12	10	2.05	NA	NA	NA	0.693147	2	1	1	1064	0	1064	0.0675636	0.10205	0	0.0646521	0	0	0	0	0.139348	0.004919	0.030584	0.0169159	0	0	0	0.0700194	0	0	0.220239	0.0453189	0.302356	0.00359717	0
TCGA-4Z-AA7W	BLCA	male	white	not reported	20424	NA	178	91	0.15	4.19535	14.4709	172	0.50974	16	55	18.175	0.814701	3.30805	58	3.46352	39	0.945397	0	840	1	760	0.530957	0	0.0222512	0.0269346	0.0088391	0	0	0.0476053	0.137178	0	0	0.00678021	0	0.107296	0	0.055871	0.0373031	0	0	0.322801	0.164088	0.0454657	0.0175883
TCGA-4Z-AA7Y	BLCA	male	white	not reported	22056	NA	79	49	0.02	3.18017	7.82812	149	0.0649401	2	7	10.225	NA	NA	NA	0	1	NA	0	1522	0	1522	0.0566888	0.0932492	0	0.140589	0.2807	0	0	0	0.109804	0.0497961	0	0	0	0.0454449	0	0.0239037	0	0.0565345	0.0428065	0.0671925	0.0899793	0	0
TCGA-4Z-AA80	BLCA	male	white	not reported	26873	NA	157	5	0.41	3.82951	10.9677	356	0.813572	20	64	13.725	0.916583	2.64927	18	1.03972	3	0.946395	1	19	0	19	0.273461	0	0.0807099	0.0629561	0	0	0	0.0451514	0.202942	0.074082	0	0.0132849	0	0	0.0694308	0.0387232	0	0	0.0635958	0.17962	0.169504	0	0
TCGA-4Z-AA81	BLCA	male	white	not reported	29457	NA	76	23	0.21	1.99901	5.72025	169	0.625842	17	18	7.3	0.772755	1.92022	12	2.72841	17	0.963008	1	1270	0	1270	0.286686	0.00264323	0.00535061	0.115057	0	0	0	0.00469058	0.0787543	0	0.0874847	0.0236522	0	0.141281	0	0.0252025	0.071273	0	0	0.318788	0.125822	0	0
TCGA-4Z-AA82	BLCA	male	black or african american	not reported	21893	NA	42	71	0.1	0.873591	2.80797	297	0.46853	15	23	3.675	0.833191	0.577524	2	1.38629	4	1	1	1556	1	1150	0.150151	0.0850003	0	0.21238	0.195889	0	0	0	0.197559	0	0.0760431	0.00552251	0.00203715	0.0658457	0	0.014166	0	0.0470537	0	0.000731656	0.0914125	0	0.00635914
TCGA-4Z-AA83	BLCA	male	white	not reported	19280	NA	42	279	0.01	0.868619	2.26461	85	0.0745065	5	3	3	NA	NA	NA	0.693147	2	1	0	2024	0	2024	0.113467	0.0668807	0	0.0996645	0.00951874	0	0.0941765	0.0630827	0.208912	0.0464244	0	0	0.030954	0.101392	0	0.024201	0	0	0.0334843	0.0859323	0.088075	0	0.0473016
TCGA-4Z-AA84	BLCA	male	white	not reported	22397	NA	145	82	0.27	5.83754	12.0113	441	0.778477	19	68	17.975	0.998007	1.38353	4	0.693147	2	1	0	460	0	460	0.232477	0.083257	0.0305633	0.0343659	0	0.0130452	0.162106	0.0111544	0.133019	0.183333	0	0.0173148	0	0	0	0.109474	0	0	0	0.129932	0.0650637	0	0.0273716
TCGA-4Z-AA86	BLCA	male	black or african american	not reported	24465	NA	72	23	0.22	2.05968	5.53346	114	0.402867	17	44	7.225	0.833051	3.76688	92	3.79886	53	0.956821	1	311	1	136	0.501885	0.00270638	0.0127465	0	0	0	0.204485	0.059251	0.244988	0.106505	0	0	0	0.00327973	0.063172	0.00593836	0.0169481	0.132718	0	0.0665615	0.0614606	0	0.0192397
TCGA-4Z-AA87	BLCA	male	black or african american	not reported	26430	NA	86	71	0.17	2.06009	6.83576	692	0.824861	18	54	8.45	0.816481	3.35645	61	2.36938	11	0.988109	0	1454	1	221	0.25941	0.0189178	0.0103084	0	0.012214	0	0	0.0556115	0.326597	0.0747784	0	0.0489382	0.00300138	0.00794332	0	0.135404	0.0121009	0	0	0.283198	0	0.00261874	0.00836903
TCGA-4Z-AA89	BLCA	male	white	not reported	22271	NA	71	25	0.31	1.29301	3.5404	146	0.144056	1	10	4.4	NA	NA	NA	NA	0	NA	0	1029	1	648	0.151421	0.149872	0	0.0567945	0	0.0039094	0	0.0554494	0.15845	0.022478	0	0.043429	0	0.0267739	0	0.0199561	0	0	0	0.237844	0.219671	0	0.0053737
TCGA-5N-A9KI	BLCA	female	white	not hispanic or latino	27777	NA	73	36	0.25	1.66212	4.53885	129	0.913449	17	31	5.825	0.981713	0.680472	2	1.56071	5	0.969724	1	76	0	76	0.112149	0.0994005	0	0.0266559	0.00325852	0	0.1536	0.0241472	0.308383	0	0.0730677	0	0.035739	0.0440853	0	0.0513093	0	0.0020994	0	0.0819902	0.0603262	0	0.0359381
TCGA-5N-A9KM	BLCA	female	white	not hispanic or latino	26906	NA	89	22	0.11	2.35682	5.79649	182	0.3431	6	34	7.325	0.97582	1.89886	7	1.94591	7	1	1	530	1	276	0.177209	0	0.00774255	0.00452538	0.00104099	0.005256	0.0401737	0.0318393	0.195016	0	0.169408	0.0235789	0.00611266	0.054051	0	0.129086	0	0	0	0.282484	0.0496852	0	0
TCGA-BL-A0C8	BLCA	male	white	not hispanic or latino	26819	BLCA.1	45	NA	0.46	NA	NA	489	0.759752	22	37	5.275	NA	NA	NA	NA	NA	NA	0	1219	1	630	0.0766691	NA	NA	NA	NA	NA	NA	NA	NA	NA	NA	NA	NA	NA	NA	NA	NA	NA	NA	NA	NA	NA	NA
TCGA-BL-A13I	BLCA	female	white	not hispanic or latino	20885	BLCA.4	48	66	0.13	NA	NA	86	0.0706018	2	5	4.15	NA	NA	NA	3.39882	34	0.963833	1	223	1	216	0.494773	0	0.00389512	0	0	0	0	0.0137963	0.664702	0.00474284	0.0739691	0.00422999	0.002283	0.0233145	0	4.57e-05	0	0.0918335	0	0.0368397	0.0493172	0	0.0310314
TCGA-BL-A13J	BLCA	male	white	not hispanic or latino	23927	BLCA.2	25	32	0.21	0.947595	2.62881	209	0.736033	17	43	3.85	0.926991	1.28508	4	0.693147	2	1	1	81	1	81	0.157691	0.0453934	0	0.0858561	0	0	0.0309836	0.0483643	0.279975	0.0173051	0.00978128	0.0147148	0	0	0.0867502	0.168951	0.0244018	0	0.0435525	0.0859376	0.0580339	0	0
TCGA-BL-A3JM	BLCA	male	white	not hispanic or latino	23000	BLCA.4	57	74	0.12	2.06798	5.20036	110	0.94004	17	7	6.925	NA	NA	NA	1.9928	9	0.906962	1	205	1	111	0.150053	0	0.0323498	0	0	0	0.235138	0.0960982	0.255236	0	0.0305178	0	0	0.0396296	0	0.0270457	0	0	0	0.164861	0.113172	0	0.00595208
TCGA-BL-A5ZZ	BLCA	female	white	not hispanic or latino	29247	NA	63	25	0.11	1.56768	4.04747	60	0.235772	9	13	5.775	NA	NA	NA	2.14584	9	0.976615	0	377	1	242	0.300212	0.000688143	0.0038216	0	0	0	0.391344	0	0.372547	0.0459382	0	0	0	0	0.0709978	0	0	0.0386836	0	0.0287817	0.013303	0	0.0338942
TCGA-BT-A0S7	BLCA	male	white	not hispanic or latino	27533	BLCA.3	23	56	0.27	0.339657	1.01897	130	0.287155	19	22	1.45	NA	0	1	0	1	NA	1	200	1	200	0.344057	0.0774257	0.0784552	0.00988707	0.0434166	0	0.00137333	0.0191382	0.40378	0.0479193	0	0.00627098	0.00156258	0	0	0	0	0.0459223	0	0.122789	0.14206	0	0
TCGA-BT-A0YX	BLCA	female	white	not hispanic or latino	25570	BLCA.3	255	47	0.04	5.24522	16.1918	91	0.101021	1	16	23.35	0.812825	2.54861	23	2.50014	14	0.94736	1	400	1	326	0.456948	0	0.0245637	0.0225128	0.045876	0	0	0.0635386	0.16881	0.0519101	0	0.0335598	0.0159591	0.0120189	0.00708379	0.00999454	0.031777	0.152526	0	0.217596	0.127886	0	0.0143869
TCGA-BT-A20J	BLCA	male	white	not hispanic or latino	27646	BLCA.4	192	77	0.13	4.29276	12.2998	361	0.566219	13	51	16.35	0.718562	2.98841	64	3.01464	23	0.961455	1	579	1	254	0.44368	0.0391616	0.0175353	0.0028068	0.0113414	0	0	0.109335	0.286725	0	0.00846169	0.0254298	0.014189	0.0938964	0	0	0	0.165114	0	0.15856	0.0460022	0	0.0214417
TCGA-BT-A20N	BLCA	male	not reported	not reported	26456	BLCA.1	133	42	0.64	2.57691	6.63934	274	0.760957	12	63	9.35	0.999495	0.692797	2	0.636514	2	0.918296	1	795	1	795	0.182738	0	0.155472	0.0077428	0.0610234	0	0	0.105676	0.214648	0.0589444	0	0.016945	0.00584358	0	0.0032564	0.176183	0	0	0.0224312	0.0769166	0.0949172	0	0
TCGA-BT-A20O	BLCA	male	white	not hispanic or latino	27534	BLCA.4	95	48	0.25	1.21145	4.60352	69	0.0235944	0	4	6.025	0.868756	4.35879	151	3.79375	66	0.905504	1	370	1	315	0.661804	0.00800016	0.0407096	0.00354963	0.00689257	0	0	0.104095	0.261821	0.00449529	0.0171675	0.0143362	0	0.00273521	0	0	0.109453	0.0270941	0	0.329868	0.0464521	0	0.0233303
TCGA-BT-A20P	BLCA	female	white	not hispanic or latino	29634	BLCA.1	22	11	0	0.73102	2.58903	249	0.236865	7	11	3.375	NA	NA	NA	NA	0	NA	1	544	0	544	0.0372047	0.235673	0	0.0897899	0	0	0	0	0.170044	0.0538192	0	0.0742756	0	0.0865445	0	0.0381575	0	0.103536	0.0239491	0.11029	0.0139216	0	0
TCGA-BT-A20Q	BLCA	male	white	not hispanic or latino	26778	BLCA.2	35	87	0	0.79833	2.70204	185	0.154825	5	11	3.275	0.804756	3.50609	78	3.25094	28	0.975613	1	593	1	593	0.219123	0	0.0458643	0.00598182	0.0370861	0	0.0108756	0.0771849	0.233844	0.00657016	0.00217053	0.0228126	0	0.00531166	0.0059733	0.129497	0.0230161	0.110541	0	0.119959	0.101912	0	0.0614002
TCGA-BT-A20R	BLCA	female	white	not hispanic or latino	28987	BLCA.2	130	42	0.27	2.27432	6.8525	122	0.430756	13	27	9	NA	NA	NA	0.474139	2	0.684038	1	154	0	154	0.215897	0	0.061627	0.0137682	0	0	0.431072	0.0117738	0.318289	0	0.0499856	0	0	0.0218562	0	0.018808	0	0	0	0.0500964	0.0158898	0	0.00683373
TCGA-BT-A20T	BLCA	male	white	not hispanic or latino	23220	BLCA.2	112	75	0.26	2.44228	6.72382	222	0.712429	5	25	9.175	NA	0	1	2.20083	12	0.885678	1	453	1	314	0.144387	0.0737528	0	0.0312922	0.00344144	0.00312844	0.0709846	0.0423445	0.118015	0	0.0598322	0.0286844	0	0.053068	0	0	0.00381042	0.0113632	0	0.227029	0.18478	0	0.0884736
TCGA-BT-A20U	BLCA	female	white	not hispanic or latino	25761	BLCA.3	37	0	0.11	0.633074	2.20069	73	0.0486073	0	9	3.025	NA	0	1	1.03972	3	0.946395	1	455	0	455	0.360536	0.0469466	0	0	0.0199804	0	0.107401	0.0861374	0.372686	0	0.0210619	0.0118567	0.00867703	0.0127313	0.0449614	0.0222551	0	0.0160352	0	0.100089	0.0815792	0	0.0476024
TCGA-BT-A20V	BLCA	female	black or african american	not hispanic or latino	21551	NA	40	1	0.1	0.878051	2.69471	368	0.771967	20	39	3.475	NA	NA	NA	NA	NA	NA	1	154	0	154	0.16933	NA	NA	NA	NA	NA	NA	NA	NA	NA	NA	NA	NA	NA	NA	NA	NA	NA	NA	NA	NA	NA	NA
TCGA-BT-A20W	BLCA	male	white	not hispanic or latino	26078	BLCA.2	36	7	0.74	0.570087	2.16033	330	0.491499	3	18	3.025	NA	0	1	2.72555	16	0.983035	1	254	0	254	0.275404	0.0738331	0.0437537	0.0414077	0.028468	0	0	0.0570935	0.181053	0	0.0174731	0.0415137	0	0.0369263	0	0.0225996	0	0.0261066	0	0.210941	0.115474	0	0.103356
TCGA-BT-A20X	BLCA	male	white	not hispanic or latino	20519	NA	41	1	0.37	0.555117	1.89908	80	0.413571	19	18	2.475	0.632433	1.86216	19	NA	NA	NA	1	251	1	251	0.325537	NA	NA	NA	NA	NA	NA	NA	NA	NA	NA	NA	NA	NA	NA	NA	NA	NA	NA	NA	NA	NA	NA
TCGA-BT-A2LA	BLCA	male	white	not hispanic or latino	20032	NA	63	1	0.33	1.81495	4.91794	228	0.641724	13	37	7.85	NA	NA	NA	NA	NA	NA	0	522	0	522	0.0393225	NA	NA	NA	NA	NA	NA	NA	NA	NA	NA	NA	NA	NA	NA	NA	NA	NA	NA	NA	NA	NA	NA
TCGA-BT-A2LB	BLCA	female	white	not hispanic or latino	26846	BLCA.2	225	59	0.13	6.43677	14.7597	170	0.707056	22	23	21.475	0.957966	3.04447	24	2.97851	20	0.994251	1	492	0	492	0.286018	0	0.0902483	0.0749	0.0122612	0	0.00811863	0.0962493	0.171488	0.0439685	0	0.0184282	0.0569062	0	0.0685286	0.0295766	0.0364471	0.0521349	0	0.13552	0.104385	0	0.000838767
TCGA-BT-A2LD	BLCA	female	white	not hispanic or latino	28673	BLCA.4	49	63	0.75	0.91737	2.60415	261	0.625282	5	33	3.5	0.334705	0.232	2	NA	0	NA	1	623	1	555	0.292106	0	0.0586062	0.00645127	0	0	0.081339	0.102727	0.113314	0	0.105108	0	0.00792362	0.0604726	0	0.0984976	0	0.00675405	0	0.152309	0.145467	0.0306799	0.030349
TCGA-BT-A3PH	BLCA	male	white	not hispanic or latino	28030	BLCA.1	77	1	0.11	3.76746	11.9449	138	0.754188	13	19	15.25	NA	0	1	NA	0	NA	1	142	1	142	0.070767	0	0	0.173547	0	0	0	0	0.381953	0.074937	0	0	0.00545718	0.000452497	0.0190554	0.0570405	0	0.0677034	0	0.0489578	0.170896	0	0
TCGA-BT-A3PJ	BLCA	male	white	not hispanic or latino	27821	BLCA.3	256	104	0.06	5.00331	12.2728	271	0.902919	20	43	17.6	0.904316	1.45544	5	2.70805	15	1	0	789	0	789	0.292803	0.0337745	0	0	0.0148072	0	0.127969	0.131394	0.163237	0.0784193	0	0.0142606	0.00142384	0.00639679	0.0702516	0.00274711	0.00801911	0.196305	0	0.0525086	0.084018	0	0.0144692
TCGA-BT-A3PK	BLCA	male	white	not hispanic or latino	29314	BLCA.3	166	50	0.5	2.9414	9.0595	94	0.170669	5	21	12.1	0.795137	2.59063	26	2.15006	10	0.933759	1	303	1	303	0.621022	0.00519629	0	0.156708	0	0	0.217545	0.0595549	0.213012	0.0914276	0	0	0.0446768	0.0198164	0.000220927	0	0	0.0349783	0	0.0342308	0.0894536	0	0.0331799
TCGA-BT-A42B	BLCA	na	na	na	na	NA	NA	NA	0.13	0.649571	1.41211	226	0.866878	7	24	2.2	NA	NA	NA	NA	NA	NA	1	534	1	534	0.167466	NA	NA	NA	NA	NA	NA	NA	NA	NA	NA	NA	NA	NA	NA	NA	NA	NA	NA	NA	NA	NA	NA
TCGA-BT-A42C	BLCA	male	white	not hispanic or latino	23584	BLCA.1	161	77	0.51	2.816	8.98304	164	0.730867	16	53	13.175	NA	NA	NA	1.09861	3	1	0	873	0	873	0.151294	0.15612	0	0.194108	0	0	0	0	0.0533858	0.0760725	0	0.0540007	0.0312198	0	0.0219377	0.110486	0	0	0.0735945	0.0610179	0.13462	0	0.0334374
TCGA-BT-A42E	BLCA	male	white	not hispanic or latino	27045	NA	63	2	0.21	1.43467	4.78223	146	0.622097	13	56	5.95	0.874588	1.56705	6	3.08646	24	0.971179	0	1108	0	1108	0.342357	0.0185392	0.016414	0.0257481	0.0200811	0	0.0246846	0.160076	0.138925	0.0363331	0	0.0234591	0	3.16e-05	0.0803234	0	0.049019	0	0	0.189712	0.0722885	0	0.144365
TCGA-BT-A42F	BLCA	male	white	not hispanic or latino	23713	NA	68	4	0.5	1.55739	4.39185	63	0.203145	22	42	5.275	0.874077	3.62142	63	3.11548	24	0.980309	0	864	0	864	0.611761	0	0.0561079	0	0.00706579	0	0.189941	0.0415578	0.162718	0.0503722	0	0.0278142	0	0	0.0771419	0.105986	0.0315894	0	0	0.124899	0.0939622	0	0.0308447
TCGA-C4-A0EZ	BLCA	female	not reported	not reported	25202	NA	95	27	0.4	1.83763	4.842	998	0.589548	14	17	6.725	NA	NA	NA	NA	NA	NA	1	273	1	273	0.0378821	NA	NA	NA	NA	NA	NA	NA	NA	NA	NA	NA	NA	NA	NA	NA	NA	NA	NA	NA	NA	NA	NA
TCGA-C4-A0F0	BLCA	male	not reported	not reported	22068	BLCA.3	49	90	0.35	0.940982	2.30968	145	0.525021	22	27	3.65	NA	NA	NA	1.73287	6	0.967132	0	59	0	59	0.254038	0	0.00246012	0.0341262	0.0742741	0	0.0448691	0.0780595	0.384807	0.0704039	0.00319524	0	0.00939849	0.0456311	0	0.00770835	0.00702815	0.086415	0	0.151624	0	0	0
TCGA-C4-A0F1	BLCA	male	not reported	not reported	26178	BLCA.3	96	0	NA	1.73042	4.14165	NA	NA	NA	NA	6.075	0.923714	1.92081	8	0	1	NA	0	89	0	89	0.284318	0.00426458	0	0.0426396	0.0461236	0.00865151	0.0564312	0.229192	0.196459	0	0.0307433	0.0173769	0.0161014	0.0525991	0	0.0849284	0	0.114271	0	0.037427	0.0627916	0	0
TCGA-C4-A0F6	BLCA	female	not reported	not reported	29951	BLCA.2	70	2	0.11	1.54005	5.19054	210	0.521823	16	17	6.85	0.755976	2.30159	21	1.09861	3	1	0	700	0	700	0.139501	0.138931	0	0.012859	0.015909	0.0357246	0.151067	0.00801498	0.132275	0	0.101143	0	0	0.0239843	0	0.10436	0	0	0	0.179241	0.0565046	0.029618	0.0103677
TCGA-C4-A0F7	BLCA	male	not reported	not reported	28428	BLCA.3	25	43	NA	0.804019	1.75161	NA	NA	NA	NA	2.975	NA	NA	NA	0.950271	3	0.864974	1	62	1	62	0.105372	0.0519552	0	0.185262	0.0126565	0	0.0686279	0	0.272904	0.00619862	0.0835737	0.0173333	0.00743859	0	0.0963109	0	0	0	0.0929485	0.0386502	0.0661411	0	0
TCGA-CF-A1HR	BLCA	male	asian	not hispanic or latino	22777	BLCA.2	106	6	0.27	2.52226	6.89223	137	0.453636	16	14	9.1	0.950567	0.658883	2	1.94591	7	1	0	389	1	294	0.272926	0	0.104628	0.0481216	0.0259195	0	0	0.0126037	0.133808	0	0.082255	0.020316	0	0.0623197	0	0.247353	0.000764282	0.0269119	0	0.140009	0.070854	0	0.0241369
TCGA-CF-A1HS	BLCA	female	asian	not hispanic or latino	27565	BLCA.3	159	20	0.5	2.16884	6.4471	298	0.741083	14	45	8.45	NA	0	1	0.693147	2	1	0	382	1	133	0.298076	0.00505086	0.00921901	0.110061	0.18798	0	0.0185835	0.0484334	0.32078	0.00765157	0	0.0150194	0.000451964	0.0390335	0	0.017068	0	0.107289	0	0.0422862	0.0710931	0	0
TCGA-CF-A27C	BLCA	male	asian	not hispanic or latino	19270	BLCA.1	70	21	0.08	1.51436	3.81502	160	0.190366	3	13	5.375	NA	NA	NA	1.03972	3	0.946395	0	425	0	425	0.0322247	0.134505	0	0.047358	0.00446889	0	0	0	0.0493746	0	0.0600174	0.051473	0.00484711	0.0385806	0.0189022	0.0535839	0	0.17469	0	0.275587	0.0866113	0	0
TCGA-CF-A3MF	BLCA	male	asian	not hispanic or latino	12557	BLCA.1	13	NA	0.02	0.211334	0.603811	95	0.453977	18	2	0.675	NA	NA	NA	NA	0	NA	0	383	0	383	0.0421995	0.0338628	0	0.0567702	0.0239414	0.0192843	0.102499	0.00227554	0	0	0.216399	0.0376288	0	0	0.0450387	0.0274085	0	0	0.314158	0.0999359	0.020798	0	0
TCGA-CF-A3MG	BLCA	male	asian	not hispanic or latino	17600	BLCA.1	68	31	0.38	1.45514	3.65334	114	0.738382	18	16	4.725	NA	NA	NA	NA	0	NA	0	369	0	369	0.0262232	0.0678423	0	0.113825	0.0246207	0	0	0	0.131205	0.0487371	0	0.0174365	0	0	0.100458	0	0	0	0.25468	0	0.241196	0	0
TCGA-CF-A3MH	BLCA	male	asian	not hispanic or latino	27458	BLCA.1	22	46	0.08	0.331871	1.2068	104	0.258676	9	10	1.45	NA	0	1	NA	0	NA	0	398	0	398	0.0433609	0.00199096	0	0.0405727	0.049049	0	0	0	0.119369	0.0242133	0	0.00291898	0	0	0.00270974	0.155166	0	0	0.209537	0.0417934	0.35268	0	0
TCGA-CF-A3MI	BLCA	male	asian	not hispanic or latino	22716	BLCA.1	41	3	0.3	0.686446	1.84092	195	0.612001	15	18	2.325	NA	NA	NA	NA	0	NA	0	370	0	370	0.0914668	0.0829795	0	0.0655799	0	0	0.00710705	0	0.328213	0.014041	0.0081604	0.0244098	0	0.025034	0	0.0481129	0	0	0.152952	0.165971	0.0586007	0	0.0188385
TCGA-CF-A47S	BLCA	male	asian	not hispanic or latino	15225	NA	7	51	0.16	0.15948	0.765502	48	0.157963	5	17	1.55	NA	NA	NA	0	1	NA	0	333	0	333	0.0403404	0	0.00284299	0.0971974	0.0173811	0	0.00219245	0.162273	0.084498	0.0342023	0	0.0254808	0	0.0272778	0	0.0403981	0	0	0.11325	0.116441	0.149605	0	0.12696
TCGA-CF-A47T	BLCA	female	asian	not hispanic or latino	21347	NA	13	44	0.01	0.244403	0.73321	51	0.0508444	3	7	1.2	NA	NA	NA	NA	0	NA	1	385	1	139	0.0489041	0.0593794	0	0.0150574	0.00590339	0	0.0581081	0.00372722	0.0375933	0	0.045317	0.0119185	0	0	0.0198971	0.0397552	0	0	0.418835	0.0277441	0.219528	0.0355212	0.00171509
TCGA-CF-A47V	BLCA	male	asian	not hispanic or latino	19265	NA	44	NA	0.05	0.809161	1.99178	152	0.126569	2	7	6.475	NA	NA	NA	1.38629	4	1	0	379	0	379	0.0461893	0.107376	0	0.0629407	0.00264067	0	0	0.0232558	0.180229	0.0272494	0.00339564	0.0458915	0	0.0216235	0	0.0369412	0	0	0.100416	0.158472	0.184049	0	0.0455206
TCGA-CF-A47W	BLCA	male	asian	not hispanic or latino	15497	NA	13	NA	0	0.186476	0.776985	47	7.45e-05	0	0	0.975	NA	NA	NA	NA	0	NA	0	368	0	368	0.039359	0.0373536	0	0	0.0166455	0.0128743	0.0565141	0.0213069	0.122907	0	0.305339	0.0688639	0	0	0.0864219	0.0113346	0	0.0413048	0.0298245	0.0969044	0.036585	0	0.0558201
TCGA-CF-A47X	BLCA	male	asian	not hispanic or latino	22200	NA	150	27	0.17	2.98285	8.66598	122	0.899913	13	11	11.625	NA	NA	NA	0	1	NA	0	384	0	384	0.0749556	0.246515	0	0.134103	0.0229169	0	0	0	0.170634	0.0141513	0	0	0	0	0.0293947	0.062939	0	0.0766258	0.0928138	0.0808082	0.0690983	0	0
TCGA-CF-A47Y	BLCA	male	asian	not hispanic or latino	20432	NA	26	2	0.01	0.629599	1.70891	49	0.000164352	0	2	2.4	NA	NA	NA	0	1	NA	0	373	0	373	0.0738784	0.0505267	0	0.0199118	0	0	0	0.00904249	0.114749	0	0.0957791	0.0452538	0.000790867	0.0223905	0.00521409	0.096093	0	0	0.0617149	0.318693	0.159841	0	0
TCGA-CF-A5U8	BLCA	male	asian	not hispanic or latino	21734	NA	6	6	0.12	0.638693	1.30642	53	0.17809	2	0	1.975	NA	NA	NA	0	1	NA	0	399	0	399	0.0430523	0.0460515	0	0.04287	0	0	0	0	0.181871	0	0	0.00363559	0.0364607	0.0535031	0.0143987	0.188118	0	0	0.0949199	0.190407	0.147765	0	0
TCGA-CF-A5UA	BLCA	male	asian	not hispanic or latino	24625	NA	47	NA	0.02	0.712754	1.79614	182	0.34301	8	22	2.625	NA	NA	NA	NA	0	NA	0	365	0	365	0.0433477	0.156661	0	0	0.0715024	0	0.10637	0	0.275837	0	0.00842411	0.0154899	0	0.0293281	0.0101017	0.0204571	0	0	0	0.10889	0.150228	0	0.0467115
TCGA-CF-A7I0	BLCA	male	asian	not hispanic or latino	20059	NA	9	0	0	0.683595	1.01053	146	0.182031	3	11	1.775	NA	NA	NA	1.09861	3	1	0	368	0	368	0.157806	0	0.0170553	0.0190897	0.0305896	0	0	0.020942	0.180834	0	0.207973	0.0520754	0	0.0760596	0	0.0642008	0	0	0.0185002	0.220668	0.057784	0	0.0342282
TCGA-CF-A8HX	BLCA	female	asian	not hispanic or latino	20259	NA	28	19	0.07	0.649061	1.48357	176	0.251916	5	18	2.35	NA	NA	NA	0	1	NA	0	345	0	345	0.0596781	0.172507	0	0.102826	0	0.00276793	0	0	0.29721	0	0.00438607	0.0267584	0	0.0605166	0	0.0170288	0	0	0.160097	0.096457	0.0275975	0	0.0318489
TCGA-CF-A8HY	BLCA	male	asian	not hispanic or latino	21636	NA	39	3	0.05	0.929378	2.48834	182	0.565932	21	22	3.125	NA	NA	NA	0.673012	2	0.970951	0	345	0	345	0.0453418	0.149227	0	0.084451	0.108215	0	0	0	0.195526	0.0439668	0	0.041169	0	0.00755624	0.000852846	0.00699247	0	0	0.000753417	0.177732	0.157359	0	0.0261981
TCGA-CF-A9FF	BLCA	male	asian	not hispanic or latino	19195	NA	56	87	0.12	1.15982	3.75415	104	0.229233	5	9	4.65	NA	NA	NA	2.25386	10	0.978838	0	361	0	361	0.191212	0	0.33519	0.026692	0	0	0.00624315	0.0166508	0.0719425	0	0.070984	0.00871427	0	0.0735754	0	0.0395448	0	0	0	0.0971473	0.210987	0	0.0423283
TCGA-CF-A9FH	BLCA	male	asian	not hispanic or latino	31236	NA	23	0	0.02	0.179217	1.04543	82	0.113215	4	4	1.175	NA	NA	NA	NA	0	NA	0	0	0	0	0.0282974	0.0748792	0	0.296186	0	0	0	0.0148169	0.145709	0	0.0397946	0.0242813	0.00230964	0.0300188	0	0.0124214	0	0	0.111382	0.149685	0.0985165	0	0
TCGA-CF-A9FL	BLCA	male	asian	not hispanic or latino	31099	NA	26	61	0.02	0.484463	1.60479	111	0.150196	3	12	2.025	0.875144	0.961444	3	1.09861	3	1	1	565	1	322	0.122839	0.0800527	0	0.00991686	0	0	0	0.00690442	0.337243	0	0.058659	0.0183503	0	0.0124723	0.00635942	0.209026	0	0	0.0482964	0.108018	0.0994133	0	0.00528798
TCGA-CF-A9FM	BLCA	male	asian	not hispanic or latino	18445	NA	9	NA	0.01	0.239586	0.539068	75	0.0197999	0	3	0.875	NA	NA	NA	NA	NA	NA	0	398	0	398	0.0510653	NA	NA	NA	NA	NA	NA	NA	NA	NA	NA	NA	NA	NA	NA	NA	NA	NA	NA	NA	NA	NA	NA
TCGA-CU-A0YN	BLCA	male	white	not hispanic or latino	21927	BLCA.3	81	122	0.39	1.3086	3.9827	179	0.62165	19	31	5.625	0.520612	2.12282	59	3.31949	28	0.996185	1	393	0	393	0.37417	0.0179245	0.00834015	0.0445571	0.0070553	0	0.168354	0	0.107387	0.204016	0	0.00363291	0.00918569	0	0.121808	0.00382409	0	0.171446	0	0.0791218	0.037139	0	0.0162081
TCGA-CU-A0YO	BLCA	male	white	not hispanic or latino	30817	BLCA.2	29	11	0.45	0.765696	2.43888	63	0.362835	14	12	3.3	NA	0	1	2.48491	12	1	1	149	1	118	0.440683	0.0534034	0	0.082131	0.0281118	0	0	0.0630169	0.298067	0	0.068862	0.015183	0.00225296	0.036536	0	0.0114255	0	0.161416	0	0.0878056	0.0462046	0	0.0455834
TCGA-CU-A0YR	BLCA	male	white	not hispanic or latino	30674	BLCA.2	66	109	0.09	1.32465	3.77666	262	0.598723	11	54	5.425	0.922333	3.0734	28	2.3979	11	1	1	460	1	219	0.382613	0	0.0294666	0.00938756	0.0189483	0	0.330792	0.0701932	0.310874	0.00620553	0	0	0.0050209	0.0284464	0	0.0407781	0.0117339	0	0	0.0506148	0.0697296	0.0020669	0.0157426
TCGA-CU-A3KJ	BLCA	male	white	not hispanic or latino	27692	BLCA.3	82	1	0.14	2.27217	6.00724	317	0.673291	18	44	8.025	NA	0	1	1.60944	5	1	0	562	1	166	0.129804	0	0.00389457	0.0475577	0.0221365	0	0.0801662	0.107595	0.151916	0.100598	0	0.0213533	0.0236055	0.0188952	0.0175554	0	0.0557659	0.155081	0	0.119763	0.074117	0	0
TCGA-CU-A3QU	BLCA	male	white	not hispanic or latino	21233	BLCA.1	47	81	0.18	1.01959	2.51899	179	0.872265	12	38	3.975	NA	NA	NA	0	1	NA	0	158	0	158	0.046862	0	0.0115986	0.0587531	0	0	0.22206	0	0.0695595	0.144698	0	0.165228	0	0	0.0783507	0	0	0.10405	0.0142907	0.1245	0.00691099	0	0
TCGA-CU-A3YL	BLCA	male	white	not hispanic or latino	24524	BLCA.1	102	23	0.03	1.70114	6.13626	71	0.205228	4	13	7.65	NA	NA	NA	2.44102	12	0.982337	0	906	1	370	0.14443	0.0188533	0	0.0585295	0.024071	0	0.00770425	0.00228994	0.133607	0	0.0323291	0.0575315	0	0.00500184	0	0.0295594	0	0	0	0.433513	0.161096	0	0.0359139
TCGA-CU-A5W6	BLCA	male	white	not hispanic or latino	25706	NA	95	47	0.23	1.98146	5.59979	176	0.536967	15	28	7.625	0.924621	1.79923	7	1.03972	3	0.946395	1	56	0	56	0.286421	0	0.0722941	0.0311897	0.0253828	0	0.00868409	0.0972288	0.151501	0.0732653	0	0.0803307	0.0330293	0	0	0.152023	0.000571806	0.0443226	0	0.142065	0.0586528	0	0.0294585
TCGA-CU-A72E	BLCA	male	white	not hispanic or latino	27963	NA	33	4	0.04	1.13254	2.57117	120	0.187098	6	5	3.475	NA	NA	NA	1.38629	4	1	1	413	1	256	0.171025	0.0201397	0	0	0.0086476	3.72e-05	0.326371	0	0.306316	0	0.0879255	0.0297955	0	0	0.00697908	0.00954458	0	0.0293113	0	0.0620538	0.0897535	0	0.023125
TCGA-DK-A1A3	BLCA	male	white	not hispanic or latino	22235	BLCA.2	214	7	0.09	5.81834	16.1033	261	0.644181	18	26	21.775	0.92193	2.43303	14	2.30349	11	0.960629	1	665	1	665	0.303848	0	0.127655	0.0453742	0	0	0.044317	0.045659	0.24294	0	0.101551	0.0156875	0	0.0383897	0	0.127328	0	0.0634383	0	0.0828904	0.0329132	0	0.0318561
TCGA-DK-A1A5	BLCA	male	white	not hispanic or latino	29111	BLCA.2	150	45	0.06	2.64228	6.57567	260	0.628056	15	37	9.5	0.902202	0.625359	2	1.38629	4	1	1	65	0	65	0.122964	0.0581632	0	0.086627	0.126675	0.00196503	0.135198	0.0716874	0.0769656	0.000813086	0	0.0633584	0	0.0197249	0.00871622	0	0	0	0	0.270091	0.0607722	0	0.0192423
TCGA-DK-A1A6	BLCA	male	white	not reported	19554	BLCA.1	151	84	0.16	NA	NA	341	0.89056	14	29	9.275	NA	0	1	2.58231	14	0.978496	0	2020	0	2020	0.318943	0	0.00673543	0.21308	0	0.0074797	0	0	0.18735	0.110616	0	0.0218298	0	0	0.0156022	0	0.0674232	0	0	0.315692	0.0433238	0	0.0108677
TCGA-DK-A1A7	BLCA	female	white	not hispanic or latino	24499	BLCA.1	59	49	0.22	1.67521	6.03077	484	0.654559	12	49	7.925	NA	0	1	1.09861	3	1	0	560	1	112	0.126227	0	0.283083	0.017136	0.00925208	0	0.0147854	0	0.0565595	0	0.0348599	0.0325583	0	0.0294488	0	0.0135784	0	0.156374	0	0.182303	0.138831	0	0.0312309
TCGA-DK-A1AA	BLCA	male	white	not hispanic or latino	21093	BLCA.1	35	0	0	0.442515	2.15357	91	0.105723	2	3	3	NA	NA	NA	1.09861	3	1	0	578	0	578	0.0776737	0.103205	0	0.0868981	0.108473	0	0	0	0.181578	0	0.18818	0.0182272	0.00961943	0.0707172	0	0.0240738	0	0.0394062	0.0668801	0	0.0665158	0.00656669	0.0296588
TCGA-DK-A1AB	BLCA	female	white	not hispanic or latino	27126	BLCA.3	87	NA	0	1.78977	4.89203	55	0.724193	11	9	6.9	0.895984	2.95302	27	2.79129	18	0.965722	1	508	1	364	0.258343	0.00171357	0	0.0588702	0.0335251	0	0.0518072	0.178087	0.189992	0	0.110451	0.00517207	0.0142653	0.0288355	0.00484751	0.0373432	0	0.170795	0	0.0540302	0.050912	0	0.00935318
TCGA-DK-A1AC	BLCA	male	white	not reported	26307	BLCA.2	547	176	0.15	16.737	37.4777	340	0.633065	12	44	54.2	0.512281	2.03391	53	3.01974	22	0.976931	0	3981	0	3981	0.205644	0	0.0671368	0	0	0.00693601	0.0496449	0.04939	0.137265	0.123872	0	0	0	0.0129376	0	0.169458	0.023498	0.110613	0	0.14672	0.0825084	0.0108461	0.00917373
TCGA-DK-A1AD	BLCA	male	white	not reported	25317	BLCA.2	97	78	0.31	2.27895	6.06733	267	0.690045	14	38	8.525	0.935014	1.67532	6	2.02533	8	0.973976	0	3420	0	3420	0.143605	0	0.0653837	0.0205952	0.00770845	0	0	0.162333	0.15576	0.00805325	0	0.0547678	0	0	0	0.0675702	0	0	0.0143952	0.286031	0.0355441	0	0.121858
TCGA-DK-A1AE	BLCA	male	white	not hispanic or latino	30707	BLCA.3	60	2	0	0.886653	2.93704	196	0.101745	0	16	4.225	NA	NA	NA	1.79865	7	0.924324	0	491	1	211	0.10703	0.045354	0	0.0452158	0.065128	0	0.0193512	0.0569533	0.150331	0	0.0639499	0.010141	0	0.177749	0	0.0356053	0	0.088185	0	0.0468426	0.173068	0.0221266	0
TCGA-DK-A1AF	BLCA	female	white	not hispanic or latino	30914	BLCA.2	42	NA	0.14	0.744383	2.73933	59	0.00851573	4	3	3	0.670894	2.55387	45	3.3021	33	0.9444	0	536	1	283	0.462664	0.0029943	0.0307603	0.00185811	0.0217486	0	0.135041	0.0881345	0.240732	0.00121999	0.0401902	0.0603101	0.0289369	0.00284029	0	0	0	0.17374	0	0.127983	0.0370223	0	0.00648787
TCGA-DK-A1AG	BLCA	male	white	not hispanic or latino	24095	BLCA.1	53	18	0.01	1.0462	3.08204	121	0.06501	2	0	7.475	NA	0	1	1.73513	6	0.968393	0	475	0	475	0.101323	0	0	0.0507758	0	0	0	0	0.189233	0.0236341	0	0.0409242	0.0543315	0.0344471	0	0.0778147	0	0.131153	0	0.21189	0.111459	0	0.0743373
TCGA-DK-A2HX	BLCA	female	white	not hispanic or latino	29332	BLCA.2	37	11	0.13	0.815417	2.56274	196	0.598663	18	24	3.5	0.534758	1.112	8	2.44102	12	0.982337	1	1420	0	1420	0.137445	0	0.0177249	0.0411505	0.00791944	0	0.0159689	0.0110706	0.270021	0	0.209372	0.0659227	0.00753921	0.0354735	0	0.0197658	0	0.176312	0	0.115164	0	0	0.00659488
TCGA-DK-A2I1	BLCA	female	white	not hispanic or latino	26726	BLCA.2	86	47	0.16	2.07391	6.04396	339	0.717738	21	21	8.35	0.876264	3.97176	93	2.42698	14	0.919641	0	546	0	546	0.232329	0.0179632	0.0588042	0	0.0288712	0	0.0214913	0.158706	0.256604	0	0.0181214	0.0367747	0.00985057	0.0692184	0	0.0546217	0	0.025412	0	0.115788	0.0328398	0	0.0949345
TCGA-DK-A2I2	BLCA	female	white	not hispanic or latino	23116	BLCA.3	41	12	0.3	1.06022	2.5033	156	0.611743	16	32	3.425	0.787417	0.545796	2	1.73287	6	0.967132	1	237	1	163	0.472932	0.0181792	0	0	0.145501	0	0.122468	0.0448101	0.243	0.20292	0	0	0.0303097	0.0314472	0	0	0	0.120252	0	0.0342108	0.00690273	0	0
TCGA-DK-A2I4	BLCA	male	white	not hispanic or latino	29037	BLCA.4	469	7	0.39	10.4537	22.906	92	0.384421	17	25	30.775	0.792859	3.3218	66	4.10245	71	0.962411	0	4343	0	4343	0.490535	0	0.0882721	0.00206822	0.00076984	0	0	0.0672335	0.264017	0	0.0235418	0.0246615	0.0041812	0.070001	0	0.0495308	0.0187607	0.149656	0	0.180821	0.0392098	0	0.0172758
TCGA-DK-A2I6	BLCA	male	white	not hispanic or latino	29789	BLCA.3	145	95	0.22	3.05791	6.83534	369	0.781411	17	54	9.775	NA	NA	NA	1.56071	5	0.969724	0	2656	0	2656	0.149995	0.0811965	0	0.347353	0	0	0.00707659	0	0.184705	0.0127333	0	0.0143154	0	0.0182446	0.00535946	0.0265451	0	0.0393866	0.0241175	0.102937	0.13603	0	0
TCGA-DK-A3IK	BLCA	male	white	not hispanic or latino	32076	BLCA.2	88	3	0.14	1.43839	5.53932	276	0.546184	13	47	6.725	0.932234	2.92302	23	0.636514	2	0.918296	1	146	0	146	0.21329	0.215198	0.0189786	0.0242878	0	0	0.14068	0.0565611	0.0216524	0.0127953	0.0207116	0.0369385	0	0	0.0803535	0.11458	0	0	0.134655	0.0873897	0	0.00419322	0.0310261
TCGA-DK-A3IL	BLCA	female	white	not hispanic or latino	29047	BLCA.2	55	4	0.1	1.16182	5.3067	144	0.557781	16	22	6.075	NA	NA	NA	NA	0	NA	1	413	0	413	0.110164	0.191279	0.219173	0.0119982	0	0.0160339	0.0701928	0.0513164	0.0181879	0.046857	0	0	0	0.0279801	0	0.085151	0	0	0	0.0605866	0.194137	0	0.00710775
TCGA-DK-A3IM	BLCA	male	white	not hispanic or latino	28106	BLCA.3	30	0	0.43	0.854239	2.19661	352	0.761653	12	60	2.925	NA	NA	NA	0	1	NA	1	248	1	201	0.125309	0.0196045	0	0.0334145	0	0	0.535643	0.0425233	0.141876	0.042254	0	0	0	0.0207653	0	0.000271124	0	0	0.000628827	0.0241679	0.138852	0	0
TCGA-DK-A3IN	BLCA	male	white	not hispanic or latino	26562	BLCA.2	169	110	0.14	3.79072	9.84364	151	0.583717	20	25	13.25	0.600104	2.11618	34	2.99707	21	0.984413	1	250	0	250	0.296699	0	0.0527936	0.00734612	0.00697133	0	0	0.0231403	0.449672	0.0621138	0	0.027324	0.015834	0	0	0.0298888	0	0.0417224	0	0.135162	0.104662	0	0.0433693
TCGA-DK-A3IQ	BLCA	male	white	not hispanic or latino	27194	NA	27	18	0.29	1.81619	4.79098	290	0.358417	7	26	6.2	NA	0	1	0	1	NA	1	539	1	250	0.110982	0	0.0301006	0.0102751	0.0438995	0	0	0	0.312113	0	0.293562	0.011778	0	0.0409668	0	0.0383029	0	0.103535	0.0861085	0.0293588	0	0	0
TCGA-DK-A3IS	BLCA	male	white	not hispanic or latino	25098	BLCA.1	184	3	0.49	3.75359	9.33584	244	0.855558	19	15	12	NA	NA	NA	1.37782	5	0.856087	0	1529	0	1529	0.06733	0.105006	0	0.0321208	0.0353303	0	0	0.0343385	0.141404	0	0.0301275	0.0299642	0	0.0767753	0	0.0121351	0	0	0	0.279233	0.190133	0	0.0334323
TCGA-DK-A3IT	BLCA	male	white	not hispanic or latino	22786	BLCA.2	173	102	0.01	2.63669	11.5585	229	0.866253	16	23	14.325	0.854542	3.35991	51	2.14395	9	0.975755	0	648	0	648	0.276911	0	0.237991	0	0	0	0.009267	0.0357192	0.13985	0	0.0621198	0.0465746	0	0	0.033266	0.258326	0.00792361	0.0311088	0.0427261	0.0659548	0.0107226	0	0.0184502
TCGA-DK-A3IU	BLCA	male	white	not hispanic or latino	21369	BLCA.4	171	4	0.39	4.47726	9.72118	64	0.296653	7	11	13.525	0.834899	3.64805	79	3.78813	92	0.837749	1	706	1	462	0.56687	0	0.139324	0	0.00523318	0	0.0455153	0.106332	0.105506	0	0.0156923	0	0.0133608	0.0433485	0	0.039666	0.0300104	0.158072	0	0.199402	0.0394224	0	0.0591154
TCGA-DK-A3IV	BLCA	male	white	not hispanic or latino	22237	BLCA.1	25	4	0.09	0.644723	2.14908	201	0.2869	7	29	2.55	0.584945	1.45353	12	3.70608	47	0.962582	1	294	1	212	0.388599	0.0792743	0.0747938	0.0807494	0	0	0.0178483	0.103202	0.110594	0	0.0457666	0.0103978	0	0.043428	0	0	0	0.142326	0	0.0970279	0.0916171	0	0.102975
TCGA-DK-A3WW	BLCA	male	white	not hispanic or latino	20909	BLCA.3	564	38	0.02	10.2156	29.4333	84	0.00467729	0	5	50.325	0.810255	1.57668	7	2.89144	20	0.965186	0	633	0	633	0.499682	0	0.00483567	0	0.00508735	0	0	0.136811	0.205047	0.0479362	0	0.00792217	0	0.0256681	0.0615832	0.0176116	0.069729	0	0	0.302747	0.0988385	0	0.0161837
TCGA-DK-A3WX	BLCA	female	white	not hispanic or latino	24553	BLCA.3	15	36	0.49	0.375393	0.952922	62	0.274739	12	14	1.525	0.929224	2.51639	15	2.29412	12	0.923223	1	321	1	167	0.573854	0	0.0058571	0	0.0150591	0	0.128297	0.0813864	0.0679647	0.0455545	0	0.00719374	0.158998	0.0477239	0.069503	0.0209657	0.00949134	0.106253	0	0.14762	0.0759865	0	0.012146
TCGA-DK-A3WY	BLCA	female	white	not hispanic or latino	24536	BLCA.4	6	NA	NA	0.0890699	0.32659	43	3.56e-06	NA	NA	0.5	0.87108	4.4317	162	5.14194	187	0.982954	0	4967	0	4967	0.876875	0.305661	0.226283	0	0	0	0.0363473	0.019057	0.0595316	0	0.010362	0.00449044	0	0.0133917	0	0.0368963	0	0.0714087	0	0.0553237	0.121693	0	0.0395548
TCGA-DK-A3X1	BLCA	female	white	not hispanic or latino	28757	BLCA.2	439	5	0.11	8.20491	21.4835	287	0.540608	16	40	31.025	NA	0	1	1.09861	3	1	0	2009	0	2009	0.276972	0.0927893	0	0.0302389	0	0.00366999	0.0368597	0.032804	0.280724	0.018903	0	0.0326571	0	0	0.0572256	0.0801913	0	0	0.0317801	0.0960814	0.186679	0	0.0193962
TCGA-DK-A3X2	BLCA	male	white	not hispanic or latino	31160	BLCA.1	58	66	0.16	0.856425	3.28296	244	0.702901	20	29	4.2	0.910807	0.631323	2	NA	0	NA	1	547	1	533	0.0440568	0.0871284	0	0.138435	0	0	0.0272433	0	0.492399	0.0211095	0	0.00445151	0	0.022774	0	0.0454871	0	0	0.0597898	0.0680604	0.0331222	0	0
TCGA-DK-A6AV	BLCA	female	asian	not hispanic or latino	30089	NA	61	7	0.07	1.36559	2.87646	292	0.722888	25	35	4.3	0.875561	1.40916	5	2.02533	8	0.973976	0	1952	0	1952	0.270545	0.0316623	0.0992868	0.0537935	0.004394	0.00537738	0	0.0420347	0.132847	0.00494118	0	0.0346956	0	0	0.026309	0.0395072	0	0	0	0.182869	0.244996	0	0.0972874
TCGA-DK-A6AW	BLCA	male	white	not hispanic or latino	25644	NA	1625	45	0	26.2896	101.694	62	0.0216391	0	3	132.025	NA	0	1	0.693147	2	1	0	1621	0	1621	0.0534625	0.125147	0	0.0386136	0.0161553	0	0	0	0.213162	0.075722	0	0.0420833	0	0.0844857	0.0180715	0.0331757	0	0.00538238	0	0.174253	0.0484796	0	0.12527
TCGA-DK-A6B0	BLCA	male	white	not hispanic or latino	22439	NA	10	7	0	0.147525	0.649108	47	0.000341569	0	1	0.9	NA	NA	NA	NA	0	NA	0	2330	0	2330	0.0396534	0.0144399	0	0.0232595	0.059144	0.00161601	0.00275834	0.0071283	0.251879	0	0.12559	0.153208	0	0.098886	0	0	0	0.0525898	0.0409257	0.0818233	0.0647369	0	0.0220149
TCGA-DK-A6B1	BLCA	male	white	not hispanic or latino	24607	NA	82	116	0.14	1.06681	3.48876	110	0.581218	15	14	5.075	NA	NA	NA	1.38629	4	1	0	2049	0	2049	0.0433388	0.0287595	0	0.113088	0	0	0	0	0.310577	0.0750056	0.0323101	0.0874386	0	0.0137262	0	0.00897191	0	0.126402	0	0.0673237	0.129225	0	0.0071729
TCGA-DK-A6B2	BLCA	male	white	not hispanic or latino	25625	NA	58	NA	0.12	1.91978	4.6705	235	0.535203	18	38	6.975	NA	NA	NA	NA	NA	NA	0	477	1	268	0.259731	NA	NA	NA	NA	NA	NA	NA	NA	NA	NA	NA	NA	NA	NA	NA	NA	NA	NA	NA	NA	NA	NA
TCGA-DK-A6B5	BLCA	male	white	not hispanic or latino	16453	NA	57	5	0.05	1.20999	3.30533	376	0.947789	12	45	4.775	NA	0	1	2.43079	12	0.978222	0	1542	0	1542	0.258745	0.0868201	0	0.0865018	0.125515	0	0	0.0566738	0.186963	0	0.0198259	0.0293112	0	0.0587607	0	0.0479681	0	0.0245551	0	0.075926	0.186043	0	0.0151363
TCGA-DK-A6B6	BLCA	male	white	not hispanic or latino	21007	NA	291	57	0.1	10.9534	22.1974	168	0.743679	15	28	35.45	0.613705	2.18193	35	2.20479	10	0.957526	0	1115	0	1115	0.263845	0	0.0181785	0.0252042	0	0	0.0428429	0.0320791	0.0973364	0	0.108234	0.00663852	0	0.0454185	0.0256871	0.151848	0.00779404	0.149917	0	0.078017	0.120741	0	0.0900641
TCGA-DK-AA6L	BLCA	male	white	not hispanic or latino	17635	NA	204	120	0.18	3.81114	11.0555	299	0.640559	15	45	13.4	NA	0	1	2.52321	13	0.983727	1	1163	1	920	0.145084	0	0.0156898	0	0.117565	0	0.235053	0.0226696	0.216469	0	0.00595772	0	0	0.0587909	0	0.0486937	0	0.0670984	0	0.0668665	0.0705113	0	0.0746347
TCGA-DK-AA6M	BLCA	female	white	not hispanic or latino	23574	NA	33	92	0.24	0.830775	1.72309	123	0.254792	7	14	2.45	NA	0	1	2.04319	8	0.982568	0	1582	0	1582	0.270773	0.0362315	0	0	0.121652	0	0	0.0417151	0.283337	0	0.086007	0.0150829	0.0120197	0.125932	0	0.0281407	0	0.0734281	0	0.0441923	0.0663316	0	0.0659301
TCGA-DK-AA6P	BLCA	female	white	not hispanic or latino	26560	NA	91	71	0.53	1.60316	4.90378	381	0.765501	21	58	6.075	NA	0	1	0.693147	2	1	0	457	1	16	0.0658905	0.0304543	0	0.0440415	0	0	0.0196941	0	0.256668	0	0.109985	0.0374087	0	0.0437046	0.0466159	0.120528	0	0.0412003	0.0841392	0.0982861	0.0240526	0	0.0432215
TCGA-DK-AA6Q	BLCA	female	white	not hispanic or latino	22314	NA	35	19	0.11	0.938435	3.28452	169	0.944226	8	26	4.05	NA	NA	NA	1.86622	8	0.89746	1	413	1	285	0.278446	0.00164004	0	0	0.0422197	0	0	0.113739	0.0656851	0.00227617	0.0119569	0.0601013	0	0.0332469	0.037451	0.0115983	0.0114826	0	0	0.369912	0.201865	0	0.0368262
TCGA-DK-AA6R	BLCA	male	white	not hispanic or latino	25196	NA	195	239	0.1	2.8234	9.73915	253	0.720536	15	62	11.425	NA	NA	NA	1.09861	3	1	0	5041	1	4907	0.246029	0.0281532	0	0.108391	0.0400494	0	0.0431344	0.130549	0.116776	0.000506478	0	0.00664366	0	0.0784273	0.00543743	0.0179259	0	0.167411	0	0.15728	0.099315	0	0
TCGA-DK-AA6S	BLCA	male	white	not hispanic or latino	22027	NA	280	6	0.29	5.46127	15.402	277	0.771221	7	28	20	0.902698	0.991715	3	2.52321	13	0.983727	0	5050	1	539	0.211465	0.043254	0	0	0.0171811	0	0.0767265	0.163476	0.151635	0	0.0365258	0.0153756	0	0.0779667	0	0.0141805	0.0244179	0.0560873	0	0.141598	0.144983	0	0.0365929
TCGA-DK-AA6T	BLCA	male	white	not hispanic or latino	23198	NA	55	0	0.04	0.762263	2.40875	82	0.244937	4	14	2.9	NA	0	1	2.40364	12	0.967296	0	572	0	572	0.884207	0.651073	0.0916683	0.04451	0	0	0	0	0.0593159	0	0	0.00611537	0	0.0164353	0	0	0.0133092	0	0	0.070437	0.0471362	0	0
TCGA-DK-AA6U	BLCA	male	white	not hispanic or latino	23611	NA	97	12	0.72	3.6435	11.9325	398	0.643644	9	30	14.225	NA	NA	NA	1.09861	3	1	0	578	0	578	0.148617	0.0237753	0.000874322	0.086497	0.00251073	0	0	0.0289305	0.208409	0	0.0588331	0.0474184	0.0164188	0.0683677	0.0129015	0.093218	0	0	0.107416	0.119522	0.0491929	0	0.0757144
TCGA-DK-AA6W	BLCA	male	white	not hispanic or latino	28853	NA	116	18	0.27	2.40536	7.02865	307	0.875652	12	51	8.8	0.840438	0.923316	3	1.94591	7	1	1	415	1	379	0.209543	0.101418	0	0	0.0725753	0	0.122161	0.0333162	0.390209	0.00567073	0	0	0	0.0204489	0	0	0.0019104	0.0067725	0	0.0910527	0.0794839	0	0.074982
TCGA-DK-AA6X	BLCA	male	white	not hispanic or latino	23208	NA	41	0	0.28	0.7592	3.25823	78	0.287196	8	17	3.625	NA	0	1	1.94591	7	1	0	467	0	467	0.382235	0.0736736	0.0240991	0.0532496	0.136096	0	0.00757885	0.022809	0.198398	0	0.0890299	0.0238523	0.0100788	0.0378381	0	0.0261858	0	0.0269059	0	0.0859655	0.119885	0	0.0643552
TCGA-DK-AA71	BLCA	male	white	not hispanic or latino	25950	NA	259	25	0.23	6.38357	17.5855	174	0.413686	12	13	23.075	NA	NA	NA	1.09861	3	1	0	415	0	415	0.093062	0	0.00262697	0.0357244	0	0	0.0282003	0.0336853	0.346498	0	0.0111981	0.0154324	0	0.000216872	0.0340884	0.0757959	0.0111008	0	0	0.251254	0.107009	0	0.0471698
TCGA-DK-AA74	BLCA	male	white	not hispanic or latino	27730	NA	82	NA	0.4	1.50469	5.80382	121	0.217947	9	31	6.775	0.775585	1.38966	6	2.44102	12	0.982337	0	1708	0	1708	0.459404	0	0.0210627	0	0.0390375	0	0.0631154	0.101287	0.293344	0	0.0532526	0.0178963	0.00717742	0.0747258	0	0.0166441	4.27e-05	0.0321965	0	0.125403	0.0953057	0	0.0595085
TCGA-DK-AA75	BLCA	male	white	not hispanic or latino	30090	NA	247	35	NA	5.23116	12.041	281	0.749051	NA	NA	17.175	NA	NA	NA	NA	0	NA	1	340	1	328	0.0744339	0.194556	0	0.0450071	0.0191726	0	0.0884671	0.0142318	0	0	0.128447	0.0774962	0.00327702	0	0.0163982	0	0	0.00273892	0	0.299522	0.0641946	0	0.0464905
TCGA-DK-AA76	BLCA	female	white	not hispanic or latino	23542	NA	116	21	0.34	2.0392	6.57414	449	0.780798	6	33	8.125	NA	NA	NA	NA	0	NA	0	366	0	366	0.0722675	0.0430293	0.00493972	0.0701011	0	0	0.192289	0	0.115884	0	0.112284	0.0651644	0	0.0246249	0	0	0	0.243009	0.0286409	0.0384541	0.0422584	0	0.0193197
TCGA-DK-AA77	BLCA	male	white	not hispanic or latino	22365	NA	122	30	0.27	3.71372	9.53188	133	0.572798	6	22	12.45	NA	NA	NA	2.45831	12	0.989297	0	618	1	467	0.12936	0.040932	0	0.0984694	0.0144105	0	0	0.0810987	0.147365	0	0.0126109	0.0210115	0.00177529	0.0597762	0	0.0649703	0	0	0	0.268337	0.181354	0	0.00788867
TCGA-E5-A2PC	BLCA	female	white	not hispanic or latino	22308	BLCA.1	83	131	0.12	2.24018	6.01473	209	0.848776	22	22	8.3	NA	NA	NA	2.07915	10	0.902964	0	1326	0	1326	0.117345	0.0816307	0	0.0115587	0.023114	0.00579255	0	0.166144	0.0775537	0	0.190373	0.0384222	0	0.137209	0	0	0	0.0168347	0	0.172997	0.0677335	0	0.0106369
TCGA-E5-A4TZ	BLCA	male	white	not hispanic or latino	23566	NA	148	63	0.31	4.31334	11.5022	327	0.680558	21	48	15.55	NA	NA	NA	0.693147	2	1	1	467	1	435	0.142905	0.00829377	0.0607033	0.158446	0	0	0.14205	0	0.264628	0	0.0168401	0	0.00342836	0	0.0103615	0.0922974	0	0	0	0.0883102	0.149517	0	0.00512402
TCGA-E5-A4U1	BLCA	male	not reported	not hispanic or latino	26305	NA	329	114	0.23	5.10471	15.1381	406	0.59954	15	30	20.475	NA	NA	NA	NA	0	NA	0	1181	1	705	0.0570707	0.077882	0	0.0274886	0	0	0	0	0.154896	0	0.0352008	0.0162584	0.00695197	0.0321435	0.118391	0.0368473	0	0	0.289638	0.106896	0.0974063	0	0
TCGA-E7-A3X6	BLCA	male	white	not hispanic or latino	25584	BLCA.1	56	9	0.03	0.929763	3.05078	143	0.921495	10	23	3.9	NA	NA	NA	2.64844	16	0.955222	1	904	1	369	0.28189	0	0.00789017	0.0301496	0.0201654	0	0.0220532	0.123754	0.1623	0	0.0742205	0.0130976	0.00931207	0.0663441	0	0.0111206	0.0554008	0	0	0.200624	0.169211	0	0.0343569
TCGA-E7-A3Y1	BLCA	male	white	not hispanic or latino	20917	BLCA.1	74	506	0.07	1.51601	4.09884	38	0.104054	1	9	5.55	NA	NA	NA	1.09861	3	1	0	163	0	163	0.100778	0.119426	0	0	0.00396934	0	0	0.0122056	0.231973	0	0.0730071	0.0354304	0	0.0386974	0.0106236	0.0621348	0	0.014559	0	0.258479	0.139445	0	4.89e-05
TCGA-E7-A4IJ	BLCA	male	asian	not hispanic or latino	20723	NA	129	2	0.36	3.67862	8.89266	304	0.708612	19	55	12.15	0.946722	1.04008	3	1.55958	5	0.969022	1	674	1	620	0.224614	0.0384897	0	0.0915446	0	0	0.00392797	0.0210763	0.106534	0.0169515	0	0.00795803	0	0.0623148	0.0590603	0.0437884	0	0	0	0.292549	0.255805	0	0
TCGA-E7-A4XJ	BLCA	male	asian	not hispanic or latino	24279	NA	16	3	0	0.471542	1.10026	63	0.0164232	0	3	1.5	NA	NA	NA	NA	0	NA	1	68	0	68	0.0752159	0.17713	0.00874818	0.0823727	0.0282157	0	0	0	0.209719	0.121357	0	0.0258018	0.00354978	0	0.0283872	0.035741	0	0	0.195436	0.0758499	0	0	0.00769169
TCGA-E7-A519	BLCA	male	white	not hispanic or latino	26427	NA	34	141	0.08	0.543251	2.10909	59	0.0163978	0	3	2.575	NA	NA	NA	0	1	NA	0	508	0	508	0.18223	0.151393	0	0.00298032	0.00668918	0	0.0213987	0.00628322	0.0691487	0.00212196	0.00457521	0.151372	0	0.037411	0	0.056568	0	0	0.0906393	0.130179	0.150291	0	0.118949
TCGA-E7-A541	BLCA	male	white	not hispanic or latino	24206	NA	173	117	0.62	3.69842	11.8855	211	0.746708	24	33	14.6	0.944691	2.17523	10	2.5849	16	0.932306	1	778	0	778	0.298366	0.0115314	0.000166077	0.0232546	0.0333582	0	0.00192557	0.0376784	0.175553	0	0.00409905	0.0225981	0.00096212	0.0512993	0.0476859	0.026075	0	0	0	0.373852	0.123028	0	0.0669338
TCGA-E7-A5KE	BLCA	female	asian	not hispanic or latino	28714	NA	85	8	0.26	2.14323	4.6008	308	0.511912	14	31	7.65	NA	NA	NA	NA	0	NA	0	17	0	17	0.0412458	0.105059	0	0.199627	0	0	0.0567254	0	0	0	0.100637	0.0285937	0	0	0.0507646	0.0118543	0	0	0.440635	0.00087066	0	0.00523309	0
TCGA-E7-A5KF	BLCA	male	asian	not hispanic or latino	24528	NA	95	17	0.03	2.04925	4.94748	92	0.119476	3	10	7.25	NA	NA	NA	0	1	NA	0	20	0	20	0.0385807	0.189002	0	0.155354	0	0	0	0	0.104428	0.086587	0	0.0047433	0.0376907	0	0.0443332	0.0548069	0	0	0.202204	0	0.120851	0	0
TCGA-E7-A677	BLCA	male	asian	not hispanic or latino	29613	NA	120	110	0.07	2.12573	5.68777	84	0.104214	3	11	8.175	NA	NA	NA	1.64342	6	0.917209	0	820	0	820	0.09333	0.0821397	0	0.0741886	0.0489778	0	0	0.0491429	0.0820893	0	0.131161	0.0226264	0	0.0467208	0	0.0258969	0	0	0.0121534	0.175112	0.148695	0	0.101096
TCGA-E7-A678	BLCA	male	asian	not hispanic or latino	20169	NA	23	15	0	0.463455	1.30347	59	0.000286585	0	0	1.7	0.941224	3.34638	35	0.636514	2	0.918296	0	798	0	798	0.0609542	0	0	0.0416496	0	0	0	0	0.0831022	0	0.0269218	0.00834588	0	0.0676261	0.00724603	0.224921	0	0.165032	0	0.168723	0.0965372	0	0.109895
TCGA-E7-A6MD	BLCA	male	white	not hispanic or latino	24180	NA	155	28	0.16	4.23933	10.9588	166	0.525698	17	29	15.7	0.954362	2.09695	9	3.49416	35	0.98279	0	129	0	129	0.324588	0.0801125	0.130964	0.00874947	0.0173647	0	0	0.0219667	0.133906	0	0.055684	0.0376736	0	0.0223451	0	0	0	0.20564	0	0.0906723	0.129768	0	0.0651535
TCGA-E7-A6ME	BLCA	male	asian	not hispanic or latino	27670	NA	65	64	0.34	1.52413	3.66439	204	0.620903	7	22	4.475	0.888907	1.59271	6	0.693147	2	1	0	731	0	731	0.196753	0	0.0424585	0.0396023	0	0	0	0.0448363	0.177576	0.00743447	0	0.0211339	0.00921749	0.0648068	0	0.077974	0	0.0297531	0	0.3182	0.154373	0	0.012634
TCGA-E7-A6MF	BLCA	male	asian	not hispanic or latino	13867	NA	11	NA	0	0.36794	1.1958	49	0.000113962	0	0	1.55	NA	NA	NA	1.79176	6	1	0	750	0	750	0.0316786	0.0242386	0	0.0304939	0.00674207	0	0	0.00598663	0.337342	0	0.0409619	0.0830329	0.00327574	0.0409487	0.00338318	0.00694195	0	0.147386	0	0.129217	0.140049	0	0
TCGA-E7-A7DU	BLCA	male	white	not hispanic or latino	27000	NA	98	3	0.14	2.56366	7.56279	62	0.748853	15	7	9.3	NA	NA	NA	0	1	NA	0	28	0	28	0.0561429	0.125723	0	0.0574621	0	0	0	0.00380429	0.240961	0	0.0273604	0.0536904	0	0	0.0429325	0.0442262	0	0.0288028	0.00723432	0.223796	0.0684569	0	0.0755504
TCGA-E7-A7DV	BLCA	male	white	not hispanic or latino	16145	NA	111	0	0.28	2.50516	8.50516	303	0.517931	12	47	10.025	NA	NA	NA	0.636514	2	0.918296	0	37	0	37	0.467638	0.0157437	0	0	0	0	0.0173218	0.0285829	0.596621	0.0680147	0	0.0416202	0.00349013	0.0136176	0.012854	0	0	0.156424	0	0.0457102	0	0	0
TCGA-E7-A7PW	BLCA	male	asian	not hispanic or latino	23057	NA	43	0	0.5	0.958216	1.97451	305	0.745354	14	38	3	NA	NA	NA	1.60944	5	1	0	416	1	174	0.0738375	0.199577	0	0.065487	0	0	0	0.0563814	0.0924352	0.0382476	0	0.0469122	0.000711878	0.00374652	0.0183583	0.0199373	0	0	0.00105522	0.245784	0.211366	0	0
TCGA-E7-A7XN	BLCA	male	asian	not hispanic or latino	24466	NA	428	56	0.01	7.57608	23.6861	41	0.000566935	0	8	31.2	NA	NA	NA	3.69676	51	0.940214	0	428	1	190	0.559236	0	0	0.0107379	0.0119018	0	0	0.118705	0.133558	0	0.0131148	0.0340073	0	0.0821366	0.00976562	0.0138955	0.102055	0	0	0.385775	0.0673011	0	0.0170463
TCGA-E7-A85H	BLCA	male	asian	not hispanic or latino	23497	NA	217	344	0.22	3.76705	10.7672	745	0.659373	9	74	15.05	0.959497	2.96585	22	2.61563	14	0.991123	0	394	0	394	0.123588	0	0.0551603	0.00322329	0.0178439	0	0.0484233	0.0994935	0.157205	0	0.00169014	0.0134984	0.00272266	0.0697004	0	0.162893	0.000312341	0	0	0.173891	0.082764	0	0.111178
TCGA-E7-A8O7	BLCA	male	asian	not hispanic or latino	19063	NA	10	1	0	0.392114	0.723903	80	0.0341837	0	9	1.175	0.608785	1.90884	23	2.16396	9	0.984859	0	466	0	466	0.119988	0.0535757	0	0.0954267	0.102777	0	0	0.0214555	0.130817	0.0866063	0	0.0218025	0.0202654	0	0	0.0930298	0	0	0.0295188	0.099054	0.0892838	0.0181225	0.138265
TCGA-E7-A8O8	BLCA	male	asian	not hispanic or latino	21629	NA	75	14	NA	0.943876	3.197	NA	NA	NA	NA	4.2	NA	NA	NA	1.09861	3	1	0	13	0	13	0.0513741	0.0846379	0	0.0793347	0.012222	0	0.222893	0	0.205037	0	0.0402431	0.0188989	0	0.0503692	0	0.0146078	0.000120739	0	0	0.103498	0.159585	0	0.00855328
TCGA-E7-A97P	BLCA	male	asian	not hispanic or latino	26956	NA	83	42	0.18	1.71507	5.44611	108	0.162881	2	12	7.15	0.912862	1.89824	8	3.15943	29	0.938268	1	437	0	437	0.429533	0	0.012488	0.00938315	0.00975008	0	0	0.16979	0.0698242	0.0171716	0	0.0295333	0	0.0324678	0.0374101	0.0103227	0.117079	0	0	0.359266	0.109334	0	0.0161795
TCGA-E7-A97Q	BLCA	female	white	not hispanic or latino	22249	NA	24	124	0.06	0.424682	1.88073	262	0.970444	22	40	2.3	0.762366	1.36598	6	1.09861	3	1	1	246	1	246	0.188572	0.0380629	0.00940615	0.0212118	0	0	0	0.110314	0.246153	0	0.0399597	0.0123099	0	0.0441288	0	0.20701	0	0	0	0.165404	0.0735246	0	0.0325148
TCGA-FD-A3B3	BLCA	female	white	not hispanic or latino	27068	BLCA.3	49	2	0.43	1.46705	4.46228	106	0.22177	10	11	5.2	0.821779	4.14986	156	3.73718	51	0.950494	1	974	0	974	0.578241	0	0.0509347	0.0185182	0.00543261	0	0.0759655	0.151826	0.125088	0.0176935	0	0.0138897	0.00855831	0.0300466	0.00546389	0.1499	0	0.0913939	0	0.145833	0.109456	0	0
TCGA-FD-A3B4	BLCA	female	black or african american	not hispanic or latino	20379	NA	30	7	0.04	0.638482	2.09787	181	0.281202	6	31	2.65	0.766373	2.36889	22	NA	NA	NA	1	510	1	359	0.256062	NA	NA	NA	NA	NA	NA	NA	NA	NA	NA	NA	NA	NA	NA	NA	NA	NA	NA	NA	NA	NA	NA
TCGA-FD-A3B5	BLCA	male	black or african american	not hispanic or latino	31442	BLCA.3	101	239	0.44	1.00925	4.1899	196	0.754336	13	47	4.9	NA	NA	NA	NA	0	NA	1	272	1	272	0.122928	0	0	0.0406805	0	0.00114416	0.179026	0.0363493	0.289515	0.124743	0	0.0353959	0.00308502	0	0.0304132	0	0	0.092383	0	0.10186	0.0654048	0	0
TCGA-FD-A3B6	BLCA	male	white	not hispanic or latino	27541	BLCA.4	114	47	0.26	2.20224	7.45143	239	0.631578	14	32	8.75	0.71175	1.385	7	2.79129	18	0.965722	1	1005	0	1005	0.436385	0	0.0222027	0	0.00312649	0	0.0392697	0.0524232	0.24421	0	0.0423612	0.0355179	0.00562213	0.034258	0.0471038	0.00562625	0.095065	0	0	0.265563	0.0982159	0	0.00943464
TCGA-FD-A3B7	BLCA	male	black or african american	not hispanic or latino	24245	BLCA.4	30	6	0.39	0.467966	1.77827	128	0.382706	9	28	2.1	0.867926	4.51669	182	3.17991	31	0.926012	1	122	1	110	0.526988	0.0150316	0	0	0	0	0.21636	0.102279	0.189816	0.0489335	0	0	0.0048564	0	0.0102349	0.032509	0.0506411	0.0204082	0	0.266507	0.0294752	0	0.0129487
TCGA-FD-A3B8	BLCA	male	white	hispanic or latino	20555	BLCA.4	20	NA	NA	0.268298	0.626029	60	0.00151847	NA	NA	0.875	0.626144	1.80979	18	3.79348	57	0.93827	0	384	0	384	0.698933	0	0.0760463	0.00447124	0.0124299	0	0.0416535	0.129128	0.151097	0	0.0765452	0.0359072	0.0151614	0.0190331	0.0130224	0.000841138	0.0310633	0.216331	0	0.159039	0.0182302	0	0
TCGA-FD-A3N5	BLCA	male	black or african american	not hispanic or latino	25342	BLCA.3	126	84	0.1	3.70852	8.36795	247	0.400356	7	33	11.5	0.998001	0.691761	2	1.8867	7	0.96957	1	685	1	346	0.151442	0	0	0	0.00868947	0	0.445016	0.0323415	0.15639	0.0584512	0	0	0.0146261	0.061178	0	0.0203307	0.016667	0	0	0.0898782	0.0855592	0	0.010873
TCGA-FD-A3N6	BLCA	female	black or african american	not hispanic or latino	15758	NA	64	4	0	1.07658	3.22975	160	0.0753364	1	9	3.9	NA	NA	NA	NA	NA	NA	0	851	0	851	0.134182	NA	NA	NA	NA	NA	NA	NA	NA	NA	NA	NA	NA	NA	NA	NA	NA	NA	NA	NA	NA	NA	NA
TCGA-FD-A3NA	BLCA	male	white	not hispanic or latino	21936	NA	77	46	NA	1.32326	4.54119	285	0.465964	16	27	5.9	0.649772	1.2644	7	2.44102	12	0.982337	0	1845	1	1338	0.320085	0.00323055	0	0.0450205	0	0	0.128503	0.0511801	0.30908	0.0230886	0	0.00848948	0.0149559	0	0.04896	0.0228354	0.0565349	0	0	0.185232	0.0937473	0	0.00914201
TCGA-FD-A3SJ	BLCA	male	white	not hispanic or latino	21615	BLCA.2	99	84	0.21	2.23972	6.45039	376	0.662293	14	55	8.475	0.997448	0.691378	2	1.84622	7	0.94877	1	739	1	281	0.241145	0	0.164733	0	0.00821431	0	0.0850581	0.0457181	0.266661	0	0.103708	0.0423344	0	0.0209587	0	0.0214407	0	0	0.00846633	0.055698	0.17701	0	0
TCGA-FD-A3SL	BLCA	male	white	not hispanic or latino	22020	BLCA.2	42	39	0.1	1.79948	5.68869	117	0.477511	14	44	7.9	0.366918	0.254328	2	1.56071	5	0.969724	1	712	1	260	0.116673	0	0.0460139	0	0.0348706	0	0.136585	0.146189	0.298316	0	0.0800444	0.0115571	0	0.0604499	0	0.0157562	0	0.0166574	0	0.0751762	0.0735691	0	0.00481555
TCGA-FD-A3SM	BLCA	male	white	not hispanic or latino	25852	BLCA.2	107	114	0.01	1.48214	5.17296	91	0.201022	6	7	6.85	0.623617	0.685114	3	1.973	8	0.948813	1	547	1	144	0.154579	0	0.0136984	0	0	0	0.397052	0.0679704	0.233493	0	0.060914	0	0	0.000842424	0	0.076617	0	0.0631517	0	0.0307689	0.0527263	0	0.00276563
TCGA-FD-A3SN	BLCA	male	white	hispanic or latino	29169	BLCA.2	110	11	0.03	3.95653	9.50166	102	0.947698	8	37	14.55	0.994273	0.689178	2	1.89379	7	0.973215	0	887	1	110	0.16397	0	0.00607422	0	0.00652841	0	0.0653356	0.0861393	0.301434	0.0518252	0	0.0100628	0.0114586	0.0840885	0.0184518	0.0867875	0	0.0134085	0	0.203663	0.0547419	0	0
TCGA-FD-A3SO	BLCA	male	white	not hispanic or latino	25147	BLCA.3	127	60	0.01	3.675	9.11281	88	0.26425	10	18	12.75	0.718534	1.78549	12	2.2056	10	0.957879	1	168	1	143	0.303314	0	0.0336332	0	0.0143545	0	0	0.131226	0.473678	0.0951981	0	0.0106527	0.0252119	0	0	0.0229338	0	0	0	0.103196	0.0869145	0	0.00300182
TCGA-FD-A3SP	BLCA	male	white	not hispanic or latino	22005	BLCA.4	52	33	0.47	1.22551	2.91789	96	0.252289	6	19	4.1	0.728469	2.58996	35	3.29457	30	0.968649	0	783	0	783	0.419164	0	0.00816521	0	0.0419444	0	0.173712	0.0529964	0.276296	0.0561322	0	0.0119451	0	0	0.00898711	0.015605	0	0.163965	0	0.111678	0.0249869	0	0.0535857
TCGA-FD-A3SQ	BLCA	male	white	not hispanic or latino	22687	BLCA.2	28	1	0.36	0.817771	1.81078	73	0.364498	9	18	2.6	0.86025	3.52216	60	2.44102	12	0.982337	1	1423	1	991	0.24072	0	0.318964	0.000626795	0.0136594	0	0.13078	0.0168087	0.150258	0	0.0217131	0.00454154	0	0	0.0220077	0.206712	0	0	0.0154245	0.0319249	0.0398167	0.00253581	0.0242265
TCGA-FD-A3SR	BLCA	male	white	not hispanic or latino	24979	BLCA.2	50	39	0.17	0.798292	3.75493	255	0.642114	12	45	4.6	0.97879	0.678445	2	3.35499	29	0.996345	1	602	1	372	0.199032	0	0.0246632	0	0.0186622	0	0	0.207149	0.209058	0	0.0913578	0.0248921	0	0.00744941	0	0.0207396	0	0.119655	0	0.131112	0.0498777	0	0.0953843
TCGA-FD-A3SS	BLCA	male	white	not hispanic or latino	24408	BLCA.2	177	79	0.25	4.35461	12.0929	146	0.779888	8	34	16.9	0.999885	1.09849	3	NA	0	NA	1	391	1	220	0.153883	0	0	0.197185	0	0	0	0.0136005	0.322558	0.0635882	0	0.0614313	0	0	0.0920544	0.0516767	0	0	0.0588141	0.0673062	0.0717857	0	0
TCGA-FD-A43N	BLCA	male	white	not hispanic or latino	27833	NA	60	167	0.4	1.67479	4.5418	173	0.581682	17	39	6.325	0.770049	2.56596	28	0.693147	2	1	0	699	0	699	0.205084	0	0.209654	0.0855929	0	0	0.0261743	0.0167064	0.155427	0.0316857	0	0.0113986	0.0127435	0	0.045523	0.246364	0	0	0.0568222	0.0593493	0.0230899	0	0.0194689
TCGA-FD-A43P	BLCA	male	black or african american	not hispanic or latino	27201	NA	199	84	0.18	3.99255	10.7924	213	0.574432	13	39	14.025	0.830925	3.26705	51	4.00088	70	0.941718	0	832	0	832	0.387135	0	0.0828085	0	0	0	0.0310337	0.132807	0.117274	0.00231525	0	0.0210405	0	0.072159	0	0.025311	0.00229736	0.00602704	0	0.264391	0.143106	0	0.0994292
TCGA-FD-A43S	BLCA	female	white	not hispanic or latino	25993	NA	NA	NA	0	0	0	43	2.88e-05	0	0	0.1	0.814209	2.51675	22	3.6969	43	0.982905	0	455	0	455	0.58636	0.0476281	0.0864688	0	0	0	0.00116394	0.00705477	0.129992	0	0.0638831	0.0186312	0	0.0676766	0	0.0578855	0	0	0	0.231665	0.185504	0	0.102447
TCGA-FD-A43U	BLCA	male	white	not hispanic or latino	25841	NA	41	1	0.35	0.746342	1.66492	80	0.300316	23	34	2.85	0.758565	3.24413	72	3.29983	28	0.990284	0	636	1	497	0.483017	0.0356228	0.013668	0	0.00856191	0	0.334827	0.00764835	0.167487	0	0.0278789	0.0800822	0	0.0100159	0.0112288	0.00835948	0.0176726	0	0	0.141555	0.0502808	0	0.0851115
TCGA-FD-A43X	BLCA	male	white	not hispanic or latino	30764	NA	171	213	0.25	2.91884	7.96304	98	0.307491	8	13	11.05	NA	NA	NA	NA	0	NA	0	110	0	110	0.0299457	0.152482	0	0.0322078	0	0	0.0366484	0	0.16514	0	0.0820335	0.0513803	0	0	0.0640028	0.0455094	0	0	0.179993	0.0835578	0.107044	0	0
TCGA-FD-A43Y	BLCA	male	white	not hispanic or latino	23889	NA	29	9	0.18	0.665145	1.6787	184	0.398173	6	38	2.225	NA	NA	NA	1.47913	5	0.919037	1	474	0	474	0.337323	0.000958334	0	0.0145824	0.172745	0	0.0840753	0.194635	0.156114	0	0.0268231	0.0790853	0	0.0443397	0	0.0148582	0	0	0	0.086321	0.0899277	0	0.035535
TCGA-FD-A5BR	BLCA	male	white	not hispanic or latino	20964	NA	34	5	0.59	0.699186	2.49275	96	0.435166	8	27	3.075	0.925252	4.16346	90	3.07522	22	0.994881	0	813	0	813	0.292756	0.0442297	0.165352	0.0326329	0	0	0.0165085	0.00686124	0.199396	0	0.0511686	0.0432597	0.0010407	0.00371442	0	0.106269	0	0.0574642	0	0.056661	0.142963	0	0.0724786
TCGA-FD-A5BS	BLCA	male	white	not hispanic or latino	24963	NA	9	NA	0.2	0.224664	0.545613	69	0.0197805	0	1	0.95	0.771379	4.03517	187	3.70835	55	0.92539	0	1639	0	1639	0.679355	0.0954677	0	0	0.0114242	0	0.0560616	0.117592	0.101795	0	0.0496586	0.0435269	0	0.0570359	3.01e-05	0.0300895	0.0455461	0	0	0.229791	0.106934	0	0.0550476
TCGA-FD-A5BT	BLCA	male	white	not hispanic or latino	30686	NA	33	0	0.41	1.358	3.00024	104	0.182873	23	19	4.525	0.562171	0.389667	2	1.95663	9	0.890502	1	328	0	328	0.51971	0.00912272	0.00472959	0	0.0178116	0	0	0.0749671	0.258082	0.0158292	0	0.0432368	0.00556727	0.0865429	0	0.00579678	0.0316209	0	0	0.281697	0.11145	0	0.053546
TCGA-FD-A5BU	BLCA	female	black or african american	not hispanic or latino	27882	NA	27	2	0.02	0.440695	1.98313	110	0.227583	5	23	2.275	0.791678	2.57936	26	2.35167	11	0.980724	0	588	0	588	0.392156	0	0.129322	0	0.0969736	0	0.0518281	0.0847575	0.132948	0	0.0328314	0.0265905	0.00603839	0.0295492	0.0444175	0.143156	0.00451685	0.0475708	0	0.0627769	0.0578526	0	0.048871
TCGA-FD-A5BV	BLCA	female	white	not hispanic or latino	17501	NA	69	82	0.44	1.15705	3.14973	125	0.651283	5	33	4.15	NA	NA	NA	NA	0	NA	1	163	1	134	0.0628292	0.0599401	0.0748048	0.0704142	0.00228105	0.00696512	0	0.0225158	0.188943	0	0.103181	0.018541	0	0	0.0362109	0	0	0	0.210739	0.152624	0	0	0.0528409
TCGA-FD-A5BX	BLCA	male	white	not hispanic or latino	30276	NA	108	0	0.03	3.42417	9.47988	76	0.104986	3	8	12.15	NA	NA	NA	0	1	NA	1	173	1	99	0.301008	0.041914	0	0	0.010149	0	0.156207	0.0170037	0.64556	0.000807639	0.000981683	0.0354099	0	0.00405551	0.00831047	0	0	0.00562026	0	0.0357615	0.017629	0.0205906	0
TCGA-FD-A5BY	BLCA	female	white	not hispanic or latino	23080	NA	24	NA	0.06	0.257618	1.23084	103	0.817222	25	41	1.8	NA	NA	NA	1.03972	3	0.946395	0	251	0	251	0.1735	0.0339911	0	0.0435701	0.054212	0	0.249417	0.0334152	0.200248	0	0.179751	0	0.00121373	0.0600637	0	0.0146463	0	0.0225558	0	0.0272242	0.0684181	0	0.0112731
TCGA-FD-A5BZ	BLCA	female	white	not hispanic or latino	28451	NA	39	NA	0.17	1.26144	3.02158	258	0.658434	20	24	4.375	0.930845	2.74082	19	NA	0	NA	1	835	1	533	0.123383	0.0299136	0.00447787	0	0.00147999	0	0.362685	0.0360014	0.235904	0	0.11967	0	0	0.00202207	0.0173242	0.0636786	0	0	0	0.0425909	0.0468796	0	0.0373728
TCGA-FD-A5C0	BLCA	male	white	not hispanic or latino	22500	NA	48	103	0.07	0.973436	3.03483	155	0.679122	19	32	4.575	0.95449	1.3232	4	1.24245	4	0.896241	1	550	1	27	0.207097	0.0682095	0.0140464	0.0387808	0.00410767	0.00603765	0	0.0204395	0.345945	0.118447	0	0.0922925	0	0	0.0257373	0.023038	0	0	0	0.158945	0.0707933	0	0.0131801
TCGA-FD-A5C1	BLCA	female	white	not hispanic or latino	22505	NA	79	3	0.74	1.06014	3.40964	114	0.544664	14	30	4.825	0.933577	2.8423	21	2.54452	15	0.939614	0	1792	0	1792	0.402938	0.00227249	0.0112907	0.0594429	0.0148448	0	0	0.0830315	0.312313	0.0448863	0	0.0173128	0.0140593	0.024151	0.00747651	0.0441139	0.0196383	0.0651902	0	0.157584	0.104205	0	0.0181885
TCGA-FD-A62N	BLCA	male	asian	not hispanic or latino	25297	NA	33	52	0.07	0.847762	2.33865	107	0.452622	11	33	3.275	0.879687	4.43663	155	4.40322	89	0.980971	0	82	0	82	0.565692	0	0.0458404	0	0.0361532	0	0	0.147737	0.202109	0	0.0316433	0.0199312	0	0.031959	0	0.0645297	0.0525558	0.0534572	0	0.223765	0.0581671	0	0.0321522
TCGA-FD-A62O	BLCA	male	white	not hispanic or latino	27310	NA	87	353	0.43	1.78299	4.60128	96	0.735734	20	20	6.475	NA	0	1	1.09861	3	1	1	216	0	216	0.0751013	0.118971	0.00937842	0.0891423	0	0	0.00117894	0	0.110923	0.184439	0	0.0495663	0.0407744	0	0.0547102	0.112227	0	0	0.115659	0.0788543	0.0341762	0	0
TCGA-FD-A62P	BLCA	male	white	not hispanic or latino	27843	NA	169	15	0.38	3.14838	9.76285	142	0.502695	22	46	12.7	NA	0	1	1.83102	7	0.940958	1	191	1	191	0.396883	0.0249941	0.000194511	0	0.00593484	0	0.253792	0.053208	0.295739	0.0261867	0	0	0	0.00906118	0.00174802	0.00200219	0.0451786	0	0	0.189113	0.0928489	0	0
TCGA-FD-A62S	BLCA	female	black or african american	not hispanic or latino	22000	NA	36	137	0.27	0.544234	1.91914	144	0.421898	19	23	2.525	0.711383	3.16043	85	3.1418	24	0.988594	1	406	1	306	0.361513	0.0287398	0	0	0.104572	0	0.0979304	0.076806	0.256809	0	0.0415664	0.00276141	0.00564199	0	0.0203214	0.0207043	0	0.204366	0	0.0455304	0.0370885	0	0.0571635
TCGA-FD-A6TA	BLCA	male	white	not hispanic or latino	21196	NA	152	1	0	1.99552	7.33738	365	0.869123	9	21	8.925	0.889253	4.54585	166	2.5666	14	0.972544	0	1912	0	1912	0.295779	0	0.0817667	0	0.0362295	0	0.0203517	0.0711622	0.21176	0	0.0179671	0.0142789	0.00484336	0.00543572	0	0.235216	0	0.0953536	0	0.0655453	0.0904255	0	0.0496645
TCGA-FD-A6TB	BLCA	male	white	not hispanic or latino	30185	NA	NA	NA	0.3	1.56073	5.05109	80	0.187666	8	19	6.525	0.930417	3.9259	68	3.66204	41	0.986124	0	572	0	572	0.573997	0	0.260539	0	0	0	0.0389384	0.0672172	0.150758	0	0.0131838	0.0131736	0.000117627	0.0627036	0	0.0343709	0	0.052614	0	0.182031	0.0938093	0	0.0305435
TCGA-FD-A6TC	BLCA	female	white	not hispanic or latino	28963	NA	410	69	0.18	9.1181	24.7491	315	0.553623	12	45	33.325	0.965077	2.61348	15	1.03972	3	0.946395	0	187	0	187	0.229993	0.0551867	0	0.0354342	0	0	0.167034	0	0.404716	0.0652766	0	0.00175949	0.0138271	0	0.0735424	0.0555848	0	0.0710932	0	0.030197	0.0263483	0	0
TCGA-FD-A6TD	BLCA	male	white	not hispanic or latino	28328	NA	65	101	0.21	1.26416	3.4915	144	0.399584	9	29	4.775	0.834272	3.01249	37	1.60944	6	0.898244	1	386	0	386	0.393107	0.0315215	0	0.0210019	0.0469606	0	0.022751	0.0551787	0.32141	0.034824	0	0.0463883	0	0.0514654	0.0410793	0.00799171	0.00891365	0.0937375	0	0.159846	0.0279183	0	0.0290121
TCGA-FD-A6TE	BLCA	male	white	not hispanic or latino	19874	NA	75	2	0.25	2.20075	6.41362	113	0.761406	24	32	8.3	0.921123	2.4309	14	1.60944	5	1	0	376	1	321	0.0750997	0	0	0.0349164	0	0	0	0.0943307	0.0815309	0.00997023	0	0.00400427	0.00314532	0.0565479	0	0.193981	0	0.109777	0	0.160296	0.2515	0	0
TCGA-FD-A6TF	BLCA	female	white	not hispanic or latino	29317	NA	53	84	0.1	1.18831	3.68682	151	0.558374	18	41	5.025	0.946895	2.73688	18	1.38629	4	1	1	69	0	69	0.270985	0.042458	0.0705058	0	0	0	0.070679	0.0482716	0.370056	0	0.107272	0.0164363	0	0.0387223	0	0	0	0.0742856	0	0.0941894	0.066105	0	0.0010197
TCGA-FD-A6TG	BLCA	male	white	not hispanic or latino	26893	NA	228	78	0.57	3.26376	10.5668	219	0.656713	20	32	12.825	0.785216	3.16077	56	3.02803	21	0.994583	1	93	0	93	0.239347	0	0.0771849	0	0.037699	0	0.0184054	0.0648483	0.244081	0	0.13442	0.0323934	0	0.0574259	0	0.105121	0	0	0	0.111523	0.083728	0	0.0331698
TCGA-FD-A6TH	BLCA	male	white	not hispanic or latino	23236	NA	52	1	0.63	1.34843	4.51566	155	0.740279	14	37	5.45	0.939618	1.82841	7	1.38629	4	1	1	131	1	126	0.117563	0	0.109609	0	0	0	0.26424	0.0797483	0.264783	0.0045695	0	0	0.00203368	0.0388048	0	0.0228351	0	0.0506573	0	0.0387198	0.124	0	0
TCGA-FD-A6TI	BLCA	male	white	not hispanic or latino	26874	NA	43	26	0.07	0.913347	3.46442	50	0.237187	22	7	4.225	NA	NA	NA	1.33218	4	0.960964	1	294	0	294	0.13146	0.00899206	7.49e-05	0.00644662	0	0	0	0.0167634	0.343856	0.118936	0	0.0203074	0	0.0573759	0	0.0238345	0	0.0771105	0	0.176707	0.149595	0	0
TCGA-FD-A6TK	BLCA	male	white	not hispanic or latino	21942	NA	60	28	0.48	1.06114	3.18342	144	0.305024	13	42	3.75	0.880962	2.99633	30	3.0247	22	0.978536	0	330	0	330	0.426438	0	0.0198021	0.00802617	0	0	0.0172816	0.143413	0.322544	0	0.0288908	0.00735079	0.000953622	0.0395006	0	0.0217409	0.0146695	0.0876184	0	0.179681	0.0866148	0	0.0219126
TCGA-FJ-A3Z7	BLCA	male	white	not hispanic or latino	28052	BLCA.2	163	7	0.21	2.57933	8.11475	203	0.508776	10	48	11.2	NA	0	1	1.38629	4	1	0	945	0	945	0.171523	0.0934693	0	0.0346596	0	0	0.0718454	0.0522704	0.107988	0.145065	0	0.0272711	0	0	0.0957262	0.0653567	0	0.0805556	0	0.153404	0.0723881	0	0
TCGA-FJ-A3Z9	BLCA	male	white	not hispanic or latino	26515	NA	30	9	0.04	0.590115	1.79845	73	0.0391939	1	4	2.5	NA	NA	NA	NA	0	NA	1	385	0	385	0.107274	0.0728304	0	0.0407916	0	0	0.231346	0	0.0683045	0	0.0229835	0	0	0.0549852	0	0.0119271	0	0	0.224485	0.0373223	0.235024	0	0
TCGA-FJ-A3ZE	BLCA	male	white	not hispanic or latino	23866	BLCA.1	234	749	0.39	3.46238	10.649	168	0.732829	10	32	14.55	NA	NA	NA	NA	0	NA	1	324	1	152	0.035932	0.166232	0	0.0861087	0	0	0	0	0.23526	0.0168878	0	0.0166452	0.0156636	0.0340389	0	0.0247115	0	0	0.120493	0.245635	0.0383244	0	0
TCGA-FJ-A3ZF	BLCA	male	white	not hispanic or latino	26825	BLCA.1	102	15	0.35	2.09848	6.01185	105	0.665388	13	33	9.025	NA	NA	NA	1.38629	4	1	0	524	0	524	0.052408	0.145902	0	0.10822	0	0	0	0	0.0993383	0.0441063	0	0.0547044	0	0	0.0559624	0.0361133	0	0	0.299939	0.14001	0.000186302	0	0.015518
TCGA-FJ-A871	BLCA	male	white	not hispanic or latino	18051	NA	27	66	0	0.431162	1.236	96	0.00936833	0	8	1.775	NA	0	1	NA	0	NA	1	272	1	106	0.0722964	0.0289408	0	0.0154466	0.0199008	0	0.159917	0	0.0203593	0	0.0101925	0.00572655	0	0	0.0860469	0.0108356	0.135694	0.160754	0.269674	0.0765126	0	0	0
TCGA-FT-A3EE	BLCA	female	white	not hispanic or latino	29293	BLCA.1	47	56	0.04	0.992411	3.27796	128	0.999998	19	23	4.35	0.907631	2.57151	17	1.09861	3	1	1	99	0	99	0.21555	0.168221	0.0563297	0.235643	0	0.00808348	0	0	0.279683	0.0268194	0.0318244	0.0127657	0.025653	0	0.0314214	0	0	0.00859356	0	0.0455472	0.0693497	0	6.51e-05
TCGA-FT-A61P	BLCA	male	white	not hispanic or latino	28082	NA	81	11	0.13	1.58889	4.07333	121	0.663704	18	22	5.525	0.905414	1.25517	4	2.01981	8	0.971326	0	337	0	337	0.262648	0	0.0122528	0	0.0235947	0	0.0519748	0.122259	0.300578	0	0.0449717	0.0747601	0	0.0410346	0.0220768	0.0158961	0.0356401	0	0	0.10286	0.152101	0	0
TCGA-G2-A2EC	BLCA	female	black or african american	not hispanic or latino	21215	BLCA.2	50	90	NA	1.52656	4.89124	NA	NA	NA	NA	6.1	0.90728	3.78734	65	3.69378	42	0.988257	1	696	1	679	0.286324	0	0.127716	0.032261	0	0	0	0.0158698	0.110274	0	0.0385698	0.0177188	0	0.0243911	0	0.074526	0	0.216696	0	0.117433	0.0599832	0	0.164561
TCGA-G2-A2EF	BLCA	male	white	not hispanic or latino	18467	BLCA.4	117	193	0.23	2.23321	6.75839	398	0.541245	12	40	8.925	0.803714	2.12105	14	2.51159	14	0.951701	0	1884	0	1884	0.253143	0	0	0.041214	0.00671113	0	0.010513	0.14152	0.274644	0.0258276	0	0	0	0.118488	0	0.0593331	0.071227	0	0	0.183355	0.0634944	0	0.00367343
TCGA-G2-A2EJ	BLCA	female	white	not hispanic or latino	20649	BLCA.3	121	16	0.05	2.5554	8.23077	234	0.201152	7	20	10.7	NA	NA	NA	1.33218	4	0.960964	0	1460	1	910	0.395041	0	0.00740857	0.232536	0	0	0.0891132	0.0734754	0.14009	0.173432	0	0	0.00485697	0.0377817	0	0.00075686	0.0471561	0	0	0.1023	0.0896147	0	0.00147886
TCGA-G2-A2EK	BLCA	male	white	not hispanic or latino	20995	BLCA.2	38	1	0.04	0.441905	1.79708	152	0.22886	4	21	2.2	NA	0	1	2.77097	17	0.978032	0	485	1	485	0.310219	0.210725	0.0784269	0.0271781	0.0114312	0	0.00259525	0	0.108172	0	0.0662179	0.0201507	0	0.0823102	0	0	0	0.127349	0	0.0852269	0.118346	0	0.0618717
TCGA-G2-A2EL	BLCA	male	white	not hispanic or latino	28370	NA	104	59	0.06	2.13486	5.95981	146	0.927162	5	19	8.275	NA	NA	NA	NA	NA	NA	1	819	1	105	0.0400429	NA	NA	NA	NA	NA	NA	NA	NA	NA	NA	NA	NA	NA	NA	NA	NA	NA	NA	NA	NA	NA	NA
TCGA-G2-A2EO	BLCA	male	white	not hispanic or latino	25440	BLCA.2	470	117	0.14	7.42014	21.3723	191	0.48909	18	11	31.175	0.856971	2.37603	16	1.97225	8	0.94845	1	1804	0	1804	0.318646	0	0.0351503	0.00775025	0.00922	0	0	0.0348767	0.252392	0	0.0349019	0.0233178	0.000926164	0.0141675	0.0130252	0.0305003	0.0529536	0.0161185	0	0.310242	0.138911	0	0.025546
TCGA-G2-A2ES	BLCA	male	white	not hispanic or latino	31293	BLCA.3	152	86	0.03	4.13109	11.0634	230	0.237358	4	16	16.475	NA	NA	NA	2.63025	15	0.971272	1	1004	1	897	0.330336	0.00225292	0.00302683	0.082728	0	0.00145345	0.0856618	0.107536	0.206527	0.0903191	0	0.0284236	0	0.00517744	0.0581693	0.000728375	0.0230261	0.0863076	0	0.103163	0.0885778	0	0.0269212
TCGA-G2-A3IB	BLCA	male	black or african american	not hispanic or latino	24149	BLCA.3	40	10	0.05	0.718784	2.59387	140	0.854945	6	16	3.15	NA	NA	NA	NA	0	NA	1	220	1	220	0.0872931	0.0695683	0	0.080897	0.0235259	0.00911032	0.243683	0.016679	0.15983	0.0521817	0	0.0234537	0	0.0134413	0.0547674	0.0290909	0	0.0518517	0.0305241	0.118864	0.0225312	0	0
TCGA-G2-A3IE	BLCA	male	white	not hispanic or latino	18983	BLCA.1	176	149	0.38	3.37484	9.81489	160	0.44969	4	41	12.625	0.964052	1.55158	5	1.33218	4	0.960964	1	612	1	612	0.186865	0.138559	0	0.0915746	0	0	0	0	0.157512	0.0355354	0	0.0153463	0.00801	0	0	0.120878	0	0	0.139115	0.0962648	0.065317	0	0.131887
TCGA-G2-A3VY	BLCA	male	asian	not hispanic or latino	24112	BLCA.1	173	148	0.28	5.9768	19.2888	494	0.78045	17	59	26.175	NA	NA	NA	0	1	NA	0	536	0	536	0.0480722	0.0561061	0	0.0494038	0.0949561	0	0	0	0.0523286	0.0951786	0	0.0324073	0.00249474	0	0.0815516	0.0462121	0	0	0.318361	0.171	0	0	0
TCGA-G2-AA3B	BLCA	female	white	not hispanic or latino	27646	NA	203	111	0.71	6.32857	19.387	460	0.792582	7	65	24.075	0.890287	1.95616	9	2.19722	9	1	0	2008	0	2008	0.160306	0.0395111	0	0.0427454	0	0	0	0.00603681	0.11981	0.0359687	0	0.00882242	0.00855145	0.0274919	0.0150622	0.2089	0.0822777	0	0	0.162176	0.226046	0	0.0166
TCGA-G2-AA3C	BLCA	male	white	not hispanic or latino	24267	NA	105	91	0	2.34359	6.47571	144	0.0337888	2	10	8.4	NA	NA	NA	0.950271	3	0.864974	1	211	1	211	0.413853	0	0.0026158	0.00173325	0	0	0	0.000907973	0.581398	0	0.037147	0.236007	0	0.0476543	0.00101366	0	0	0.0478775	0	0.0436459	0	0	0
TCGA-G2-AA3D	BLCA	male	white	not hispanic or latino	22205	NA	99	7	0.53	1.58482	6.21737	324	0.503977	5	29	7.025	NA	NA	NA	1.79176	6	1	0	2139	0	2139	0.260747	0.369706	0	0.062019	0	0	0	0	0.0928558	0.0148615	0	0.0350286	0	0.0578744	0	0.0817781	0	0.0348396	0.00205862	0.0671072	0.148904	0	0.0329677
TCGA-G2-AA3F	BLCA	male	white	not hispanic or latino	28457	NA	71	122	0.35	1.27996	4.06963	276	0.793045	11	24	4.95	NA	0	1	1.38629	4	1	0	893	0	893	0.119156	0.142715	0	0.0431541	0	0	0	0.0355826	0.353369	0.0243889	0	0.00517829	0	0	0.090367	0.0245167	0	0	0.173263	0.0704522	0.0259356	0	0.0110771
TCGA-GC-A3BM	BLCA	male	white	not hispanic or latino	25609	BLCA.1	24	21	0.45	1.3711	3.14209	130	0.723351	24	21	4.45	NA	0	1	0	1	NA	1	651	1	651	0.0631207	0.0545443	0	0.0160603	0.0711195	0	0	0.112811	0.126707	0.0637961	0	0.0248555	0	0.0346549	0	0.010335	0	0.0791627	0	0.168616	0.237337	0	0
TCGA-GC-A3I6	BLCA	male	white	not hispanic or latino	16504	BLCA.3	104	112	0.29	1.82869	4.89718	83	0.921148	15	8	6.45	NA	0	1	1.73513	6	0.968393	1	630	1	546	0.173926	0	0	0.121135	0	0	0.0719836	0.11243	0.329486	0	0.0513695	0	0.00134675	0.0365235	0.032225	0.0134012	0	0.0277592	0	0.0747557	0.107378	0	0.0202062
TCGA-GC-A3OO	BLCA	male	white	not hispanic or latino	29065	BLCA.2	68	NA	0.55	1.41548	3.20651	59	0.368895	12	7	4.5	0.992643	1.09053	3	1.8867	7	0.96957	0	481	0	481	0.378833	0.0686513	0	0	0	0	0.267006	0.0137952	0.353702	0	0.107517	0.00766745	0	0.0316364	0	0.0111479	0	0	0	0.0311037	0.107773	0	0
TCGA-GC-A3RB	BLCA	male	white	not hispanic or latino	20021	BLCA.1	80	116	0.11	1.80465	4.03039	572	0.544362	8	56	5.875	0.853236	2.25174	14	1.97225	8	0.94845	0	582	0	582	0.104853	0.00447526	0	0.0258884	0.180035	0	0.0278821	0.045908	0.287648	0.0604138	0	0.00787376	0	0.0355303	0.00238059	0.1173	0	0.0123147	0	0.0869382	0.105411	0	0
TCGA-GC-A3RC	BLCA	male	white	not hispanic or latino	21668	BLCA.3	122	87	0.09	4.02543	8.63851	149	0.515441	17	41	13.4	0.85045	2.30306	15	2.39591	12	0.964184	0	484	0	484	0.165407	0	0.0103865	0.0131991	0.0133342	0	0.159905	0.0350303	0.344249	0.0082053	0	0	0	0.0320272	0.0194201	0.00190093	0	0.227744	0	0.0912159	0.0278348	0	0.0155477
TCGA-GC-A3RD	BLCA	female	white	not hispanic or latino	30529	BLCA.1	36	5	0.19	0.957534	2.13128	170	0.684753	18	44	3.05	NA	NA	NA	NA	0	NA	0	428	0	428	0.17011	0.103762	0	0.0693933	0	0.00684154	0.167131	0	0.352412	0.0554002	0	0.0199073	0	0	0.0843646	0.00663542	0	0	0.0865556	0.0257716	0.0218253	0	0
TCGA-GC-A3WC	BLCA	female	white	not hispanic or latino	29295	BLCA.3	52	0	0.05	1.19108	3.80013	62	0.2748	7	21	5.4	0.844542	3.42921	58	2.58694	16	0.93304	0	540	0	540	0.468092	0.0413035	0.0414465	0	0.0739257	0	0.0104412	0.151424	0.216297	0	0.0240195	0.0116783	0	0.0174115	0.00381836	0.0148518	0.0201791	0.0769366	0	0.167533	0.107851	0	0.020883
TCGA-GC-A3YS	BLCA	male	white	not hispanic or latino	22515	BLCA.3	109	36	0.26	2.20218	5.80574	261	0.666997	17	59	8.425	0.960351	1.05505	3	0.693147	2	1	0	758	0	758	0.188467	0.0447787	0	0.100138	0.0664404	0	0.0437788	0.00419408	0.328639	0.0273282	0	0.0100727	0	0.0272027	0.077886	0.014073	0	0.136804	0	0.0402463	0.0448452	0	0.0335733
TCGA-GC-A4ZW	BLCA	male	white	not hispanic or latino	25964	NA	309	8	0.37	6.11171	18.148	352	0.718109	14	61	22.325	0.809201	1.44989	6	1.09861	3	1	0	15	0	15	0.0551861	0	0.093105	0.00772134	0	0.0108511	0.0980172	0.0118015	0.17158	0	0.0280866	0.0401447	0	0.0591148	0.0350938	0.122263	0	0.0734182	0	0.173361	0.0754412	0	0
TCGA-GC-A6I1	BLCA	female	white	not hispanic or latino	32872	NA	110	8	0.15	2.39547	5.68564	134	0.459468	10	44	8.175	0.758642	3.73802	138	3.44628	34	0.97729	1	272	0	272	0.505583	0.0228245	0	0.000190421	0	0	0.215796	0.0658805	0.219647	0.0716303	0	0	0.00591708	0.0184987	0.0011318	0.0416114	0.0321689	0.00485159	0	0.167268	0.0689769	0	0.0636077
TCGA-GC-A6I3	BLCA	female	black or african american	not hispanic or latino	32872	NA	102	0	0.27	2.24584	5.58506	199	0.585091	16	40	8.075	0.890796	2.93592	27	2.77416	18	0.959794	0	423	0	423	0.41035	0.0752523	0	0.0360962	0	0	0.0402597	0.024497	0.198328	0	0.0126455	0.0296178	0	0.0272417	0	0.0895268	0.0136212	0	0	0.166395	0.194156	0.0284564	0.063907
TCGA-GD-A2C5	BLCA	female	white	not hispanic or latino	19498	BLCA.2	139	38	0.35	2.32578	6.74763	262	0.557463	16	47	9.075	0.971608	0.673467	2	1.03972	3	0.946395	0	812	1	214	0.155387	0.130481	0	0.124604	0.0401366	0.0258088	0	0	0.296989	0	0.0741101	0.0450807	0.0131664	0.0120583	0.0223785	0.0856906	0	0.0526878	0.0198943	0.0167682	0.0393997	0	0.000746968
TCGA-GD-A3OP	BLCA	female	white	not hispanic or latino	30956	BLCA.2	164	88	0.64	3.22539	8.84763	59	0.390326	15	11	11.3	0.890872	2.13622	11	2.59861	15	0.959585	0	64	0	64	0.228853	0	0.0762094	0	0.0120404	0	0	0.0661563	0.296311	0	0.0830032	0.00202472	0.00683909	0.0502069	0	0.0387129	0	0.108014	0	0.132973	0.127509	0	0
TCGA-GD-A3OQ	BLCA	male	white	not hispanic or latino	17682	BLCA.1	42	3	0.07	0.56818	2.93061	78	0.0859745	0	8	3.2	NA	NA	NA	1.38629	4	1	0	95	0	95	0.0928966	0	0.0153928	0.103981	0.000482708	0.0404815	0.131183	0.0240616	0.177872	0.0656892	0	0.0503302	0.023813	0	0.0229452	0	0	0.0336722	0	0.105607	0.204488	0	0
TCGA-GD-A3OS	BLCA	female	white	not hispanic or latino	19776	BLCA.4	30	4	0.12	0.790064	2.52213	361	0.968518	20	41	3.075	0.952404	1.53284	5	2.19722	9	1	0	638	1	223	0.294651	0.0555321	0.00810983	0.0549572	0	0	0.103796	0	0.375658	0.0154525	0	0.0228122	0	0.0162854	0.0170697	0.0446055	0	0.0111169	0	0.133126	0.108082	0	0.0333965
TCGA-GD-A6C6	BLCA	male	white	not hispanic or latino	23631	NA	110	13	0.11	2.75985	6.55464	273	0.968229	14	47	9.75	NA	NA	NA	NA	0	NA	0	67	0	67	0.0597583	0.128694	0	0.0847238	0	0	0.0200422	0	0.446176	0	0.0165728	0.0103866	0	0.0432682	0	0.0115558	0	0	0	0.117078	0.121503	0	0
TCGA-GD-A76B	BLCA	female	white	not hispanic or latino	31571	NA	62	0	0.57	1.54799	5.17028	58	0.391193	8	20	6.025	0.789825	3.57142	92	2.75555	17	0.972588	0	224	0	224	0.421535	0.0671447	0.00670728	0.0116142	0.024122	0	0	0.160123	0.17499	0	0.0170699	0.0280875	0	0.0106932	0.0107202	0.08002	0.00104497	0.0206547	0	0.129005	0.110472	0	0.147532
TCGA-GU-A42P	BLCA	male	white	not hispanic or latino	26546	NA	125	8	0.47	3.51997	6.62012	100	0.725081	21	29	9.8	NA	NA	NA	NA	0	NA	1	332	0	332	0.0489209	0.0422494	0	0.205003	0	0	0.199382	0	0	0	0.13138	0.0194774	0.0159914	0.0115982	0	0.0313489	0	0.105719	0.222978	0.0148743	0	0	0
TCGA-GU-A42Q	BLCA	male	white	not hispanic or latino	24534	NA	64	13	0.09	1.90219	4.86462	138	0.37571	7	34	6.325	NA	0	1	NA	0	NA	1	344	0	344	0.420298	0.0744939	0	0	0.00765059	0	0.497227	0.0289177	0.0732507	0	0.00846363	0	0	0.0651769	0.0216406	0.0351983	0	0.0481534	0.0081521	0.0281037	0.103571	0	0
TCGA-GU-A42R	BLCA	male	white	not hispanic or latino	25134	BLCA.1	53	6	0.06	1.90767	3.6445	208	0.234754	6	26	6.05	NA	NA	NA	NA	0	NA	1	577	1	91	0.142872	0.169939	0	0.0855487	0	0	0	0	0.113786	0	0.0203308	0.128663	0	0	0.0907858	0.0554045	0	0	0.134761	0.148222	0.0525602	0	0
TCGA-GU-A762	BLCA	male	white	not hispanic or latino	31812	NA	46	6	0.13	0.912602	2.67697	303	0.475722	16	44	3.425	0.750414	2.88921	47	2.79511	27	0.848072	1	232	1	232	0.432349	0	0.0265324	0.00535542	0.0102674	0	0	0.126641	0.208451	0	0.0267514	0.0173039	0	0.0443873	0	0.0179356	0.127738	0	0	0.241922	0.122249	0	0.024466
TCGA-GU-A763	BLCA	male	white	not hispanic or latino	26527	NA	34	59	0	0.638999	1.75725	73	0.0373705	1	4	2.275	NA	NA	NA	0.693147	2	1	0	997	1	303	0.0543129	0.11461	0	0.0333441	0.0404048	0	0	0.0113449	0.227107	0	0.0119141	0.0175089	0	0.0632713	0	0	0	0.0027961	0	0.152089	0.32561	0	0
TCGA-GU-A764	BLCA	male	white	not hispanic or latino	24343	NA	51	3	0.58	1.15224	2.94126	112	0.210382	15	49	3.9	0.741787	3.085	64	2.96502	20	0.989747	0	610	0	610	0.504124	0.0169562	0.00260126	0	0.0343352	0	0.0588533	0.12053	0.162966	0.0113246	0	0.0595733	0.0030265	0.0548095	0	0.128205	0	0.0843457	0	0.114013	0.14846	0	0
TCGA-GU-A766	BLCA	male	white	not hispanic or latino	22774	NA	71	4	0.45	1.63634	4.97196	114	0.235272	7	24	6.575	0.469638	1.0319	9	3.08785	25	0.959294	0	480	0	480	0.480917	0	0.013003	0.153768	0	0	0.010697	0.172859	0.0778233	0	0.00168431	0.0727922	0.0080293	0.0573901	0.0165995	0.00384198	0.121783	0	0	0.171937	0.10116	0	0.0166327
TCGA-GU-A767	BLCA	male	white	not hispanic or latino	29739	NA	164	39	0.48	3.36426	10.7531	259	0.452625	12	58	12.75	NA	0	1	NA	0	NA	1	144	1	144	0.180126	0.0605788	0	0.0248263	0	0	0	0.0694224	0.252409	0.0118814	0.130337	0.109408	0	0.0652404	0	0.00282372	0	0	0.119494	0.0869528	0.0595456	0	0.00708006
TCGA-GU-AATO	BLCA	male	white	not hispanic or latino	27684	NA	138	5	0.11	2.7417	8.47153	187	0.705616	20	25	10.525	0.88353	3.43854	49	2.04319	8	0.982568	1	324	1	324	0.23159	0.00681301	0.0110886	0	0.0308732	0	0.0388696	0.0828822	0.213676	0	0.101905	0.0341048	0.0115479	0.0471528	0	0.123374	0	0	0	0.19414	0.08069	0	0.0228828
TCGA-GU-AATP	BLCA	male	white	not hispanic or latino	27049	NA	168	68	0.34	2.78046	8.5858	242	0.784302	16	18	11.1	NA	0	1	1.38629	4	1	0	1003	1	596	0.115274	0	0.116307	0.0939555	0	0	0.133377	0.0248491	0.277674	0	0.0207553	0	0.0013735	0.0249485	0.000611243	0.0261682	0	0.0127671	0	0.0815383	0.121215	0	0.0644595
TCGA-GU-AATQ	BLCA	male	white	not hispanic or latino	25185	NA	92	4	0.23	1.5402	4.46344	195	0.658562	15	37	5.8	NA	NA	NA	NA	0	NA	1	213	1	213	0.122668	0.0852576	0	0	0.0237352	0	0.126846	0.163271	0.251106	0	0.0128391	0.024155	0	0.0364483	0.0304517	0.028722	0	0.0414502	0	0.0524049	0.119906	0	0.00340683
TCGA-GV-A3JV	BLCA	male	white	not hispanic or latino	24243	BLCA.2	60	15	0.34	1.11673	2.95784	247	0.552721	16	11	4.05	0.68984	2.34628	30	2.88921	21	0.948985	1	434	1	134	0.180333	0	0.14359	0.00339858	0.0307936	0	0	0.0858798	0.180353	0	0.0288338	0.00398497	0	0.0173497	0	0.111876	0.00429922	0.0221154	0	0.161327	0.185201	0	0.020999
TCGA-GV-A3JW	BLCA	male	white	not hispanic or latino	27091	BLCA.1	34	10	0.3	0.669652	2.20029	380	0.839252	12	67	2.775	NA	NA	NA	NA	0	NA	0	649	1	271	0.047649	0.161229	0	0.0514725	0	0	0.100905	0.00469615	0.04826	0	0.101356	0.0633542	0	0	0.0933012	0.05421	0	0	0.214734	0.106482	0	0	0
TCGA-GV-A3JX	BLCA	male	white	not hispanic or latino	21888	BLCA.2	139	58	0.25	2.1714	7.72053	133	0.765858	12	19	9.25	0.89161	1.59755	6	2.20479	10	0.957526	0	581	0	581	0.110579	0	0.0440195	0.0571015	0.00108707	0	0	0.128788	0.285652	0	0	0.00459404	0	0.0503141	0	0.0526551	0	0	0	0.198553	0.177235	0	0
TCGA-GV-A3JZ	BLCA	male	white	not hispanic or latino	20420	BLCA.2	250	43	0.26	3.8837	12.6374	486	0.627316	13	57	15.625	0.930403	3.13294	29	1.79176	6	1	0	603	0	603	0.0835682	0	0.00917089	0	0	0	0.0396691	0.0689433	0.429388	0.0630334	0	0.00323104	0.00359222	0.0264633	0.00880835	0.113598	0	0.0944063	0	0.0837624	0.0559342	0	0
TCGA-GV-A3QF	BLCA	male	white	not hispanic or latino	28890	BLCA.1	68	48	0.03	1.20632	3.58955	190	0.650029	17	30	4.625	NA	NA	NA	0.693147	2	1	1	617	0	617	0.360583	0.158243	0	0.0192697	0	0.0442541	0.142372	0.000319439	0	0.0775326	0	0.108166	0.0485678	0	0.0825841	0.0165162	0	0	0.256814	0	0.0453609	0	0
TCGA-GV-A3QG	BLCA	male	white	not hispanic or latino	23847	BLCA.4	21	1	0.21	0.600469	2.37185	86	0.276153	2	24	3.025	0.829165	4.04865	132	4.816	132	0.986319	1	NA	1	84	0.463157	0	0.237283	0	0	0	0.140824	0.0795064	0.159021	0	0.025889	0.0177466	0	0.0306795	0	0	0	0.0961006	0	0.0981257	0.0701951	0	0.0446301
TCGA-GV-A3QH	BLCA	male	white	not hispanic or latino	24681	BLCA.1	70	2	0.24	1.4365	4.42922	283	0.766167	24	36	5.6	NA	NA	NA	0	1	NA	1	258	1	125	0.212922	0.110765	0	0.17617	0	0	0.0491143	0	0.316614	0	0	0.0149732	0	0.0707914	0	0	0	0	0.0633855	0.0855101	0.112677	0	0
TCGA-GV-A3QI	BLCA	male	white	not hispanic or latino	17383	BLCA.1	252	261	0.13	4.868	12.7986	534	0.624206	13	57	15.675	NA	NA	NA	0	1	NA	0	1110	1	768	0.02479	0.0226403	0	0.044804	0	0	0	0	0.35141	0	0.0649469	0.0151222	0	0.0406065	0	0	0	0	0.237573	0.222897	0	0	0
TCGA-GV-A3QK	BLCA	female	white	not hispanic or latino	20802	BLCA.1	47	24	0.15	1.3709	3.39869	122	0.387448	10	17	6.45	0.711187	1.47887	8	3.10797	23	0.991222	0	832	0	832	0.248903	0.0534407	0	0.143849	0.0263631	0	0.0367852	0.0234268	0.151924	0	0.0259632	0.0203358	0	0.0279725	0.00278675	0.0343636	0.0044956	0.00197865	0	0.168901	0.108922	0	0.168493
TCGA-GV-A40E	BLCA	male	white	not hispanic or latino	27569	BLCA.3	58	51	0.38	1.35877	3.90646	289	0.620757	21	66	5.625	NA	NA	NA	1.33218	4	0.960964	1	261	1	219	0.296468	0.0376672	0	0.188298	0	0	0.0216728	0	0.217089	0.14531	0	0.0128576	0.0197851	0.0390872	0	0.0168418	0	0	0	0.183683	0.117708	0	0
TCGA-GV-A40G	BLCA	male	white	not hispanic or latino	28204	BLCA.1	42	36	0.41	1.36804	3.98771	267	0.684408	17	49	5.35	NA	NA	NA	NA	0	NA	0	580	0	580	0.035585	0.0683303	0	0.100308	0	0	0	0	0.117399	0.00805115	0.00612697	0.167506	0.0123093	0.0129544	0.0522502	0.0300228	0	0	0.179667	0.121042	0.124034	0	0
TCGA-GV-A6ZA	BLCA	male	white	not hispanic or latino	19871	NA	88	2	0.29	2.55752	8.74609	156	0.657723	12	32	10.4	0.482489	1.27332	14	2.27187	10	0.98666	0	691	0	691	0.163108	0.0246036	0	0.0793267	0.0154854	0	0.016432	0.0461011	0.0885289	0	0.0248326	0.0234832	0	0.0514481	0.0373815	0.0707128	0	0.0610748	0	0.179602	0.265026	0	0.0159614
TCGA-H4-A2HO	BLCA	male	white	not hispanic or latino	19630	BLCA.1	46	133	0.01	1.0023	2.29098	395	0.0338239	0	0	3.275	NA	NA	NA	2.44102	12	0.982337	0	46	0	46	0.212383	0	0.0464859	0.0501904	0	0	0.136165	0.00875474	0.187187	0.0409373	0	0.0287718	0	0	0.0496243	0.0301957	0	0.185346	0.0157533	0.125809	0.0377043	0	0.0570753
TCGA-H4-A2HQ	BLCA	female	black or african american	not hispanic or latino	23538	BLCA.1	246	112	0.34	4.03683	11.0436	282	0.852784	22	36	15.45	0.711239	1.47898	8	1.38629	4	1	0	590	1	318	0.0627609	0	0.00656873	0.218851	0	0.00266563	0	0.0316561	0.230213	0	0	0.0178356	0	0.0146247	0.00568069	0.189284	0	0	0	0.0857098	0.196912	0	0
TCGA-HQ-A2OE	BLCA	male	not reported	not reported	--	BLCA.1	64	3	0.23	1.27723	4.11206	366	0.886423	22	47	5.225	0.905625	1.76226	7	2.5993	14	0.984936	0	1174	0	1174	0.104721	0.0117866	0.00768373	0.0845232	0.0893446	0.00936216	0	0.000509226	0.1297	0.0694256	0	0.0339336	0.0073585	0	0.0396792	0.239004	0	0	0.0984945	0.108987	0.0547781	0	0.0154305
TCGA-HQ-A2OF	BLCA	female	not reported	not reported	19016	NA	53	NA	0.15	1.36041	2.91516	146	0.801746	18	28	3.85	NA	NA	NA	NA	NA	NA	0	1947	1	907	0.0264706	NA	NA	NA	NA	NA	NA	NA	NA	NA	NA	NA	NA	NA	NA	NA	NA	NA	NA	NA	NA	NA	NA
TCGA-HQ-A5ND	BLCA	male	not reported	not reported	28555	NA	43	9	0.16	1.00982	2.24053	171	0.615533	18	22	3.225	NA	NA	NA	1.03972	3	0.946395	1	274	1	84	0.215646	0.0221197	0	0.107593	0	0	0.0135325	0.192479	0.114536	0.064472	0	0.017501	0	0	0.0989071	0.00546977	0.0782346	0	0.00899712	0.239925	0.0362334	0	0
TCGA-HQ-A5NE	BLCA	male	not reported	not reported	20647	NA	197	145	0.37	3.40162	9.25355	147	0.426626	26	42	12.375	0.969675	1.34426	4	0	1	NA	1	370	1	211	0.187313	0.0311265	0	0.150601	0	0.0139551	0.0686042	0.0153533	0.056514	0.198685	0	0.0350489	0	0	0.13304	0	0	0.157813	0	0.0339453	0.0928386	0	0.0124747
TCGA-K4-A3WS	BLCA	male	white	not hispanic or latino	24124	BLCA.2	152	39	0.29	2.07624	7.26684	135	0.468821	14	52	10.1	0.876884	3.44776	51	2.52321	13	0.983727	0	761	0	761	0.345639	0	0.171043	0.0105017	0.0275196	0	0	0.176914	0.164825	0	0.0896322	0.0353849	0	0.0156654	0.0127025	0.0470273	0	0.0317732	0	0.129232	0.0415428	0	0.0462373
TCGA-K4-A3WU	BLCA	male	white	not hispanic or latino	32134	BLCA.2	97	5	0.62	1.60995	4.77236	112	0.378787	1	7	6.45	0.993402	2.18273	9	3.74825	45	0.984654	0	105	0	105	0.436713	0.202431	0.20732	0.0117815	0	0	0.0362716	0.00996598	0.136393	0	0.0333166	0.0169412	0.00550186	0.0110686	0	0.0111792	0	0.0385184	0.0565718	0.107016	0.0887163	0	0.0270065
TCGA-K4-A3WV	BLCA	female	white	hispanic or latino	28444	BLCA.3	26	0	0.07	0.636434	1.59109	566	0.660984	14	59	2.175	0.998846	0.692347	2	NA	0	NA	0	646	0	646	0.143519	0.184348	0	0.0524803	0	0.0245493	0.160682	0	0	0.165011	0	0.0532251	0	0.0295408	0.0299521	0.0226937	0	0.0669827	0.116674	0.00586893	0.087992	0	0
TCGA-K4-A4AB	BLCA	male	white	not hispanic or latino	27922	NA	42	10	0.16	0.93479	2.32281	85	0.340158	10	16	3.5	0.989804	0.68608	2	0.636514	2	0.918296	0	84	0	84	0.133113	0.0780036	0	0.0767643	0.0814976	0	0	0.00114235	0.312185	0.00197739	0.0330124	0.00467872	0.00212651	0.0174092	0.0078172	0.0396113	0	0.199276	0	0.0439406	0.0916978	0	0.00885968
TCGA-K4-A4AC	BLCA	male	white	not hispanic or latino	30655	NA	72	6	0.31	1.51156	3.85929	179	0.548175	17	45	5.075	NA	0	1	1.56071	5	0.969724	1	278	1	170	0.429238	0.0094369	0	0	0.0203358	0	0.0564233	0.128688	0.446663	0	0.0104473	0.0221705	0	0.000105532	0.0306002	0.0127128	0	0.136956	0	0.0678602	0.0450704	0	0.0125291
TCGA-K4-A54R	BLCA	male	white	not hispanic or latino	21601	NA	271	61	0.09	8.47971	24.0059	129	0.826156	5	39	32.25	NA	NA	NA	2.57984	15	0.952657	0	842	0	842	0.287711	0	0.00423505	0.00829948	0	0	0	0.136832	0.288394	0.0171258	0	0.0177617	0	0.0438322	0.071733	0.0175913	0.0555076	0	0	0.228732	0.109957	0	0
TCGA-K4-A5RH	BLCA	male	white	not hispanic or latino	25305	NA	NA	NA	0.36	1.41852	4.65276	230	0.634835	11	40	6.25	0.812189	2.88761	35	3.83045	75	0.887195	0	276	1	196	0.43525	0.0007319	0.00240782	0.00510338	0.00633301	0	0	0.0489182	0.30302	0	0.0134547	0.013928	0.00927302	0.0487192	0	0.00631078	0.0988025	0.055283	0	0.30353	0.0841841	0	0
TCGA-K4-A5RI	BLCA	female	white	not hispanic or latino	24614	NA	46	27	0.18	1.33396	3.37748	116	0.882935	15	19	4.9	0.872304	3.9815	96	1.03972	3	0.946395	1	356	1	236	0.134569	0.0189048	0	0.0287641	0.137775	0	0	0	0.188324	0	0.232755	0.0711365	0	0.0632462	0.0768116	0.0170714	0	0.0704387	0	0.00568899	0.0890845	0	0
TCGA-K4-A5RJ	BLCA	male	white	not hispanic or latino	27518	NA	188	19	0.16	3.1189	8.59115	119	0.635419	13	34	12.55	NA	NA	NA	3.34647	38	0.91997	0	539	0	539	0.477026	0	0	0	0.0298001	0	0	0.106248	0.406874	0.00330796	0	0.0127781	0.000127597	0.00824187	0.0132872	0.00495439	0.0541674	0	0	0.254536	0.0796294	0	0.0260478
TCGA-K4-A6FZ	BLCA	female	white	not hispanic or latino	27686	NA	179	81	0.28	2.99579	9.90915	122	0.659892	20	35	13.525	0.949585	2.50601	14	2.47996	13	0.966863	0	55	0	55	0.309982	0	0	0.0553261	0.0403334	0.0349468	0.094531	0.0763095	0.232213	0.0863114	0	0.0110616	0.0265015	0.0154272	0.0206605	0.0278953	0	0.171934	0	0.0707784	0.0357704	0	0
TCGA-K4-A6MB	BLCA	male	white	not hispanic or latino	23664	NA	127	22	0.06	3.3421	8.44478	439	0.462769	10	35	12.025	NA	NA	NA	2.04319	8	0.982568	0	469	0	469	0.0742424	0.0132017	0	0.0687914	0	0	0.178809	0.000289618	0.401824	0.0050596	0.0803724	0.0157153	0.00626142	0	0.027572	0.00854386	0	0	0	0.0822436	0.0819113	0	0.0294043
TCGA-K4-A83P	BLCA	male	white	not hispanic or latino	28463	NA	130	63	0.25	2.14599	6.17697	92	0.0987292	25	48	7.925	0.597738	3.19331	209	4.3391	78	0.995957	0	495	1	70	0.632018	0.153433	0.154863	0	0	0	0.0149463	0.0391094	0.129877	0	0.0211612	0.0255732	0.00416727	0.00627203	0	0.0181257	0	0.196343	0	0.129137	0.0489109	0	0.0580816
TCGA-K4-AAQO	BLCA	male	white	not hispanic or latino	20683	NA	118	154	0.07	1.90907	6.65192	174	0.47031	13	36	8.525	0.926076	2.72677	19	3.06253	22	0.990776	0	359	0	359	0.299588	0	0.192147	0.00184105	0.0212765	0	0	0.0453899	0.257428	0	0.10227	0.0627518	0	0.0368697	0	0.0794432	0	0.056053	0	0.0679787	0.0266455	0	0.0499052
TCGA-KQ-A41N	BLCA	male	black or african american	not hispanic or latino	26837	NA	133	55	0.06	2.08478	7.17038	242	0.274071	4	34	8.675	NA	NA	NA	0	1	NA	0	1604	0	1604	0.156919	0.196433	0	0.0591532	0.0145893	0	0.0656236	0	0.105571	0	0.0653204	0.0198635	0	0	0.0985949	0.0411548	0	0	0.214753	0.0199092	0.0990333	0	0
TCGA-KQ-A41O	BLCA	male	not reported	not reported	30774	NA	97	6	0.03	2.31226	6.05871	206	0.939601	18	23	8.5	NA	NA	NA	NA	0	NA	0	1538	0	1538	0.0292819	0.0355175	0	0.0177358	0.000818241	0.00249999	0.0327345	0	0.00308274	0	0.214114	0.0409239	0	0	0.120942	0	0	0	0.228286	0.242912	0.0604338	0	0
TCGA-KQ-A41P	BLCA	male	white	not hispanic or latino	27816	NA	113	10	0.15	2.95585	8.08335	341	0.842733	18	35	10.875	NA	NA	NA	1.03972	3	0.946395	0	1094	1	178	0.139932	0.0119693	0.0294856	0.00682388	0	0	0.307437	0.0233168	0.362061	0	0.0565756	0.00425718	0	0.0281039	0	0.047118	0	0	0	0.0420511	0.0587406	0	0.0220605
TCGA-KQ-A41Q	BLCA	male	white	not hispanic or latino	32511	NA	16	10	0.04	1.66954	3.98834	311	0.62245	13	37	5.35	NA	NA	NA	NA	0	NA	0	1429	1	1314	0.222307	0.096884	0	0.21128	0	0	0.0180006	0	0.224804	0.0706683	0	0.0391168	0.0122751	0	0.0449094	0	0	0	0.125409	0.101555	0.0550986	0	0
TCGA-KQ-A41R	BLCA	female	white	not hispanic or latino	29351	NA	304	131	0.42	7.90656	19.0409	209	0.615733	14	26	26.875	NA	NA	NA	NA	0	NA	0	1350	0	1350	0.0735318	0.0838414	0	0.0471759	0	0	0.0979416	0.0070403	0.246837	0	0.145259	0	0	0.0284607	0	0.0233756	0	0.0877818	0.00665546	0.068754	0.0455428	0	0.111335
TCGA-KQ-A41S	BLCA	female	white	not reported	32041	NA	111	31	0.1	2.18938	5.87835	111	0.788816	30	23	7.5	NA	NA	NA	1.09861	3	1	0	35	0	35	0.160461	0.0549599	0	0.0280329	0.00129037	0	0.0251441	0.0131307	0.383828	0	0.076697	0.00984999	0.0103342	0.0770308	0	0.00872687	0	0.0976782	0	0.0883049	0.124992	0	0
TCGA-LC-A66R	BLCA	male	white	not hispanic or latino	28793	NA	34	28	0.2	1.11601	3.37663	244	0.531596	15	35	4.675	0.901614	4.00556	85	2.56495	13	1	0	466	0	466	0.405937	0.0414555	0.0182194	0.0596965	0.00553812	0	0.0199509	0.0913739	0.233496	0.0500502	0	0.0118214	0.00197851	0	0.0247753	0.0424958	0.0388083	0	0	0.260072	0.0797897	0	0.020478
TCGA-LT-A5Z6	BLCA	male	white	not hispanic or latino	20746	NA	133	1	0.29	5.38548	12.7027	227	0.815782	8	20	18.075	0.855792	2.31753	15	1.74787	6	0.975504	0	474	0	474	0.134837	0	0.135314	0.015209	0	0	0.0897103	0.016475	0.0642732	0	0.10972	0.00391397	0	0.0685294	0	0.259326	0	0.00986086	0	0.168398	0.045266	0	0.0140052
TCGA-LT-A8JT	BLCA	female	white	not hispanic or latino	25498	NA	24	2	0.02	0.77581	1.98607	71	0.109489	5	6	2.5	0.914658	2.00971	9	1.03972	3	0.946395	0	641	0	641	0.122939	0.0496432	0.010914	0.0730041	0.00202832	0	0	0.0558256	0.143071	0.00872854	0	0.0248065	0	0	0.0492762	0.132062	0	0	0	0.190152	0.208605	0	0.0518836
TCGA-MV-A51V	BLCA	male	white	not hispanic or latino	27430	NA	752	3	0.68	11.7793	40.5864	193	0.815125	22	38	55.85	NA	0	1	NA	0	NA	0	410	0	410	0.0486241	0.012095	0	0.0334527	0	0	0	0.00376259	0.196052	0.187724	0	0.0237199	0	0	0	0.197452	0	0.10204	0.0432447	0.00310305	0.197354	0	0
TCGA-PQ-A6FI	BLCA	male	white	not hispanic or latino	25672	NA	59	36	0.11	1.12445	3.97883	263	0.767413	15	39	5.3	0.997503	0.691416	2	1.90615	7	0.97957	0	372	0	372	0.192748	0	0.00188253	0.326965	0	0	0	0.00146335	0.126925	0.0205962	0	0.081485	0	0.0439535	0.0117118	0.0390969	0.0177784	0	0	0.189887	0.138256	0	0
TCGA-PQ-A6FN	BLCA	female	white	not hispanic or latino	28546	NA	42	221	0.15	0.695765	2.0583	121	0.387745	18	36	2.8	NA	0	1	0.636514	2	0.918296	0	507	0	507	0.421948	0	0.136601	0	8.99e-05	0	0.191609	0.062203	0.202802	0.0201471	0	0	0.00551327	0	0.0342877	0.0971399	0	0	0	0.111151	0.115227	0	0.0232289
TCGA-R3-A69X	BLCA	male	white	not hispanic or latino	25576	NA	104	33	0.09	1.81843	5.48416	69	0.617729	27	22	7.125	0.916766	2.64979	18	3.07522	22	0.994881	0	433	0	433	0.443665	0.0473205	0.0517153	0.0211191	0.0280743	0	0	0.0199833	0.346173	0	0.0731004	0.0760233	0	0.0202966	0.000646364	0	0	0.108831	0	0.0811666	0.0613948	0	0.064156
TCGA-S5-A6DX	BLCA	male	white	not hispanic or latino	30594	NA	336	98	0.17	5.82593	16.4031	322	0.610595	20	22	23.1	0.910262	2.18271	11	2.02623	8	0.97441	1	56	1	56	0.343647	0	0.133266	0	0.0111339	0	0.00959796	0.0993409	0.138281	0	0.0580621	0.0266565	0	0.0490892	0	0.121199	0.0129488	0	0.04279	0.158475	0.0557237	0	0.0834355
TCGA-S5-AA26	BLCA	male	black or african american	not hispanic or latino	16972	NA	137	81	0	1.71188	6.21681	147	0.843935	6	15	7.9	NA	NA	NA	0	1	NA	0	503	0	503	0.0355302	0.251154	0	0	0.00548645	0.024644	0.0936531	0	0.0559809	0	0.122847	0.0149088	0.000985412	0.094028	0	0.0487863	0	0.0820423	0.114993	0.00623162	0.0842592	0	0
TCGA-SY-A9G0	BLCA	male	white	not hispanic or latino	30205	NA	20	NA	0.38	0.333039	1.1505	74	0.221833	27	23	1.675	0.614169	1.80838	19	2.68595	15	0.991837	1	1008	0	1008	0.334659	0	0.326517	0.0178468	0	0	0	0.00309781	0.124464	0.0217976	0.140372	0.0166654	0	0.0193337	0	0.0901905	0	0.0730953	0	0.0926668	0.0739533	0	0
TCGA-SY-A9G5	BLCA	male	white	not hispanic or latino	24260	NA	401	79	0.08	8.37776	26.4404	220	0.575218	16	34	34.5	0.902998	1.98409	9	2.85318	21	0.937151	0	1186	0	1186	0.334484	0	0.0433485	0.174646	0	0	0	0	0.231662	0	0.0335188	0.0147643	0.00213518	0.0476185	0	0.0567225	0.00132827	0	0	0.195023	0.194486	0	0.00474647
TCGA-UY-A78K	BLCA	male	white	not hispanic or latino	22020	NA	343	189	0.44	6.14545	21.409	207	0.576628	22	51	27.1	0.896537	2.84924	24	3.57345	36	0.99719	1	536	0	536	0.462142	0.170431	0.0334577	0	0	0	0.0151115	0.075173	0.159598	0	0.00535294	0.0114756	0	0.0104845	0.00372196	0.149686	0	0.0767426	0	0.129606	0.109634	0	0.0495256
TCGA-UY-A78L	BLCA	male	white	not hispanic or latino	22717	NA	98	72	0.38	2.0792	5.18294	138	0.41229	7	42	7.125	0.894107	0.619748	2	1.09861	3	1	0	1127	1	355	0.254552	0.0106213	0	0.0524247	0.000477035	0	0.11748	0.0164987	0.415751	0	0.00953321	0	0.101787	0.0241453	0	0.0485011	0	0.13452	0	0.0379346	0.0246294	0	0.00569627
TCGA-UY-A78M	BLCA	female	asian	not hispanic or latino	29706	NA	71	7	0.73	1.37857	4.10637	195	0.780544	5	34	5.175	0.907236	1.2577	4	NA	0	NA	1	690	1	690	0.153361	0	0.0149037	0	0	0	0.392541	0.0160616	0.144768	0	0.0340853	0	0	0.0159358	0.00792364	0.145821	0	0	0.0856998	0.107475	0.0257657	0	0.00901858
TCGA-UY-A78N	BLCA	male	white	not hispanic or latino	29132	NA	101	195	0.12	2.31054	6.68182	356	0.595106	20	15	8.175	NA	NA	NA	0	1	NA	1	2641	1	2472	0.0958508	0.0752601	0	0.0229113	0.046095	0	0	0.00495043	0.279504	0	0.0396372	0.0467813	0	0	0.0364035	0.00157013	0	0	0.260415	0.101632	0.0549044	0	0.0299359
TCGA-UY-A78O	BLCA	female	white	not hispanic or latino	27234	NA	95	76	0.56	1.53905	4.9491	402	0.714734	12	28	6.25	0.97348	1.89431	7	NA	0	NA	0	2312	0	2312	0.101579	0.0069049	0.0384683	0.0624919	0	0	0.187028	0	0.0930579	0	0.0196751	0	0	0.0343015	0	0.381406	0	0	0.0145936	0.0328715	0.12529	0	0.00391121
TCGA-UY-A78P	BLCA	female	white	not hispanic or latino	28719	NA	129	NA	0.24	2.66216	7.1909	138	0.146338	4	21	9.45	0.927577	2.86718	22	2.78788	18	0.964539	0	2380	0	2380	0.548264	0.0338751	0.00246566	0	0.0189259	0	0.323556	0.0526754	0.248791	0	0.0214122	0	0	0.0251622	0.0186842	0.00639841	0.0368623	0	0	0.109576	0.0770368	0	0.024579
TCGA-UY-A8OB	BLCA	male	white	hispanic or latino	23360	NA	152	120	0.11	2.23429	9.24748	334	0.911844	18	42	10.775	NA	NA	NA	0.636514	2	0.918296	0	2109	0	2109	0.15163	0.00618443	0	0.0451692	0	0	0.092816	0.0263552	0.215908	0.0608	0	0.0168825	0	0.153835	0	0.00512023	0.0490155	0	0	0.286734	0.0411801	0	0
TCGA-UY-A8OC	BLCA	male	white	not hispanic or latino	32872	NA	34	NA	0.02	0.885497	2.59324	224	0.434006	14	22	3.325	0.991098	1.59511	5	0.636514	2	0.918296	1	92	1	32	0.124689	0.0370006	0	0	0.00208837	0	0.427156	0.0301522	0.33307	0	0.0118441	0	0	0.0163916	0	0.0290307	0	0	0	0.0113832	0.101883	0	0
TCGA-UY-A8OD	BLCA	female	black or african american	not hispanic or latino	24588	NA	41	167	0.11	0.916852	2.56718	224	0.870309	16	39	3.175	0.777071	1.07725	4	2.40364	12	0.967296	0	3432	0	3432	0.17371	0.0398334	0.0454895	0	0	0	0.176226	0.0458961	0.129035	0	0.0587281	0.00228666	0	0.0576988	0	0.0626625	0	0.142787	0	0.0860532	0.107499	0	0.0458047
TCGA-UY-A9PA	BLCA	male	white	not hispanic or latino	17520	NA	94	105	0.43	1.555	4.0782	75	0.0811152	7	25	5.55	NA	NA	NA	1.32966	4	0.959148	0	1072	0	1072	0.318464	0	0.00180186	0.152018	0.0108297	0	0	0.045416	0.0755389	0.129301	0	0.0250668	0	0.0038355	0.0620252	0	0.0193482	0.0208223	0	0.295018	0.156921	0	0.0020565
TCGA-UY-A9PB	BLCA	male	white	not hispanic or latino	17885	NA	315	334	0.53	5.59755	13.6497	184	0.632809	12	44	19.775	0.802362	3.77875	111	3.41474	32	0.985286	0	899	0	899	0.434743	0	0.0396533	0	0.0143246	0	0.047166	0.0970086	0.226576	0	0.0143034	0.00872697	0.00728882	0.0489142	0.0320333	0.0572415	0.0232948	0.0978018	0	0.19756	0.0521495	0	0.0359579
TCGA-UY-A9PD	BLCA	male	white	not hispanic or latino	29565	NA	145	214	0.02	2.65178	7.59374	475	0.999835	15	39	10.05	0.758939	3.06843	57	0.693147	2	1	0	542	0	542	0.153276	0	0.0692016	0	0	0	0.234093	0.0542431	0.238743	0	0.0265055	0	0	0.0151321	0	0.108478	0	0	0.120126	0.0176528	0.083604	0.00732403	0.024896
TCGA-UY-A9PE	BLCA	male	white	not hispanic or latino	31755	NA	58	7	0.11	1.6813	5.64435	328	0.651083	14	39	7.525	0.895676	2.98457	28	0.636514	2	0.918296	0	189	1	473	0.251462	0.147889	0	0.0078922	0	0	0.128958	0.020401	0.121454	0.0584217	0	0	0.00754863	0	0.0118029	0.318201	0	0	0.025171	0.070794	0.0308208	0	0.050646
TCGA-UY-A9PF	BLCA	male	white	not hispanic or latino	28470	NA	249	27	0.05	4.69893	11.5967	125	0.632573	13	27	17.475	NA	NA	NA	1.60944	5	1	0	117	0	117	0.33587	0	0.198588	0.0641567	0	0	0.0323508	0.0546653	0.256983	0	0.0679256	0.0143233	0	0.0364028	0	0	0	0.0316948	0	0.0772883	0.150247	0	0.015375
TCGA-UY-A9PH	BLCA	male	white	not hispanic or latino	26654	NA	93	10	0.18	3.83463	9.09609	225	0.631824	20	19	13	0.940748	3.96949	68	2.78863	18	0.964798	0	1561	0	1561	0.37243	0	0.0161135	0.0089007	0.0118435	0	0	0.0758913	0.233366	0	0.0999042	0.0592727	0	0.0666355	0.0437007	0.0393902	0.0160974	0.0845716	0	0.152917	0.0701539	0	0.0212419
TCGA-XF-A8HB	BLCA	female	not reported	hispanic or latino	18544	NA	43	NA	0.06	0.460352	2.05624	217	0.22952	5	23	2.55	NA	NA	NA	0	1	NA	0	1370	0	1370	0.0384171	0.138723	0	0.187727	0	0	0	0	0.35689	0	0.0190024	0.0140083	0	0	0.0428844	0.0363164	0	0.0653609	0	0.0261839	0.112903	0	0
TCGA-XF-A8HC	BLCA	male	asian	not hispanic or latino	28996	NA	44	2	0.1	1.76981	3.44648	237	0.813805	14	22	5.5	NA	NA	NA	NA	0	NA	1	200	0	200	0.0241935	0.181309	0	0.088374	0	0	0.115224	0	0.00333163	0	0.174341	0	0	0	0	0.0467223	0	0	0.228614	0.130955	0.0174384	0.0136908	0
TCGA-XF-A8HD	BLCA	male	white	not hispanic or latino	28305	NA	94	7	0.13	4.37394	12.2056	103	0.511893	16	23	16.075	0.884967	2.45365	16	2.45297	18	0.848669	0	2964	0	2964	0.348837	0	0.182555	0.114218	0	0	0	0.00882006	0.0895905	0	0.0454216	0.0268616	0.000555964	0.080006	0.0104117	0.0611503	0.041804	0.00157029	0	0.22972	0.0839227	0	0.0233927
TCGA-XF-A8HE	BLCA	male	white	not hispanic or latino	17212	NA	250	57	0	3.66006	10.5902	80	0.0844056	5	7	13.8	0.936782	2.32782	12	3.16342	24	0.995397	0	3817	0	3817	0.565268	0	0.0423814	0.00979575	0	0	0.0407594	0.0812703	0.131282	0.0548913	0	0.00491332	0.0802947	0.0289467	0.0294187	0.0828979	0.0083311	0.0410792	0	0.219658	0.0901263	0	0.0539541
TCGA-XF-A8HF	BLCA	male	white	not hispanic or latino	29288	NA	77	30	0.31	1.26842	4.22806	185	0.871215	23	30	5.15	0.720272	1.72714	11	0.693147	2	1	1	2954	0	2954	0.123445	0.0817447	0	0.0129626	0	0	0.0072937	0.0244834	0.470098	0	0.0174797	0.0161914	0.0020015	0	0.110099	0.0212839	0	0	0.019582	0.024868	0.0779357	0	0.113976
TCGA-XF-A8HG	BLCA	male	white	not hispanic or latino	25421	NA	149	172	0.07	3.17253	7.91621	161	0.947212	25	18	10.55	NA	NA	NA	NA	0	NA	1	467	1	398	0.080852	0.0907256	0	0.0317224	0.0357404	0	0	0	0.430137	0	0.0263198	0.0150721	0.0121067	0	0.0533801	0	0	0	0.153765	0.131048	0.0199828	0	0
TCGA-XF-A8HH	BLCA	female	white	not hispanic or latino	22393	NA	34	9	0.19	1.43766	2.29413	104	0.369549	14	13	4.05	0.834005	1.34228	5	1.03972	3	0.946395	1	57	1	57	0.285089	0.0495972	0	0.0123053	0.0875943	0	0.00324877	0.0744742	0.347144	0	0.0678138	0.0274208	0	0.0255068	0.0155829	0.0863487	0	0	0.0214075	0.0681988	0.111157	0	0.00219966
TCGA-XF-A8HI	BLCA	female	white	not hispanic or latino	21059	NA	31	2	0.07	1.03194	1.85142	80	0.214826	3	3	2.575	0.830559	2.13034	13	1.79176	6	1	1	544	1	468	0.0815984	0.0931082	0	0.0653277	0	0	0	0	0.121992	0.164786	0	0.0194171	0.00674135	0	0.0413156	0.208893	0	0.0688952	0.0182033	0.0551942	0.0608165	0	0.0753097
TCGA-XF-A9SG	BLCA	na	na	na	na	NA	NA	NA	0.11	1.93013	5.31578	216	0.673116	20	22	6.65	NA	NA	NA	NA	NA	NA	0	1479	0	1479	0.387665	NA	NA	NA	NA	NA	NA	NA	NA	NA	NA	NA	NA	NA	NA	NA	NA	NA	NA	NA	NA	NA	NA
TCGA-XF-A9SH	BLCA	female	asian	not hispanic or latino	24060	NA	25	4	0.04	0.466773	1.08914	166	0.137494	4	13	1.55	0.894582	0.620077	2	0	1	NA	1	1971	1	547	0.141436	0.137339	0	0.02188	0.0820268	0	0	0	0.39319	0	0.0482742	0	0	0.0405874	0	0.067789	0	0.0786694	0.0227905	0.0227389	0.0415884	0	0.0431266
TCGA-XF-A9SI	BLCA	female	asian	not hispanic or latino	26719	NA	194	1	0.49	3.07967	9.11703	100	0.189726	18	32	11.075	0.805726	4.30446	209	4.7781	131	0.980084	0	2423	0	2423	0.622157	0.0446889	0.0841163	0	0.0016774	0	0.00880989	0.132904	0.0900269	0	0.000901545	0.0154446	0	0.0284029	0	0.0105452	0	0.203456	0	0.256592	0.0904273	0	0.0320066
TCGA-XF-A9SJ	BLCA	male	white	not hispanic or latino	30362	NA	140	93	0.72	2.78146	7.21928	165	0.668221	11	51	9.4	0.906649	2.91839	25	2.42602	12	0.9763	1	98	1	98	0.351202	0	0.10371	0	0	0	0	0.104561	0.250585	0.0092509	0	0.027652	0.00527886	0.0400534	0.0113002	0.0689651	0.00877659	0	0	0.277331	0.0748708	0	0.0176651
TCGA-XF-A9SK	BLCA	male	white	not hispanic or latino	24019	NA	71	7	0.19	1.05308	3.96455	305	0.664486	19	35	4.9	0.868714	2.46125	17	2.3947	12	0.963698	1	486	1	382	0.209311	0.0042507	0.00175267	0.146096	0.00918441	0	0	0.0395483	0.323631	0	0.0570416	0.0320406	0.0081893	0.0720471	0	0.0554335	0	0.025546	0	0.0638532	0.0752563	0	0.0861298
TCGA-XF-A9SL	BLCA	male	white	not hispanic or latino	25460	NA	53	NA	NA	0.574003	2.17517	51	0.000335756	NA	NA	2.45	0.959174	1.99455	8	4.10564	62	0.994791	1	2020	0	2020	0.515984	0	0.23966	0.0113847	0	0	0	6.68e-05	0.200373	0	0.0875166	0.060654	0	0.00964401	0	0.0703949	0	0.130897	0	0.0709881	0.0860347	0	0.0323858
TCGA-XF-A9SM	BLCA	male	white	not hispanic or latino	27826	NA	95	13	0.16	2.26404	6.10033	120	0.356706	11	43	7.925	0.883795	3.47493	51	4.0576	61	0.987042	0	1048	0	1048	0.565603	0	0.0214022	0	0.0156603	0	0	0.0797688	0.267389	0.0533434	0	0.0125983	0.000390472	0.0201784	0.0163633	0.00759227	0.0596174	0.0847936	0	0.22523	0.100241	0	0.0354318
TCGA-XF-A9SP	BLCA	male	white	not hispanic or latino	21776	NA	158	94	0.41	3.26674	8.07261	183	0.590629	23	43	10.225	0.607617	2.40084	52	2.47996	13	0.966863	1	454	1	310	0.271176	0	0.13161	0.0115926	0	0	0.00202413	0.0270748	0.361931	0	0.0694925	0.0325498	0	0.0293879	0	0.141649	0	0	0	0.100908	0.0837744	0	0.00800611
TCGA-XF-A9ST	BLCA	male	white	not hispanic or latino	25080	NA	265	131	0.31	5.05989	15.8652	291	0.565405	9	61	19.125	NA	NA	NA	0	1	NA	1	128	0	128	0.056624	0	0.0535717	0.00294188	0	0	0.21918	0.0092699	0.0967183	0	0.0404252	0.0187627	0	0	0.153924	0.0912666	0	0	0.200301	0.00702795	0.10661	0	0
TCGA-XF-A9SU	BLCA	female	white	not hispanic or latino	27068	NA	33	16	0.4	0.241643	1.51027	166	0.303945	15	30	1.725	0.792013	2.76928	33	2.07944	8	1	1	182	1	103	0.36692	0	0.155133	0	0.00516046	0	0.0364636	0.0929993	0.15867	0	0.0723007	0.0510703	0	0.0400532	0	0.170218	0	0	0.047493	0.108146	0.0236422	0	0.038651
TCGA-XF-A9SV	BLCA	male	white	not hispanic or latino	30265	NA	35	0	0.12	0.770467	1.76565	197	0.510337	16	25	2.55	0.901965	0.625194	2	0.693147	2	1	1	388	1	237	0.0792609	0.0617338	0	0	0	0	0.372341	0.0176258	0.256373	0.0381963	0.0267181	0	0.0124071	0	0	0.0599711	0	0	0	0.0547967	0.0554912	0.0223271	0.0220188
TCGA-XF-A9SW	BLCA	male	white	not hispanic or latino	31049	NA	27	1	0.01	0.658154	1.1596	106	0.398602	10	43	2.175	0.916641	2.01407	9	1.09861	3	1	1	362	1	362	0.293	0	0.103956	0.0547672	0	0	0	0.0016063	0.44846	0	0.151679	0.0389847	0	0.0104119	0	0.0322145	0	0.0327534	0	0.0453657	0.0627913	0	0.0170099
TCGA-XF-A9SX	BLCA	female	white	not hispanic or latino	23349	NA	39	27	0.24	0.7234	2.86346	154	0.228075	4	20	3.625	0.930476	2.04447	9	2.96502	20	0.989747	1	719	1	475	0.342606	0	0.0271875	0	0.0126909	0	0	0.0936335	0.289603	0	0.0598508	0.0122276	0	0.0758737	0	0.0129087	0.0250321	0.100692	0	0.12288	0.0692035	0	0.0982167
TCGA-XF-A9SY	BLCA	female	white	not hispanic or latino	22212	NA	224	2	0.18	3.95582	11.3295	123	0.278609	18	44	13.775	0.913068	4.17702	97	3.18367	25	0.989064	0	640	1	168	0.64903	0.00428596	0.00795023	0	0	0	0.194342	0.162207	0.199346	0.076704	0	0	0	0	0.0731963	0.00840776	0.0414471	0.0666979	0	0.120122	0.0394495	0	0.0058441
TCGA-XF-A9SZ	BLCA	male	white	not hispanic or latino	29100	NA	87	50	0.11	1.60884	5.81659	203	0.30766	2	41	6.825	0.963443	1.5506	5	1.74787	6	0.975504	1	859	1	854	0.339615	0.0205395	0	0.0012962	0	0	0.340718	0.000967325	0.310027	0.110191	0	0.00425309	0.014058	0	0.0230785	0.0249191	0	0	0	0.0471516	0.0683514	0	0.0344497
TCGA-XF-A9T0	BLCA	male	white	not hispanic or latino	25190	NA	297	90	0.36	8.57596	19.9383	385	0.503038	10	34	28.55	0.735688	2.9998	59	2.36938	11	0.988109	0	799	0	799	0.133999	0.0218897	0	0	0.00828145	0	0.0508287	0.0804232	0.158931	0.044035	0	0	0.00496971	0	0.016445	0.409051	0.0373545	0	0.0258861	0.124547	0	0	0.0173588
TCGA-XF-A9T2	BLCA	male	white	not hispanic or latino	19945	NA	38	57	0	0.852432	2.36787	63	3.24e-05	0	3	3.125	NA	NA	NA	NA	0	NA	1	575	0	575	0.0775958	0	0.0086029	0	0	0	0.292411	0	0.242964	0	0.280894	0	0	0.0683707	0	0	0	0	0	0.0251559	0.0331345	0.00707612	0.0413914
TCGA-XF-A9T3	BLCA	female	white	not hispanic or latino	25532	NA	149	150	0.14	4.34716	10.6934	114	0.428683	12	37	14.1	0.834891	1.62462	7	1.60944	5	1	0	68	0	68	0.30402	0	0.0869777	0	0	0	0.165926	0.0560444	0.256344	0	0.0513287	0	0	0.0587648	0.00941751	0.0494476	0	0.136659	0	0.0608556	0.050689	0	0.0175462
TCGA-XF-A9T4	BLCA	male	white	not hispanic or latino	17728	NA	20	NA	0.01	0.275295	0.978825	197	0.0339213	2	6	1.35	0.823041	1.60156	7	1.33218	4	0.960964	1	495	1	182	0.161075	0.0201366	0	0.00577866	0.060322	0	0.033394	0.160659	0.182701	0	0.0277203	0.0127318	0.00996744	0.0739104	0	0.0249065	0	0.1051	0	0.170473	0.1122	0	0
TCGA-XF-A9T5	BLCA	female	white	not hispanic or latino	28578	NA	321	63	0.04	6.26878	19.1312	229	0.630111	21	27	23.25	0.882879	4.2341	121	3.74856	48	0.96832	0	2027	1	664	0.354245	0	0.0907567	0	0.0303464	0	0.132621	0.0938245	0.186017	0.00818589	0.00289246	0	0	0.0146893	0.0137769	0.0843199	0.0793433	0.0493342	0	0.109238	0.0446066	0	0.0600475
TCGA-XF-A9T6	BLCA	female	white	not hispanic or latino	32207	NA	155	15	0.04	2.92422	8.96545	268	0.25004	2	45	10.9	NA	NA	NA	2.19722	9	1	0	64	0	64	0.109675	0.0207858	0	0.114627	0.0634049	0	0.0604938	0.0137484	0.411455	0.0230146	0	0.00942021	0.00169008	0.0276091	0.0050226	0	0	0	0.00976282	0.160768	0.0646103	0	0.0135866
TCGA-XF-A9T8	BLCA	male	white	not hispanic or latino	23403	NA	331	10	0.03	6.69841	18.9524	195	0.162262	3	20	23.975	0.921997	2.55632	16	3.38078	36	0.943424	1	418	0	418	0.461716	0	0.011376	0	0.0106651	0	0.0578884	0.134637	0.220949	0	0.0203106	0.0187928	0.0413446	0.076606	0.0166984	0.00308277	0.0443983	0	0	0.257423	0.0637484	0	0.0220795
TCGA-XF-AAME	BLCA	female	white	not hispanic or latino	23448	NA	11	3	0.38	0.0631863	0.410711	49	0.0475658	5	16	0.5	0.896436	4.60917	171	3.72118	42	0.995587	1	2828	1	1651	0.566564	0	0.11679	0.0288065	0.0379873	0	0	0.0157293	0.286607	0	0.0486648	0.0721694	0	0.00371772	0	0.094205	0	0.05644	0	0.0987796	0.0745487	0	0.0655551
TCGA-XF-AAMF	BLCA	na	na	na	na	NA	NA	NA	0	0.610145	2.18368	162	0.395666	7	35	2.575	NA	NA	NA	NA	NA	NA	1	329	1	157	0.110604	NA	NA	NA	NA	NA	NA	NA	NA	NA	NA	NA	NA	NA	NA	NA	NA	NA	NA	NA	NA	NA	NA
TCGA-XF-AAMG	BLCA	male	white	hispanic or latino	18021	NA	455	11	0.23	8.93938	27.397	403	0.808225	14	71	32.825	0.997201	0.691207	2	0.693147	2	1	0	3364	0	3364	0.0995269	0.107824	0	0.0177491	0	0	0	0.00565938	0.298953	0.0685495	0	0.0850701	0.0226659	0.0109802	0	0.0131904	0	0.122086	0	0.172812	0.0511141	0	0.0233457
TCGA-XF-AAMH	BLCA	male	white	not hispanic or latino	29547	NA	26	52	0	0.727974	1.67751	74	0.275734	6	4	2.025	NA	NA	NA	NA	0	NA	1	344	1	313	0.0588225	0	0.0455498	0.047435	0	0	0.0946996	0.000819427	0.344279	0	0.0171083	0.00838647	0	0.00230665	0.0280076	0.0629039	0.0346809	0	0.0472934	0.145965	0.10617	0	0.0143949
TCGA-XF-AAMJ	BLCA	male	asian	not hispanic or latino	25838	NA	25	98	0.07	0.3916	1.04427	113	0.299953	15	21	1.275	0.883856	3.45767	50	1.79176	6	1	1	1670	0	1670	0.279593	0	0.0997858	0.00374176	0.00921728	0	0.114878	0.0689645	0.202989	0	0.0986486	0.00841141	0.0177484	0.0156139	0.0334318	0.122839	0	0.0120961	0	0.107287	0.0782467	0	0.0061015
TCGA-XF-AAML	BLCA	male	white	not hispanic or latino	27422	NA	205	52	0.31	4.95655	13.4857	159	0.770544	18	30	17.375	0.981216	1.07798	3	1.74787	6	0.975504	1	232	0	232	0.14752	0.0112603	0	0.1315	0	0	0.022969	0.0154541	0.0984701	0.0458338	0	0.0266895	0.0101244	0	0.0581266	0.10828	0.00976667	0.0332185	0	0.113123	0.313978	0	0.00120661
TCGA-XF-AAMQ	BLCA	female	white	not hispanic or latino	21660	NA	95	61	0.36	2.28629	5.14416	242	0.555928	18	21	7.225	0.824039	3.51261	71	3.92817	55	0.980245	0	2177	0	2177	0.136937	0	0.070367	0.0441644	0.0295462	0	0	0.0633431	0.230473	0	0.0139625	0.00621819	0	0.0249637	0	0.128241	0.0152737	0.0132803	0	0.199348	0.15716	0	0.00365948
TCGA-XF-AAMR	BLCA	male	white	not hispanic or latino	17670	NA	43	6	0	0.956338	2.59137	161	0.298557	12	12	3.25	NA	NA	NA	2.09827	9	0.954966	0	2790	0	2790	0.216475	0.0661955	0	0.01057	0.0334057	0	0	0	0.474723	0	0.230291	0.0098678	0.00850419	0.0496078	0	0.0347915	0	0.0274297	0	0.0232978	0.0197714	0.00509626	0.0064481
TCGA-XF-AAMT	BLCA	female	white	not hispanic or latino	27397	NA	33	29	0.49	0.91744	2.94213	118	0.712445	9	27	3.775	0.13367	0.320528	11	1.54983	5	0.962961	1	90	1	90	0.320851	0.0424211	0	0.0247172	0	0	0.0561803	0.000315866	0.517688	0	0.0965574	0.0332358	0.00261346	0.0274939	0.0488795	0.0160106	0	0.0838903	0	0.044166	0.00477974	0	0.0010509
TCGA-XF-AAMW	BLCA	female	white	not hispanic or latino	28903	NA	14	1	0.02	0.342868	0.716907	533	0.665807	15	21	1.225	0.889833	1.73154	7	0	1	NA	1	253	1	253	0.216029	0.0162021	0.000148403	0.0983338	0.0818867	0.0076296	0.0495478	0.05428	0.289288	0.0354846	0	0.0306929	0.0240146	0	0.038237	0.0388344	0.0140479	0.120305	0	0.0336496	0.0597362	0	0.00768189
TCGA-XF-AAMX	BLCA	female	black or african american	not hispanic or latino	31884	NA	146	126	0.15	2.98992	9.16061	673	0.931912	9	101	11.5	0.842115	2.09258	12	1.56071	5	0.969724	1	206	0	206	0.069764	0.0189091	0	0	0	0	0	0.0685927	0.438405	0	0.0121529	0.00707584	0	0.00112825	0	0.114933	0.00279261	0	0.04867	0.152628	0.134712	0	0
TCGA-XF-AAMY	BLCA	male	white	not hispanic or latino	28509	NA	62	13	0.09	1.08658	3.13557	267	0.866782	21	22	3.95	0.957932	0.663988	2	NA	0	NA	0	3011	1	637	0.171264	0.0930339	0	0.0626315	0	0.0833253	0.0582461	0.0116784	0.338569	0.0157468	0.0287966	0.0844928	0.00613702	0	0.0570777	0.0172641	0.0110781	0	0.0404848	0.0576677	0.0337699	0	0
TCGA-XF-AAMZ	BLCA	female	white	not hispanic or latino	29667	NA	72	1	0.42	1.77583	7.22795	304	0.692946	20	42	8.3	0.963445	1.33562	4	2.77259	16	1	1	1348	1	1344	0.318802	0	0.343997	0.034272	0	0	0	0.00397829	0.240221	0	0.0229827	0.0165036	0	0.00394481	0	0.0342037	0	0.0133048	0.00401077	0.0590236	0.17942	0	0.0441378
TCGA-XF-AAN0	BLCA	male	white	not hispanic or latino	24877	NA	183	52	0.24	3.52595	11.4515	114	0.736703	16	6	14.1	0.979502	2.65254	15	2.45831	12	0.989297	1	1718	1	603	0.201592	0	0.168589	0	0	0	0	0.0774507	0.176336	0	0.0200059	0.0183862	0.0230175	0.023881	0	0.165392	0	0.135325	0	0.115066	0.0761496	0	0.000401694
TCGA-XF-AAN1	BLCA	female	not reported	not hispanic or latino	27687	NA	51	0	0.01	1.07595	2.12025	157	0.128142	4	15	2.925	NA	0	1	0	1	NA	1	941	1	650	0.0553567	0.104289	0	0.066723	0.149578	0	0	0.0268462	0.118355	0.00427502	0	0.0414844	0	0.00478983	0.00994572	0.00272381	0	0	0.169931	0.190783	0.110277	0	0
TCGA-XF-AAN2	BLCA	male	white	not hispanic or latino	26720	NA	225	11	0.17	4.1235	11.4122	117	0.67374	8	27	16.175	NA	NA	NA	2.29312	13	0.894021	1	1869	0	1869	0.262942	0.0090126	0	0.0783407	0	0	0	0.119794	0.256905	0.0114185	0	0.00623236	0.0078032	0.0844269	0	0.0101252	0	0	0	0.205932	0.169533	0	0.0404764
TCGA-XF-AAN3	BLCA	male	white	not hispanic or latino	27909	NA	46	NA	0.11	1.74526	3.7967	55	0.471434	16	11	5.375	0.791954	0.87005	3	2.84648	18	0.984815	0	2625	0	2625	0.255792	0.0708354	0	0.0850691	0.0821108	0	0	0	0.365748	0	0.1453	0.0323455	0.0064848	0.00456133	0	0.0399532	0	0	0	0.0617115	0.0879306	0	0.0179501
TCGA-XF-AAN4	BLCA	female	white	not hispanic or latino	28302	NA	23	NA	0.16	0.280725	0.998133	108	0.0118501	1	1	1.05	NA	NA	NA	2.87148	18	0.993463	1	823	0	823	0.457172	0.0258229	0.00559933	0.0594721	0	0.00820072	0	0.0869612	0.294725	0	0.192069	0.101194	0	0.075077	0	0.00627465	0.00224769	0.0409409	0	0.0597133	0.0262015	0	0.0155009
TCGA-XF-AAN5	BLCA	female	white	not hispanic or latino	22411	NA	131	25	0.12	2.58256	8.71615	110	0.260458	6	15	10.725	NA	0	1	2.07944	8	1	0	2293	0	2293	0.39423	0.00298293	0	0	0.0210627	0.00464475	0.0228105	0.118485	0.21178	0.122652	0.00573825	0.00545419	0.00387986	0.032523	0.026511	0.0226473	0.0963101	0.0373227	0	0.164655	0.0985243	0	0.00201641
TCGA-XF-AAN7	BLCA	male	white	not hispanic or latino	21951	NA	85	132	0.23	1.47682	4.39613	327	0.601717	14	23	4.825	NA	NA	NA	NA	0	NA	1	565	1	321	0.0591556	0	0.00924004	0	0	0	0.0184264	0.0647883	0.441346	0	0.0358876	0.0380088	0	0.0575094	0	0.0200668	0	0.131559	0	0.134021	0.0491466	0	0
TCGA-XF-AAN8	BLCA	female	white	not hispanic or latino	27309	NA	1	NA	0	0.0309429	0	86	0.00104362	0	0	0.075	0.855065	1.96886	10	2.58857	14	0.98087	1	118	0	118	0.750547	0.000261349	0.0503248	0.00405611	0	0	0	0.0165485	0.446406	0.00900064	0.0899936	0.124642	0.0639828	0	0.00267227	0.00674585	0.0169412	0.0587745	0	0.0774189	0	0	0.0322316
TCGA-YC-A89H	BLCA	female	white	not hispanic or latino	28741	NA	538	216	0.02	19.6207	40.1052	134	0.078026	4	8	60.075	0.851416	2.46091	18	1.09861	3	1	0	573	0	573	0.271344	0	0.0903298	0	0.0129681	0	0.236683	0.0590133	0.214261	0.0614824	0	0	0.00602324	0.0465151	0	0.114992	0.00418796	0	0	0.0860327	0.042835	0	0.0246761
TCGA-YC-A8S6	BLCA	male	white	not hispanic or latino	26130	NA	49	153	0.02	0.590586	2.65764	49	0.0202144	2	3	3.375	NA	NA	NA	2.83321	17	1	0	293	0	293	0.447786	0.0414366	0	0.114633	0.0138118	0	0	0	0.204356	0.110134	0.0860971	0.109033	0.0134984	0.0183214	0	0.0105067	0.00770429	0.0796286	0.00798025	0.0321339	0.0253606	0	0.125364
TCGA-YC-A9TC	BLCA	male	white	not hispanic or latino	26283	NA	74	20	0	0.858786	3.34313	105	0.0369135	1	5	3.975	NA	NA	NA	1.09861	3	1	1	20	1	20	0.178941	0.0447021	0.00381418	0.0110021	0	0	0.054128	0.00575899	0.327517	0.234914	0	0	0	0.118937	0	0.00560706	0	0.0213766	0	0.0868541	0.0585004	0	0.0268882
TCGA-YF-AA3L	BLCA	female	not reported	hispanic or latino	17268	NA	150	299	0.02	2.45467	8.16178	328	0.996315	17	23	10.7	NA	NA	NA	0	1	NA	0	364	0	364	0.0414412	0.121118	0	0	0.10708	0	0	0.00949468	0.372095	0	0.0283879	0.0387803	0	0.00299502	0	0.0189675	0	0.0943516	0	0.0529554	0.049453	0	0.104322
TCGA-YF-AA3M	BLCA	male	not reported	hispanic or latino	21097	NA	37	95	0.22	2.3445	4.14302	249	0.837268	20	36	6	NA	NA	NA	NA	0	NA	0	415	1	381	0.0878794	0.034298	0	0.135455	0	0	0	0	0.283658	0.018933	0.120969	0.004996	0.0107563	0.025716	0	0.0694275	0	0	0.0536244	0.119808	0.122358	0	0
TCGA-ZF-A9R0	BLCA	male	white	not hispanic or latino	30222	NA	67	5	0.2	1.93545	5.1108	195	0.797717	22	30	6.875	NA	NA	NA	1.60944	5	1	1	680	1	559	0.244199	0.0743787	0.00331385	0	0.0088818	0	0.132312	0.131213	0.195618	0	0.0183873	0	0	0.0309825	0	0.0548475	0	0	0.0412305	0.113791	0.16948	0	0.0255628
TCGA-ZF-A9R1	BLCA	male	white	not hispanic or latino	29610	NA	48	5	0.05	0.870091	2.46026	181	0.506399	11	28	3.4	NA	0	1	1.60944	5	1	0	773	1	758	0.168976	0.10619	0.154249	0.0158483	0.00745785	0	0	0.00825567	0.217569	0	0.0496534	0.0298148	0	0.0238846	0	0.0177242	0	0.0141038	0	0.18966	0.159521	0	0.00606789
TCGA-ZF-A9R2	BLCA	male	white	not hispanic or latino	27537	NA	77	NA	0.52	1.32934	3.83697	99	0.643375	21	20	4.825	NA	NA	NA	0	1	NA	0	642	0	642	0.0978556	0.257213	0	0.118474	0.0411383	0.00819791	0.065042	0	0.0190131	0	0.165886	0.0296259	0	0	0	0	0	0.106442	0	0.0524266	0.136541	0	0
TCGA-ZF-A9R3	BLCA	female	white	not hispanic or latino	19384	NA	43	40	0.25	0.754636	2.32428	92	0.459867	12	13	2.95	0.843756	1.85392	9	2.07944	8	1	1	949	1	917	0.17084	0.0747523	0	0.0798861	0.13662	0	0	0	0.0910619	0	0.052827	0.0178183	0.00241081	0.0766657	0	0.12774	0	0.0669967	0	0.0858022	0.123403	0	0.0640167
TCGA-ZF-A9R4	BLCA	male	white	not hispanic or latino	30398	NA	121	113	0.4	2.11109	6.98523	230	0.754845	18	22	8.475	0.881146	1.41815	5	2.07944	8	1	0	921	0	921	0.0921005	0.00850167	0.0118655	0.0787774	0	0	0.0136327	0.0852675	0.25247	0	0.00701025	0	0	0.0863242	0	0.095413	0	0.00613634	0	0.138085	0.19173	0.0118825	0.0129042
TCGA-ZF-A9R5	BLCA	male	white	not hispanic or latino	21811	NA	52	15	0	0.734196	3.09639	65	0.000176926	0	3	3.325	0.842787	1.75253	8	2.19722	9	1	0	1090	0	1090	0.0646956	0.217242	0	0.0225168	0.0120382	0	0.005181	0.0128076	0.0806088	0	0.0689658	0.018673	0	0.0642073	0	0.0930668	0	0.0547831	0	0.170577	0.13148	0	0.0478524
TCGA-ZF-A9R7	BLCA	female	white	not hispanic or latino	28063	NA	330	6	0.13	6.00479	18.2245	215	0.331289	11	18	24.2	0.893889	1.73943	7	3.08648	27	0.93648	0	665	0	665	0.310085	0.041216	0.00854421	0	0.0102468	0.00276194	0.00155786	0.085471	0.0503887	0	0.0341192	0.0232237	0	0.0536093	0	0.0481896	0.0414329	0	0	0.346821	0.236222	0	0.0161957
TCGA-ZF-A9R9	BLCA	male	white	not hispanic or latino	21491	NA	101	25	0.08	1.81306	5.04636	198	0.874792	14	20	6.7	0.934125	2.84397	21	1.79176	6	1	1	864	1	629	0.0632182	0	0.111816	0.00226043	0	0	0	0.0556653	0.271513	0	0.0452448	0.0033337	0.000377213	0.0680184	0	0.168098	0	0	0	0.0969767	0.152085	0	0.0246107
TCGA-ZF-A9RC	BLCA	male	white	not hispanic or latino	28275	NA	392	124	0.31	10.4606	24.0837	195	0.675598	23	47	34.15	NA	0	1	0	1	NA	0	2868	0	2868	0.195136	0.0550868	0	0	0	0	0.0571637	0.0231213	0.256098	0.0441703	0.0580787	0	0.0250837	0	0.0492792	0.089149	0	0	0.164296	0.091267	0.0872062	0	0
TCGA-ZF-A9RD	BLCA	female	white	not hispanic or latino	27496	NA	77	NA	0.14	1.8802	4.62343	168	0.485726	16	35	6.15	0.749846	1.64758	9	2.79851	17	0.987752	1	408	0	408	0.402624	0.0545275	0.0239879	0.0118964	0.00338125	0.0021064	0.0121233	0.137081	0.210895	0.0323999	0	0.01846	0	0.0313623	0	0.0168307	0.0528858	0.0342675	0	0.197107	0.141526	0	0.0191633
TCGA-ZF-A9RE	BLCA	female	white	not hispanic or latino	28622	NA	36	107	0.39	0.417292	1.72878	126	0.430849	10	15	2.05	0.986993	0.684132	2	1.09861	3	1	1	106	1	106	0.180788	0.0339664	0	0.334662	0	0	0	0	0.117545	0.0105091	0	0.0570123	0.0384351	0.0630967	0.0137921	0.11676	0	0	0	0.0538446	0.160377	0	0
TCGA-ZF-A9RF	BLCA	male	white	not hispanic or latino	27281	NA	109	29	0.31	1.89209	6.65282	385	0.603183	9	70	8.25	0.882707	1.9395	9	3.05323	31	0.889121	0	1949	1	1565	0.387741	0	0.000219708	0	0	0	0.0100944	0.0602205	0.245021	0.0709444	0	0.0102405	0.00450421	0.0450969	0	0.0379336	0.0298136	0.064959	0	0.361357	0.0422316	0	0.0173641
TCGA-ZF-A9RG	BLCA	na	na	na	na	NA	NA	NA	0.1	2.45437	6.23281	81	0.494842	16	33	7.925	NA	NA	NA	NA	NA	NA	0	1786	1	440	0.552243	NA	NA	NA	NA	NA	NA	NA	NA	NA	NA	NA	NA	NA	NA	NA	NA	NA	NA	NA	NA	NA	NA
TCGA-ZF-A9RL	BLCA	male	white	not hispanic or latino	22480	NA	170	18	0.12	2.43195	8.51182	117	0.831953	16	16	10.975	NA	NA	NA	0.693147	2	1	0	2703	1	1064	0.0591447	0.067761	0	0.0820227	0.0838927	0	0	0	0.190646	0	0	0.0126407	0	0.0317514	0	0	0	0	0.21369	0.204755	0.112841	0	0
TCGA-ZF-A9RM	BLCA	male	white	not hispanic or latino	25642	NA	40	6	0.42	0.641019	2.31988	279	0.87319	11	33	2.85	NA	NA	NA	0	1	NA	0	1455	0	1455	0.0395318	0.107206	0	0.0569326	0	0	0.0963199	0	0.0126912	0	0.252673	0.0357646	0	0.0626643	0	0.031279	0	0.151017	0.0123312	0.181121	0	0	0
TCGA-ZF-A9RN	BLCA	female	white	not hispanic or latino	24795	NA	49	19	0.18	1.91609	4.93157	440	0.917444	17	43	6.8	NA	NA	NA	2.9252	20	0.976457	1	615	1	516	0.131495	0	0.00429466	0	0	0	0.0228139	0.158565	0.12834	0.0144197	0	0.0158074	0	0.0812877	0	0	0.0478893	0	0	0.332275	0.179169	0	0.0151371
TCGA-ZF-AA4N	BLCA	male	white	not hispanic or latino	27056	NA	69	81	0.56	1.16168	4.22971	160	0.433685	8	6	5.55	NA	NA	NA	1.35178	4	0.975106	1	88	1	88	0.289941	0.0383003	0	0.0393057	0.114681	0.00291668	0	0.0790393	0.203686	0.0522416	0.00332083	0.0787169	0	0.00354137	0.00968235	0.0159626	0.0124668	0.0857955	0	0.153861	0.0869031	0	0.0195789
TCGA-ZF-AA4R	BLCA	male	white	not hispanic or latino	24537	NA	25	19	0.32	0.466912	1.74314	186	0.38973	8	33	2.1	NA	NA	NA	1.60944	5	1	1	1036	1	750	0.127039	0.0331743	0	0	0	0	0.339261	0.168407	0.08622	0	0.0278035	0	0	0.0325342	0	0.0823173	0	0	0	0.0969814	0.109267	0	0.0240339
TCGA-ZF-AA4T	BLCA	male	white	not hispanic or latino	23974	NA	58	18	0.23	0.8216	2.58652	384	0.753243	18	61	3.35	NA	0	1	NA	0	NA	1	599	1	511	0.285789	0.0669973	0.0165273	0.212172	0	0.00821422	0.108449	0.0126052	0	0.209	0	0.0336719	0.00769797	0	0.114108	0	0	0	0	0.0914633	0.0801833	0	0.0389101
TCGA-ZF-AA4U	BLCA	male	white	not hispanic or latino	25682	NA	32	1	0.02	0.679687	1.57564	205	0.998337	14	14	2.225	NA	NA	NA	0	1	NA	1	262	1	199	0.0543399	0.112761	0	0.0244349	0.0709436	0.00927228	0	0.0501931	0.124746	0	0.0580049	0.015042	0	0	0.0228524	0.0236532	0	0	0.0558381	0.151987	0.253107	0	0.0271645
TCGA-ZF-AA4V	BLCA	male	white	not hispanic or latino	24448	NA	279	86	0.1	6.96679	16.6781	250	0.907847	19	37	24.2	0.965872	1.33898	4	2.44102	12	0.982337	0	1806	0	1806	0.208553	0	0.00604453	0.00312714	0	0	0.0433106	0.126655	0.193083	0.00426281	0	0.00600684	0	0.0968304	0	0.0434486	0	0	0	0.306845	0.16288	0	0.00750668
TCGA-ZF-AA4W	BLCA	male	white	not hispanic or latino	20611	NA	186	590	0.04	4.10177	14.3106	124	0.32705	11	28	17.825	NA	NA	NA	NA	0	NA	0	1830	1	1679	0.552531	0.142762	0	0.224407	0	0	0.0912876	0.0917721	0.0161704	0	0.0708001	0	0.0327493	0.125478	0	0.029056	0	0	0	0.0212349	0.134669	0.0196143	0
TCGA-ZF-AA4X	BLCA	male	white	not hispanic or latino	20579	NA	234	3	0.5	5.83531	16.5283	79	0.738346	14	17	21.225	NA	NA	NA	1.38629	4	1	0	2044	1	1665	0.194212	0.0610493	0.0217339	0.231395	0.0243318	0	0.0655928	0	0.0614327	0	0.0796544	0.0333057	0	0.0343041	0	0	0	0.112181	0.0277264	0.0901837	0.0629505	0	0.0941595
TCGA-ZF-AA51	BLCA	female	white	not hispanic or latino	25484	NA	348	126	0.34	6.08366	18.0966	371	0.686885	20	51	22.925	0.907575	3.41357	43	3.09104	22	1	0	1714	0	1714	0.321877	0.0182432	0.0107343	0	0.0172157	0	0.150246	0.10995	0.128604	0.0367751	0	0.0246606	0.0100822	0	0.0447905	0.0767198	0.0210565	0	0	0.168273	0.0763402	0	0.10631
TCGA-ZF-AA52	BLCA	male	white	not hispanic or latino	25579	NA	57	3	0.1	1.08964	2.98874	73	0.575881	20	15	4.05	0.841858	2.22171	14	1.09861	3	1	1	1077	0	1077	0.2926	0.0115812	0	0.00291519	0.0150769	0	0.134621	0.0145075	0.422648	0.0885817	0	0.0204611	0.0101457	0.0865702	0	0.0193866	0	0	0	0.122939	0.0412661	0	0.00930043
TCGA-ZF-AA53	BLCA	male	white	not hispanic or latino	22035	NA	68	62	0.41	1.69979	4.32673	183	0.326737	17	39	5.9	0.814647	1.31112	5	2.58857	14	0.98087	0	1761	0	1761	0.498491	0	0.00649359	0	0.0684252	0	0.00227232	0.111073	0.377863	0	0.0444201	0.0215461	0.0118152	0.0768745	0.000727485	0.0113634	0	0.0646696	0	0.128304	0.0389275	0	0.0352252
TCGA-ZF-AA54	BLCA	male	white	not hispanic or latino	26128	NA	37	46	0.08	1.51408	4.99648	156	0.577974	20	34	6.35	NA	NA	NA	2.96502	20	0.989747	1	590	0	590	0.370539	0	0.000748624	0	0	0	0.139838	0.0450459	0.636574	0	0.0260083	0	0	0.00906952	0.000531702	0.000452313	0	0.0122037	0	0.0473338	0.0471719	0	0.0350226
TCGA-ZF-AA56	BLCA	female	white	not hispanic or latino	28937	NA	63	1	0.1	0.697354	2.88037	154	0.393782	10	37	3.4	0.761886	2.42132	24	1.94591	7	1	1	259	1	248	0.414931	0.0698362	0.0303972	0.0465646	0	0.0144149	0.0157466	0.0259392	0.252134	0	0.0539304	0.0376772	0.033361	0.0156026	0.00360942	0.0715339	0	0.163881	0	0.0336385	0.125052	0	0.00668017
TCGA-ZF-AA58	BLCA	female	white	not hispanic or latino	22549	NA	116	39	0.52	1.8864	5.90661	196	0.494518	9	62	7.45	0.913743	2.41142	14	3.22389	26	0.9895	0	1649	0	1649	0.503051	0.00568588	0.00980312	0	0.00207348	0	0.142443	0.112233	0.276901	0.0809677	0	0	0	0.0182073	0.0208823	0.0116323	0.0399247	0.0849395	0	0.120741	0.0553449	0	0.0182205
TCGA-ZF-AA5H	BLCA	female	white	not hispanic or latino	22122	NA	30	1	0.32	0.594756	1.59645	251	0.765777	16	43	2.25	0.880612	3.80203	75	3.24513	27	0.984614	0	897	1	177	0.250705	0	0.0291231	0	0.00564582	0	0.151219	0.142397	0.245648	0	0	0.00668486	0	0.0470666	0.0450833	0.00502323	0.022758	0.111264	0	0.105473	0.0632954	0	0.0193186
TCGA-ZF-AA5N	BLCA	female	white	not hispanic or latino	22741	NA	12	43	0	0.373993	1.43364	58	0.0566445	3	4	1.8	NA	0	1	NA	0	NA	1	168	1	168	0.223563	0	0.10089	0.215475	0	0	0.019611	0.00978702	0.212975	0.0198986	0	0.00167293	0.0299071	0.0183563	0.0192693	0.151048	0.0187328	0	0.127223	0.0206858	0.0344695	0	0
TCGA-ZF-AA5P	BLCA	male	white	not hispanic or latino	23971	NA	26	5	NA	0.491574	1.16749	131	0.0798524	NA	NA	1.425	0.918759	3.96673	75	1.09861	3	1	0	372	0	372	0.51882	0	0.262597	0.0244832	0	0	0	0.0742581	0.154528	0.0441923	0.0193222	0.0340295	0	0	0.0426144	0.117854	0	0	0	0.100256	0.107895	0	0.0179704
TCGA-3C-AAAU	BRCA	female	white	not hispanic or latino	20211	BRCA.LumA	9	0	0.05	0.20696	0.459911	313	0.999865	15	15	1.6	NA	0	1	1.60944	5	1	0	4047	1	1808	0.0986131	0.0777005	0.0481371	0	0	0	0.075029	0.0227113	0.359493	0.000195074	0	0.015001	0	0	0.0411057	0.150236	0	0.0263616	0.0287988	0.0701795	0.0850515	0	0
TCGA-3C-AALI	BRCA	female	black or african american	not hispanic or latino	18538	BRCA.Her2	276	3	0	3.0503	9.45811	298	0.729693	20	32	21.725	0.835361	3.49988	66	3.71357	41	1	0	4005	0	4005	0.22507	0.0273272	0.00514463	0	0.00322794	0	0.122897	0.0959695	0.0805957	0	0.0605561	0.031447	0	0.0325533	0	0.0253695	0	0.047119	0	0.234249	0.141624	0	0.0919204
TCGA-3C-AALJ	BRCA	female	black or african american	not hispanic or latino	22848	BRCA.LumB	14	31	0.13	0.148699	0.531066	483	0.585208	9	31	2.25	0.59232	1.51927	13	3.43399	31	1	0	1474	0	1474	0.2617	0	0.0713889	0	0	0	0.188905	0.0668251	0.20655	0	0.0132512	0	0	0	0	0.0116539	0	0.112742	0	0.175914	0.114402	0	0.0383676
TCGA-3C-AALK	BRCA	female	black or african american	not hispanic or latino	19074	BRCA.LumA	20	0	0.03	0.124888	1.02408	104	0.0958681	4	7	2.125	0.887338	2.85623	25	3.13549	23	1	0	1448	0	1448	0.238047	0.00782776	0.0102966	0.0017035	0.0244976	0	0	0.0605093	0.219254	0.0166816	0.141079	0.0158327	0	0.0560252	0	0.0478016	0	0.183887	0	0.0819219	0.0744374	0	0.0582451
TCGA-4H-AAAK	BRCA	female	white	not hispanic or latino	18371	BRCA.LumA	10	NA	0	0.101816	0.356355	109	0.236803	7	16	1.15	0.957786	3.12056	26	2.91249	19	0.989151	0	348	0	348	0.146107	0	0.0707852	0	0	0	0	0.0420165	0.351723	0	0.145727	0.00228361	0.00783269	0.0362101	0	0.0508546	0	0.157011	0	0.0548383	0.078674	0	0.00204466
TCGA-5L-AAT0	BRCA	female	white	hispanic or latino	15393	BRCA.LumA	86	1	0	1.36384	2.81567	101	0.070227	3	9	7.125	0.865768	1.55125	6	3.51119	36	0.979815	0	1477	0	1477	0.263998	0	0.0332288	0	0.00915535	0	0	0.0968415	0.227655	0	0.122535	0	0.00898601	0.0486172	0	0.0357146	0	0.159495	0	0.130262	0.101877	0.00604209	0.0195904
TCGA-5L-AAT1	BRCA	female	white	hispanic or latino	23225	na	na	na	na	na	na	na	na	na	na	52.9	na	na	na	na	na	na	na	na	na	na	na	na	na	na	na	na	na	na	na	na	na	na	na	na	na	na	na	na	na	na	na	na	na
TCGA-5T-A9QA	BRCA	female	black or african american	not hispanic or latino	19031	BRCA.LumB	16	0	0.1	0.3159	0.586671	216	0.413866	13	15	2.35	NA	NA	NA	0	1	NA	0	303	0	303	0.0953362	0.0695627	0	0	0.00690591	0	0.282744	0.0108419	0.303085	0	0.0299823	0	0	0	0.026669	0.0227062	0	0	0.136186	0.065749	0.00344252	0	0.0421247
TCGA-A1-A0SB	BRCA	female	white	not hispanic or latino	25833	BRCA.Normal	10	1	0	0.0968731	0.419783	65	0.000801665	0	0	NA	NA	NA	NA	NA	0	NA	0	259	0	259	0.0212658	0	0.0620222	0.07721	0	0	0	0	0.489746	0	0.0539796	0.0026531	0	0.00729793	0.00395601	0.0973873	0	0.0997542	0	0.0690889	0.0369044	0	0
TCGA-A1-A0SD	BRCA	female	white	not hispanic or latino	21793	BRCA.LumA	7	1	0.07	0.222611	0.806966	119	0.291499	9	25	1.125	0.912267	2.18752	11	2.96694	22	0.959852	0	437	0	437	0.130779	0	0.0680799	0.00216909	0.0245474	0	0.0160013	0.127706	0.27875	0	0.137942	0	8.34e-05	0.00756533	0	0.0378426	0	0.200739	0	0.0337469	0.064827	0	0
TCGA-A1-A0SE	BRCA	female	white	not hispanic or latino	20717	BRCA.LumA	16	0	0.11	0.281832	0.666147	111	0.246576	9	15	0.95	NA	0	1	3.40493	32	0.982455	0	1321	0	1321	0.115723	0	0.102752	0	0.00883415	0	0.00544927	0.0814171	0.160557	0	0.170913	0.0206079	0	0	0.00895339	0.0488312	0	0.214244	0	0.132605	0.00564143	0	0.0391947
TCGA-A1-A0SF	BRCA	female	white	not hispanic or latino	19731	BRCA.LumA	21	3	0.02	0.414202	1.24261	121	0.394751	14	23	1.475	0.877379	2.02024	10	4.14562	67	0.985952	0	1463	0	1463	0.250215	0	0.113071	0	0.0288783	0	0	0.0558388	0.117836	0	0.0551539	0.0116722	0	0.0266365	0	0.154488	0	0.231541	0	0.174361	0.0167905	0.00618051	0.00755315
TCGA-A1-A0SG	BRCA	female	white	not hispanic or latino	22380	BRCA.LumA	12	0	0.05	0.21136	0.78505	89	0.129256	4	12	0.95	0.141803	0.0982901	2	2.87822	19	0.97751	0	434	0	434	0.264077	0.0762425	0.19085	0	0.0266734	0	0	0.0441752	0.228857	0	0.141993	0.0176826	0	0	0.00690206	0.0120712	0	0.112326	0	0.0985696	0.0436571	0	0
TCGA-A1-A0SH	BRCA	female	white	not hispanic or latino	14595	BRCA.LumA	47	10	0.03	0.747933	2.29538	135	0.1825	2	32	3.625	0.982615	0.681097	2	2.44102	12	0.982337	0	1437	0	1437	0.170732	0	0.114389	0	0	0	0.00755797	0.0213429	0.464989	0	0.157085	0	0.00822983	0	0	0.0959733	0	0.099427	0	0.031006	0	0	0
TCGA-A1-A0SI	BRCA	female	white	not hispanic or latino	19250	BRCA.LumB	117	0	0.27	1.93228	4.95147	57	0.385866	12	13	6.85	0.672339	2.40934	36	4.28033	77	0.985388	0	635	0	635	0.254335	0	0.0730108	0	0	0	0.166961	0.062426	0.187226	0	0.0789144	0.00159246	0	0.010607	0	0.0413964	0	0.117389	0	0.133257	0.122121	0	0.00509823
TCGA-A1-A0SJ	BRCA	female	black or african american	not hispanic or latino	14383	BRCA.LumA	15	71	0.13	0.213294	0.799851	417	0.787482	23	22	1	0.924915	3.4119	40	2.97851	20	0.994251	0	416	0	416	0.128156	0	0.0684128	0	0.0760291	0	0	0.0567931	0.24015	0	0.0956152	0.0090724	0.000749277	0.000873476	0	0.096088	0	0.271611	0	0.0806762	0.00392968	0	0
TCGA-A1-A0SK	BRCA	female	asian	not hispanic or latino	20048	BRCA.Basal	30	2	0.35	0.494041	1.56446	314	0.840032	14	33	2.5	0.773766	2.04201	14	0.636514	2	0.918296	1	967	1	967	0.0232439	0.0552343	0.0328653	0	0	0	0.250172	0.0312772	0.234039	0	0.00231828	0	0	0.0831776	0	0.0617886	0	0	0	0.0869216	0.162206	0	0
TCGA-A1-A0SM	BRCA	male	white	not hispanic or latino	28198	BRCA.LumA	12	3	0.01	0.2141	0.489372	117	0.180791	3	14	1.825	NA	NA	NA	0	1	NA	0	242	0	242	0.144645	0.0375884	0.00511216	0.0085319	0	0	0.0119842	0.00287414	0.494421	0	0.0863913	0.0257347	0.00640391	0	0.0244896	0	0	0.139826	0	0.114032	0.0385488	0	0.00406132
TCGA-A1-A0SN	BRCA	female	white	not hispanic or latino	18401	BRCA.LumB	26	47	0.19	0.390686	1.44253	216	0.657411	15	10	2.425	NA	NA	NA	4.32539	78	0.992811	0	1196	0	1196	0.284593	0	0.0561466	0	0.00830073	0	0.00288684	0.0788704	0.263258	0	0.0636803	0.00124051	0	0.0274603	0	0.0107543	0	0.300479	0	0.128918	0.0292636	0	0.0287419
TCGA-A1-A0SO	BRCA	female	white	not hispanic or latino	24826	BRCA.Basal	138	106	0.61	2.07097	6.81241	555	0.917026	NA	82	11.05	0.462928	1.31157	17	2.67235	16	0.963847	0	852	0	852	0.0612695	0	0.0836373	0.0128434	0.00670522	0	0.0688548	0.104717	0.284458	0.00802688	0	0.021358	0	0.0139559	0	0.0732412	0	0.132606	0	0.0992262	0.0903701	0	0
TCGA-A1-A0SP	BRCA	female	not reported	not hispanic or latino	14954	BRCA.Basal	17	4	0.47	0.365735	1.37854	327	0.596731	10	19	1.9	0.831227	3.62141	78	3.47613	33	0.994172	0	584	0	584	0.34457	0	0.0376851	0	0.0610383	0.000975832	0.0773695	0.0476531	0.318102	0	0.00778013	0.0447152	0	0.0477417	0	0.0348712	0	0.180217	0	0.0467468	0.0470885	0	0.0480155
TCGA-A1-A0SQ	BRCA	female	white	not hispanic or latino	16458	BRCA.LumA	13	57	0	0.289705	0.740357	144	0.109446	2	8	1.125	NA	NA	NA	2.02533	8	0.973976	0	554	0	554	0.102823	0	0.101358	0	0.00465157	0	0	0.0323305	0.3093	0	0.0639611	0.0114041	0.00597563	0.0162305	0	0.286814	0	0.133154	0	0.0245284	0.010292	0	0
TCGA-A2-A04N	BRCA	female	white	hispanic or latino	24155	BRCA.LumA	22	69	0.04	0.3459	1.06431	63	0.0861781	3	7	1.575	0.694943	1.11847	5	2.54004	13	0.990287	0	4354	0	4354	0.113712	0.0201027	0.086796	0	0	0	0	0.0409382	0.39118	0	0.143953	0	0.0015415	0.0122572	0	0.035634	0	0.10286	0	0.0732737	0.0914635	0	0
TCGA-A2-A04P	BRCA	female	black or african american	not reported	13238	BRCA.Basal	59	112	0.32	0.764871	3.19607	467	0.748204	8	83	5.125	0.845888	2.78791	27	3.3322	28	1	1	548	1	102	0.257094	0.0888515	0.0893967	0.0181479	0	0.000580825	0	0.131947	0.13065	0	0.0276811	0.0179285	0	0.0315779	0	0.0368199	0	0.106613	0	0.082369	0.151754	0	0.0856824
TCGA-A2-A04Q	BRCA	female	white	not reported	17660	BRCA.Basal	16	0	0.58	0.413531	0.8822	97	0.212836	10	16	1.925	0.813454	4.42363	230	4.87942	160	0.961428	0	2385	0	2385	0.658348	0.0437127	0.0205208	0	0.0285235	0	0.0675195	0.114064	0.178694	0	0.0167351	0.0154281	0	0.0240081	0	0.0316185	0.00789737	0.103997	0	0.164082	0.127177	0	0.0560223
TCGA-A2-A04R	BRCA	female	black or african american	not hispanic or latino	13483	BRCA.LumB	28	21	0	0.584017	2.03015	185	0.529574	5	36	2.95	NA	NA	NA	1.03972	3	0.946395	0	3709	0	3709	0.052686	0	0.0226616	0	0	0	0.419055	0.0554412	0.166062	0	0.170607	0	0	0	0.013095	0.0438874	0	0.0146666	0	0.0528695	0.0218044	0	0.0198496
TCGA-A2-A04T	BRCA	female	white	not reported	22707	BRCA.Basal	26	10	0.31	0.678989	2.23501	414	0.863874	13	77	3.5	0.711549	2.58832	38	3.85545	59	0.945535	0	2246	0	2246	0.238087	0	0.137313	0.00659273	0.00759988	0	0.0465179	0.0537093	0.20689	0	0.0088195	0	0.00585184	0.0583475	0	0.0570575	0.0428893	0.0843328	0	0.156457	0.113362	0	0.0142598
TCGA-A2-A04U	BRCA	female	white	not hispanic or latino	17474	BRCA.Basal	28	1	0.25	0.382546	1.28426	1602	0.810152	17	59	1.9	0.773433	1.60831	8	0.693147	2	1	0	2654	0	2654	0.040142	0	0.0913733	0.0377946	0	0	0.212844	0.0213725	0.250728	0	0.000983866	0	0	0.00585905	0	0.167789	0.00201422	0	0	0.1264	0.0796192	0	0.00322186
TCGA-A2-A04V	BRCA	female	white	not hispanic or latino	14250	BRCA.LumA	12	38	0	0.256714	0.68457	198	0.113405	5	10	1.425	NA	NA	NA	2.44102	12	0.982337	1	1920	1	1470	0.0734139	0.00347349	0.00485708	0	0.00251908	0	0.215408	0.0192459	0.318327	0	0.178857	0.0134756	0	0.0550783	0	0.00521849	0	0.0803126	0	0.0401719	0.0386609	0	0.0243937
TCGA-A2-A04W	BRCA	female	white	not hispanic or latino	18345	BRCA.Her2	58	2	0.15	1.07001	3.29451	394	0.466155	15	22	4.95	NA	0	1	1.79176	6	1	0	3102	0	3102	0.220656	0	0.0524693	0	0	0	0.351315	0.0318964	0.270492	0	0.0514756	0	0	0.0178695	0	0.0771931	0	0.0317132	0	0.046269	0.0563222	0	0.0129852
TCGA-A2-A04X	BRCA	female	white	not reported	12642	BRCA.Her2	13	0	0.01	0.347892	0.695783	247	0.256104	7	18	1.525	0.818627	3.71926	94	4.27085	76	0.986172	0	1686	0	1686	0.383921	0	0.0677063	0	0.0125543	0	0.013882	0.181439	0.208154	0	0.0940184	0.0246243	0	0.0462665	0	0.0186784	0	0.130575	0	0.10945	0.0473299	0	0.0453217
TCGA-A2-A04Y	BRCA	female	white	not reported	19533	BRCA.LumB	15	14	0.06	0.247095	1.15311	287	0.166663	3	20	1.8	0.731411	1.75385	11	3.57197	41	0.961869	0	1099	0	1099	0.266468	0	0.0253268	0	0	0	0	0.0828139	0.374294	0	0.0522039	0.0093728	0	0.0297557	0	0.0110974	0	0.174561	0	0.166013	0.0734373	0	0.00112502
TCGA-A2-A0CK	BRCA	female	white	not hispanic or latino	22094	BRCA.LumA	5	0	0.01	0.236114	0.259725	81	0.10052	4	7	0.95	NA	NA	NA	2.81336	17	0.992991	0	4159	1	1364	0.144768	0	0.0886592	0	0.0216883	0	0.00209663	0.0552055	0.232748	0	0.0344485	0.00109628	5.98e-05	0.0525065	0	0.0850246	0	0.192924	0	0.117699	0.114044	0	0.00179866
TCGA-A2-A0CL	BRCA	female	black or african american	not hispanic or latino	13556	BRCA.Normal	75	NA	0.36	1.01868	2.76115	287	0.295332	21	38	4.45	0.895127	3.89981	78	5.4031	243	0.983623	0	3015	0	3015	0.683903	0.0215618	0.0831432	0	0	0	0.0171569	0.103629	0.13075	0	0.01747	0.0185556	0	0	0.0257537	0	0.0561791	0.318335	0	0.147291	0.0362629	0	0.0239114
TCGA-A2-A0CM	BRCA	female	black or african american	not hispanic or latino	14969	BRCA.Basal	29	10	0.45	0.457156	1.48576	386	0.720201	20	40	2.65	0.617706	2.51872	59	3.95861	57	0.979113	1	754	1	382	0.334041	0	0.0396896	0	0	0	0.0795557	0.117444	0.220591	0	0.00738097	0.0184966	0.00272789	0.00739312	0.000805561	0.00255985	0.0535098	0.124088	0	0.147269	0.14562	0	0.0328688
TCGA-A2-A0CO	BRCA	female	white	not hispanic or latino	31404	BRCA.LumA	NA	NA	0.41	0	0	62	0.180855	7	13	NA	0.766473	1.68411	9	3.6907	44	0.975294	1	3492	0	3492	0.269042	0.0260546	0.0992824	0	0	0	0	0.0866477	0.150989	0.0239899	0	0.0209973	0	0.0360419	0	0	0	0.228185	0	0.143303	0.11698	0	0.0675299
TCGA-A2-A0CP	BRCA	female	white	not hispanic or latino	22133	BRCA.LumA	26	0	0	0.167899	0.979411	109	0.0870056	4	5	4.475	NA	NA	NA	0.950271	3	0.864974	0	2813	0	2813	0.160661	0	0.0336271	0	0.00985375	0	0	0.0779844	0.209335	0	0.306589	0.00482923	0	0	0	0.0870915	0	0.0474643	0	0.11508	0.0831379	0	0.0250068
TCGA-A2-A0CQ	BRCA	female	black or african american	not hispanic or latino	22810	BRCA.LumA	24	NA	0.01	0.327213	0.818032	47	0.119759	5	4	1.875	NA	NA	NA	2.48491	12	1	0	2695	0	2695	0.120546	0.0446069	0	0	0.00666075	0	0	0	0.51737	0	0.0592806	0.0654567	0.00290192	0	0.0169949	0	0	0.0412377	0	0.198327	0.018438	0	0.0287261
TCGA-A2-A0CR	BRCA	female	asian	not hispanic or latino	20075	BRCA.LumA	63	0	0.05	0.767092	2.41408	57	0.0890409	5	2	5.6	0.935719	3.58253	46	4.74691	124	0.984778	0	3283	0	3283	0.535441	0	0.0651742	0	0.00625076	0	0.0423222	0.0613851	0.0768845	0	0.0645913	0.0214233	0	0.105579	0	0.084635	0	0.00414133	0	0.223495	0.117175	0.00890429	0.118038
TCGA-A2-A0CS	BRCA	female	white	not hispanic or latino	26817	BRCA.LumA	12	24	0.41	0.343355	0.818769	67	0.852835	14	3	1.575	NA	NA	NA	1.74787	6	0.975504	1	2348	0	2348	0.148991	0.000101701	0	0.0578009	0.238961	0	0	0	0.270172	0	0.153474	0.0117849	0	0.0181704	0	0	0	0.126862	0	0.0286204	0.0407755	0	0.0532774
TCGA-A2-A0CT	BRCA	female	white	not hispanic or latino	25959	BRCA.LumA	49	0	0.13	0.863266	2.12939	168	0.914474	23	30	3.8	NA	NA	NA	0	1	NA	0	2289	0	2289	0.0550787	0	0.0583885	0	0.0378128	0	0	0.0378404	0.363761	0	0.206467	0.048183	0.000895905	0.0430591	0	0.00721489	0	0.0758415	0	0.0668505	0.0536852	0	0
TCGA-A2-A0CU	BRCA	female	white	not hispanic or latino	26823	BRCA.LumA	12	25	0.12	0.390142	1.14256	171	0.546107	16	21	1.875	NA	NA	NA	2.45831	12	0.989297	1	158	0	158	0.148182	0	0.0863921	0	0.022602	0	0	0.0557109	0.313118	0.00604316	0.0891319	0.0537598	0	0.0534268	0	0.0116104	0	0.135563	0	0.0821148	0.0905267	0	0
TCGA-A2-A0CV	BRCA	female	asian	not hispanic or latino	15289	BRCA.LumA	12	NA	0	0.109451	0.547255	73	0.614477	21	3	0.65	NA	0	1	3.32954	31	0.969584	0	3011	0	3011	0.119981	0	0.0303721	0	0.0329253	0	0	0.0998278	0.287014	0.0251845	0.00706247	0.0345395	0.00166628	0.0335347	0	0.0266445	0	0.161538	0	0.160965	0.0891343	0.00959096	0
TCGA-A2-A0CW	BRCA	female	white	not hispanic or latino	24541	BRCA.LumB	31	9	0.06	0.512884	1.51166	419	0.917415	11	44	2.25	0.786491	0.545154	2	3.27634	31	0.954091	0	3283	0	3283	0.158712	0	0.0504	0	0.00647178	0	0.0515427	0.122633	0.227845	0	0.0525806	0.0256083	0.00286304	0.00540367	0.00103511	0.0166846	0	0.229547	0	0.094843	0.0841129	0	0.028429
TCGA-A2-A0CX	BRCA	female	white	not hispanic or latino	19152	BRCA.Her2	124	17	0.28	1.97099	6.55066	216	0.54799	16	21	10.225	0.871927	3.02187	32	3.75911	46	0.98184	0	1728	0	1728	0.233383	0	0.0374781	0	0	0	0.136565	0.0940033	0.322445	0	0.0428334	0	0.0122801	0.0331069	0	0.0101047	0	0.194236	0	0.045458	0.0548949	0	0.0165945
TCGA-A2-A0CY	BRCA	female	white	not hispanic or latino	23229	BRCA.LumB	NA	NA	NA	NA	NA	NA	NA	NA	NA	NA	NA	NA	NA	1.03972	3	0.946395	0	1673	0	1673	0.13894	0.0321932	0	0	0	0	0.495591	0	0.147931	0	0.0263091	0	0.00991749	0.0522785	0	0.0333407	0	0	0	0.0742319	0.128207	0	0
TCGA-A2-A0CZ	BRCA	female	white	not hispanic or latino	17026	BRCA.Normal	10	9	NA	0.082423	0.63191	NA	NA	NA	NA	NA	0.974271	1.74566	6	3.71424	42	0.993732	0	1616	0	1616	0.255782	0	0.0716263	0	0	0	0.315139	0.0651927	0.121989	0	0.104896	0	0	0.0231207	0	0.0668154	0	0.104964	0	0.0713097	0.0405689	0	0.0143785
TCGA-A2-A0D0	BRCA	female	black or african american	not hispanic or latino	22115	BRCA.Basal	44	8	0.28	0.70001	1.97829	565	0.870993	15	62	2.975	NA	NA	NA	3.06243	23	0.976699	0	2048	0	2048	0.219655	0	0.0661589	0	0.0325732	0	0.226209	0.104373	0.177804	0.0127047	0	0	0	0.0227424	0.000838938	0	0	0.0379492	0	0.157908	0.128017	0	0.0327225
TCGA-A2-A0D1	BRCA	female	white	not hispanic or latino	28084	BRCA.Her2	27	160	0	0.522917	1.22014	356	0.918455	9	30	3.275	0.991431	1.59565	5	2.27187	10	0.98666	0	1051	0	1051	0.068338	0	0.0646219	0	0	0	0.229538	0.0364276	0.217674	0	0.00199683	0	0	0.0243467	0	0.120275	0	0.073863	0	0.130005	0.083118	0	0.0181345
TCGA-A2-A0D2	BRCA	female	white	not hispanic or latino	16623	BRCA.Basal	48	49	0.08	0.578392	2.14831	455	0.97106	13	73	3.375	0.851465	3.4121	55	3.24913	27	0.985828	0	1027	0	1027	0.40231	0	0.0450581	0	0.0354414	0	0.236771	0.101856	0.157541	0	0.0132956	0.0154383	0	0	0.0122178	0.0228766	0	0.163374	0	0.11431	0.0650894	0	0.0167304
TCGA-A2-A0D3	BRCA	female	white	not hispanic or latino	15524	BRCA.LumA	10	45	0	0.217892	0.680913	59	0.110752	5	4	1.025	0.877736	2.10472	11	3.4178	33	0.977488	0	1873	0	1873	0.133996	0	0.147307	0	0.00637615	0	0	0.0999312	0.148395	0	0.00123011	0.0140264	0	0.0025665	0	0.0270063	0	0.274282	0	0.176575	0.090142	0	0.0121617
TCGA-A2-A0D4	BRCA	female	black or african american	not hispanic or latino	13805	BRCA.LumB	14	2	0.11	0.210223	0.840892	290	0.931326	17	31	1.375	NA	0	1	1.03972	3	0.946395	0	767	0	767	0.0846507	0.0108265	0.00681352	0	0	0	0.122961	0	0.242179	0	0.341074	0.0373766	0	0	0.0211181	0.0193499	0	0.133175	0	0.0583352	0.00679127	0	0
TCGA-A2-A0EM	BRCA	female	white	not hispanic or latino	26845	BRCA.LumA	10	12	0	0.0281673	0.704183	51	0.102469	5	8	1.425	0.849305	0.588693	2	2.19722	9	1	0	3094	0	3094	0.11366	0.0017085	0.00489639	0.0862456	0.0471177	0	0	0.028794	0.342965	0	0.163255	0.0599186	0	0.0146582	0	0.0166347	0	0.145827	0	0.057384	0.0305965	0	0
TCGA-A2-A0EN	BRCA	female	white	not hispanic or latino	25771	BRCA.LumA	13	71	0.03	0.218088	0.817828	67	0.221096	7	7	1.125	0.951015	2.18979	10	5.009	163	0.983361	0	4088	0	4088	0.407511	0	0.0685904	0	0.045814	0	0	0.0929865	0.186777	0	0.0994745	0.0113752	0.00292984	0	0	0	0	0.219653	0	0.147189	0.0596178	0	0.0655933
TCGA-A2-A0EO	BRCA	female	white	not hispanic or latino	19880	BRCA.LumA	14	119	0.12	0.27916	0.614152	77	0.568731	20	7	1.55	0.881278	1.83257	8	3.64556	41	0.981685	0	2442	0	2442	0.158945	0	0.0486787	0	0.00901558	0	0.0289111	0.0679213	0.248894	0	0.135515	0.0192768	0	0.0516068	0	0.0542841	0	0.153626	0	0.119087	0.0528843	0	0.0102985
TCGA-A2-A0EP	BRCA	female	white	not hispanic or latino	20585	BRCA.LumA	2	NA	NA	0.0214023	0.107012	41	1.22e-05	NA	NA	0.7	0.881352	3.41189	48	4.78163	128	0.98549	0	3603	0	3603	0.654199	0.00775576	0.0804078	0.000343286	0.0415365	0	0.195116	0.0150745	0.234553	0	0.0188546	0.0399989	0	0.0400194	0	0	0	0.112721	0	0.0669262	0.105732	0	0.0409598
TCGA-A2-A0EQ	BRCA	female	black or african american	not hispanic or latino	23543	BRCA.Her2	89	93	0.52	2.09631	5.00936	217	0.577538	19	38	8.35	0.707265	3.78182	210	5.0023	169	0.975126	0	2426	0	2426	0.520596	0.031643	0.0438013	0	0	0	0.118064	0.0863293	0.180221	0	0.0313984	0	8.63e-05	0.0260888	0	0.0321722	0	0.220095	0	0.0866371	0.0847944	0.0215721	0.0370966
TCGA-A2-A0ER	BRCA	female	white	not hispanic or latino	23021	BRCA.LumA	13	1	0.03	0.164713	0.686303	135	0.0756021	4	7	1.425	0.911146	1.63255	6	2.73634	16	0.986926	0	2263	0	2263	0.118422	0	0.0532635	0	0.00366881	0	0.00081341	0.0439092	0.266798	0	0.198908	0.021904	0.00631612	0	0.0260985	0.0271205	0	0.192343	0	0.097706	0.0587478	0	0.0024039
TCGA-A2-A0ES	BRCA	female	white	not hispanic or latino	19160	BRCA.LumA	9	0	0.06	0.135798	0.217277	75	0.00562608	0	1	0.45	NA	NA	NA	3.09235	25	0.960693	0	2190	0	2190	0.20159	0	0.108866	0	0.0636527	0	0	0.0830625	0.213333	0.0264894	0.0540232	0.010801	0	0.0128084	0	0.0336965	0	0.302696	0	0.0905711	0	0	0
TCGA-A2-A0ET	BRCA	female	white	not hispanic or latino	21464	BRCA.LumA	26	6	0.3	0.408337	1.06168	130	0.678442	20	7	1.75	NA	NA	NA	3.16499	25	0.983258	0	1066	0	1066	0.126498	0	0.0478255	0	0.067048	0	0	0.0357411	0.385555	0.035966	0	0.0167355	0.00472733	0.0364152	0	0.0231965	0	0.128844	0	0.131826	0.0731615	0	0.0129573
TCGA-A2-A0EU	BRCA	female	white	not hispanic or latino	29144	BRCA.LumA	24	28	0.17	0.302274	1.2091	99	0.545335	22	3	1.55	NA	NA	NA	1.73513	6	0.968393	0	1043	0	1043	0.0782533	0.022699	0.00746408	0	0.0104108	0	0.107179	0.102353	0.179734	0	0.22498	0.0313939	0	0	0	0	0	0.0543984	0	0.204143	0.0552438	0	0
TCGA-A2-A0EV	BRCA	female	white	not hispanic or latino	29285	BRCA.LumA	23	0	0.02	0.343632	1.71816	170	0.443086	14	25	2.4	0.863345	3.6301	67	3.83147	50	0.979409	0	968	0	968	0.284202	0	0.0456883	0.0198834	0	0	0.166392	0.0688317	0.264234	0	0.07416	0	0.00361485	0	0.0155182	0.0180256	0	0.130523	0	0.117052	0.0445816	0	0.031495
TCGA-A2-A0EW	BRCA	female	white	not hispanic or latino	19413	BRCA.LumA	9	NA	0	0.081154	0.378719	115	0.0723633	1	8	0.6	0.736581	1.61843	9	3.45302	35	0.971219	1	1884	1	1353	0.172799	0.0126252	0.0452433	0	0.024921	0	0	0.0414167	0.280024	0.0156779	0.106472	0.00716162	0.00210732	0.0667335	0	0	0	0.201413	0	0.133102	0.0631036	0	0
TCGA-A2-A0EX	BRCA	female	white	not hispanic or latino	16858	BRCA.LumA	14	NA	0.07	0.147412	0.678097	196	0.100303	5	10	1.175	0.931807	0.645879	2	2.9252	20	0.976457	0	752	0	752	0.188562	0.0109124	0.0738548	0	0	0	0.0728063	0.0311683	0.205577	0	0.173236	0.00470231	0	0.0292347	0	0.0765625	0	0.157979	0	0.0687584	0.058329	0	0.0368785
TCGA-A2-A0EY	BRCA	female	white	not hispanic or latino	22872	BRCA.LumB	91	70	0.09	2.04506	4.9958	370	0.694513	20	49	8.475	0.940951	2.33818	12	3.89182	50	0.994836	0	1925	0	1925	0.332831	0	0.0739562	0	0.0279592	0	0.000454638	0.0523401	0.250725	0	0.0901511	0.0386211	0.0010162	0.0358475	0	0.0782115	0	0.176701	0	0.0909155	0.0831008	0	0
TCGA-A2-A0ST	BRCA	female	white	not hispanic or latino	22922	BRCA.Basal	7	NA	NA	0.27347	0.328164	110	0.033272	NA	NA	0.7	0.811508	4.04978	147	5.01122	175	0.970266	0	3017	0	3017	0.74633	0.0896145	0.0504705	0	0.0535637	0	0.0695683	0.111964	0.0941846	0	0.0187816	0.00358093	0	0.0389039	0	0.0064746	0	0.195243	0	0.0958622	0.128522	0	0.0432661
TCGA-A2-A0SU	BRCA	female	white	not hispanic or latino	24219	BRCA.LumA	16	99	0	0.217135	0.787114	87	0.117839	2	18	1.175	NA	NA	NA	3.25511	27	0.987643	0	1662	0	1662	0.212235	0	0.0478614	0	0.0257709	0	0.0699993	0.049548	0.248384	0	0.0782917	0.0148	0	0.0310426	0	0	0	0.186191	0	0.14762	0.0371193	0	0.0633719
TCGA-A2-A0SV	BRCA	female	white	not hispanic or latino	23126	BRCA.LumB	14	2	0.18	0.441423	0.853417	173	0.735481	10	35	1.3	0.825422	0.572139	2	3.35247	30	0.985673	1	825	1	825	0.182292	0.0114098	0.00717932	0	0	0	0.121797	0.0285385	0.454524	0	0.0436978	0.0124943	0	0	0	0	0.0057676	0.126516	0	0.0629351	0.0688005	0	0.0563406
TCGA-A2-A0SW	BRCA	female	white	not hispanic or latino	30085	BRCA.LumB	22	18	0.05	0.333115	1.63226	212	0.479027	11	32	2.025	0.793192	4.56541	316	4.29257	86	0.963682	1	1365	1	653	0.348747	0.00479983	0.00865807	0	0.0140209	0	0.0101799	0.0799832	0.189851	0	0.0222938	0.0276864	0	0.0187264	0	0.145358	0.00615844	0.124642	0	0.24036	0.041475	0	0.0658074
TCGA-A2-A0SX	BRCA	female	white	not hispanic or latino	17774	BRCA.Basal	12	NA	0.34	0.239183	0.584669	218	0.661002	10	36	1.35	0.651888	3.66858	278	4.9201	152	0.979343	0	1534	1	1239	0.383384	0.0227411	0.0305328	0	0	0	0.221086	0.0903359	0.155592	0	0.00118047	0	0	0	0	0.0604843	0	0.120396	0	0.11837	0.107793	0.0130943	0.0583938
TCGA-A2-A0SY	BRCA	female	white	not hispanic or latino	22928	BRCA.LumA	65	105	0	1.07537	2.98415	148	0.104252	2	10	4.375	0.901054	3.0025	28	4.24613	75	0.983473	0	1347	0	1347	0.198242	0.0164046	0.0829616	0	0.0281257	0.00160796	0.0215769	0.0761593	0.165032	0	0.0930618	0.0541533	0	0.0297769	0	0.0458378	0	0.118536	0	0.143596	0.0774754	0	0.0456957
TCGA-A2-A0T0	BRCA	female	white	not hispanic or latino	21575	BRCA.Basal	64	201	0.11	1.33758	4.55347	263	0.463488	4	70	6.3	0.885236	1.72259	7	3.11548	24	0.980309	0	533	0	533	0.247054	0	0.0353406	0	0	0	0.154024	0.102685	0.310984	0.0435664	0	0	0.00217247	0.0203191	0	0.016852	0	0.164534	0	0.0365932	0.0792485	0	0.0336811
TCGA-A2-A0T1	BRCA	female	american indian or alaska native	not hispanic or latino	20227	BRCA.Her2	14	0	0.16	0.245882	0.583969	289	0.384206	15	31	0.9	0.810945	3.93473	128	4.90817	145	0.986223	0	521	0	521	0.518852	0.0114223	0.00729494	0	0.00306117	0	0.135318	0.0603441	0.268932	0	0.0148293	0.0056043	0	0.00871488	0.00602813	0.0214145	0	0.205259	0	0.13015	0.0737469	0	0.0478803
TCGA-A2-A0T2	BRCA	female	white	not hispanic or latino	24235	BRCA.Basal	11	24	0.04	0.207356	0.740556	220	0.946279	30	26	1.4	NA	NA	NA	2.81336	17	0.992991	1	255	1	255	0.133386	0	0.0396894	0	0	0	0.0888682	0.103069	0.36549	0	0.00567524	0.0133607	0.00502018	0.0330487	0	0.00307331	0	0	0	0.196309	0.13018	0	0.016216
TCGA-A2-A0T3	BRCA	female	white	not hispanic or latino	13680	BRCA.LumB	14	0	0.08	0.363981	0.78396	241	0.906609	27	39	1.2	NA	NA	NA	2.5993	14	0.984936	0	1516	0	1516	0.0864921	0	0.0634907	0	0	0	0.347908	0.0820179	0.233215	0	0.00669721	0	0	0	0.0345446	0.0350127	0	0.0200429	0	0.110261	0.0627731	0	0.00403676
TCGA-A2-A0T4	BRCA	female	white	not hispanic or latino	22849	BRCA.LumA	17	45	0.01	0.346573	0.746464	119	0.260276	7	15	1.175	NA	0	1	3.482	36	0.971671	0	624	0	624	0.236926	0	0.0331623	0	0.00506726	0	0.10455	0.0707083	0.201631	0	0.196474	0.0118016	0	0.0465071	0	0.0204978	0	0.167526	0	0.0871635	0.0443189	0	0.0105913
TCGA-A2-A0T5	BRCA	female	white	not hispanic or latino	14503	BRCA.LumA	7	112	0	0.0549471	0.412103	75	0.115305	5	3	0.65	NA	NA	NA	1.97225	8	0.94845	0	531	0	531	0.122634	0.0374043	0.0130982	0	0.00344367	0	0.136549	0.0428688	0.259677	0	0.0833588	0.0280515	0	0	0	0.000163032	0	0.125821	0	0.110619	0.155646	0	0.0032987
TCGA-A2-A0T6	BRCA	female	white	not hispanic or latino	18334	BRCA.LumA	14	0	0.06	0.228661	0.485905	61	0.228891	5	4	0.85	0.828214	2.12433	13	3.9891	57	0.986656	0	575	0	575	0.278788	0	0.089662	0	0.0183762	0	0	0.0453892	0.180221	0	0.25173	0.00133592	0.00856071	0.048725	0	0	0	0.192747	0	0.0758548	0.0873981	0	0
TCGA-A2-A0T7	BRCA	female	white	not hispanic or latino	18756	BRCA.LumA	11	60	0.33	0.160334	0.534446	167	0.573478	10	23	0.775	0.9687	0.671452	2	3.44705	35	0.969539	0	631	0	631	0.146055	0	0.0802198	0	0.00242426	0	0.087612	0.0579764	0.408356	0	0.0555659	0	0	0.00230323	0	0.02381	0	0.106277	0	0.110198	0.0364296	0	0.0288272
TCGA-A2-A0YC	BRCA	female	white	not hispanic or latino	21685	BRCA.LumA	10	2	0.03	0.134822	0.566254	101	0.111017	4	6	0.875	0.456166	0.81734	6	3.04482	22	0.985046	0	990	1	756	0.170907	0	0.0643747	0	0.0637995	0	0.0712957	0.0290486	0.336944	0	0.157713	0.0122981	0.0176141	0.00563575	0.00986474	0.0183234	0	0.0991894	0	0.0702335	0.0305998	0	0.0130655
TCGA-A2-A0YD	BRCA	female	white	not hispanic or latino	23021	BRCA.LumA	32	58	0.03	0.739981	1.64814	56	0.0934749	5	8	2.825	NA	0	1	3.41443	39	0.931999	0	769	0	769	0.200379	0	0.107671	0	0.00765587	0	0	0.0530576	0.291816	0	0.123915	0.0402209	0.00378218	0.019935	0	0.0350926	0	0.20612	0	0.0605825	0.0464332	0	0.00371831
TCGA-A2-A0YE	BRCA	female	white	not hispanic or latino	17727	BRCA.Basal	11	4	0.23	0.26748	0.695449	248	0.836392	21	40	1.275	0.591652	1.77243	20	2.01981	8	0.971326	0	554	0	554	0.125534	0	0.0867568	0	0.00343409	0	0.0679409	0.0951716	0.277391	0	0.0223144	0.00451353	0	0.0131046	0	0.114683	0	0.0945868	0	0.0407238	0.172316	0.00706368	0
TCGA-A2-A0YF	BRCA	female	black or african american	not hispanic or latino	24660	BRCA.LumA	6	17	0.92	0.410045	0.615067	116	0.129271	3	14	1.275	0.635054	0.697678	3	2.6788	16	0.966175	0	1535	0	1535	0.0960446	0	0.0347403	0	0.0155221	0	0.195719	0.0444449	0.520018	0	0.0280114	0	0	0	0.0228636	0.00443717	0	0.0982987	0	0.00206451	0.0285823	0	0.00529842
TCGA-A2-A0YG	BRCA	female	white	not hispanic or latino	23058	BRCA.LumB	22	1	0.21	0.664353	1.32871	319	0.892385	25	29	2.025	0.726361	1.59598	9	2.3992	12	0.965511	0	666	0	666	0.115002	0	0.0671871	0.000604989	0.00734992	0	0.0446648	0.0621948	0.42429	0	0.0407665	0	0.0122509	0	0.00437876	0.0382332	0	0.205886	0	0.016888	0.0753042	0	0
TCGA-A2-A0YH	BRCA	female	white	not hispanic or latino	19596	BRCA.LumB	44	NA	0.18	0.662967	1.89419	122	0.489669	16	21	3.025	0.903322	3.77082	65	3.24027	30	0.952685	0	659	0	659	0.336316	0	0.00630456	0.0132482	0.00297564	0	0.0189403	0.0598746	0.325799	0	0.103356	0.0193416	0.018579	0	0	0.0779338	0.0156365	0.094696	0	0.124606	0.0860206	0	0.0326888
TCGA-A2-A0YI	BRCA	female	white	not hispanic or latino	22961	BRCA.LumA	1	NA	0.02	0.16481	0.302151	84	0.189102	3	7	0.525	0.737479	2.7018	39	4.2524	77	0.978958	0	1505	0	1505	0.263137	0	0.0360853	0	0.0186836	0	0.034904	0.0657018	0.38529	0	0.0586649	0	0	0	0	0.0250351	0	0.19345	0	0.134402	0.0222422	0.00228283	0.0232578
TCGA-A2-A0YJ	BRCA	female	white	not hispanic or latino	14448	BRCA.Basal	38	1	0.23	0.531299	2.03665	221	0.737668	21	25	2.525	0.763064	1.05783	4	0	1	NA	0	566	1	559	0.146991	0.0101351	0.00705724	0	0.00311979	0	0.414707	0.00438787	0.188978	0	0.0281395	0	0.00826943	0	0.00168865	0	0	0.138688	0	0.10284	0.0919893	0	0
TCGA-A2-A0YK	BRCA	female	white	not hispanic or latino	22625	BRCA.Normal	151	58	0.04	3.02384	7.9546	59	0.189785	6	6	12.35	0.790912	2.63548	28	4.77392	139	0.967463	0	588	0	588	0.372037	0	0.170724	0	0.0724148	0	0	0.0574148	0.0919907	0	0.0366114	0.00587166	0	0.0142379	0	0.0588557	0	0.18503	0	0.192801	0.097478	0.0058845	0.0106847
TCGA-A2-A0YL	BRCA	female	white	not hispanic or latino	17702	BRCA.LumA	11	1	0.08	0.38093	0.571396	84	0.130085	3	8	1.3	0.946892	1.6966	6	3.33109	31	0.970035	0	1474	0	1474	0.162326	0	0.0872602	0	0.0537823	0	0	0.110172	0.233737	0	0.0794039	0.00464579	0	0.0306844	0	0.0242602	0	0.167271	0	0.161096	0.0353193	0	0.0123686
TCGA-A2-A0YM	BRCA	female	white	not hispanic or latino	24831	BRCA.Basal	39	38	0.14	0.64078	1.9502	361	0.651939	23	36	2.975	0.939563	2.25297	11	3.49166	34	0.99016	0	965	0	965	0.218609	0	0.0188434	0.0723918	0	0	0.384351	0.0483604	0.18473	0.0648363	0	0.0281181	0	0.000136618	0.00862866	0	0	0.120089	0	0.0260544	0.0390932	0	0.00436707
TCGA-A2-A0YT	BRCA	female	white	not hispanic or latino	20482	BRCA.LumB	36	32	0.16	0.516726	1.55018	293	0.735461	21	44	2.3	NA	NA	NA	2.34572	13	0.91453	1	723	0	723	0.124723	0.00160317	0.0050581	0.0324637	0.00648256	0.0120114	0.0173293	0.038021	0.380676	0	0.0737403	0.0927191	0	0.0197286	0	0.0254431	0	0.149146	0	0.0993787	0.00838378	0.0281845	0.00963041
TCGA-A2-A1FV	BRCA	female	white	not hispanic or latino	27287	BRCA.LumA	14	54	0.15	0.258728	1.06366	206	0.399906	9	34	1.35	NA	NA	NA	1.03972	3	0.946395	0	714	0	714	0.0538675	0	0.0623176	0	0	0	0	0.0169496	0.27984	3.61e-05	0.217769	0.021696	0	0.0922852	0	0	0	0.154474	0	0.0673403	0.0872916	0	0
TCGA-A2-A1FW	BRCA	female	white	not hispanic or latino	22779	BRCA.LumB	29	7	0.09	0.752975	1.70116	574	0.854168	18	33	2.7	0.87195	2.61213	20	2.70805	15	1	0	528	0	528	0.0656754	0	0.0746216	0	0.001605	0	0.0126877	0.0996936	0.298121	0	0.0860014	0.00377943	0.0163127	0.0128749	0	0.0338601	0	0.274768	0	0.0856744	0	0	0
TCGA-A2-A1FX	BRCA	female	white	not hispanic or latino	22344	BRCA.LumB	9	NA	0.31	0.165379	0.562287	135	0.582271	14	17	0.775	NA	NA	NA	3.12242	24	0.982496	0	1847	0	1847	0.184648	0	0.0282982	0	0	0	0	0.0434421	0.38784	0	0.187144	0.0598813	0.00706235	0.0256982	0	0.0221546	0	0.0876478	0	0.0988818	0.0519497	0	0
TCGA-A2-A1FZ	BRCA	female	white	not hispanic or latino	23055	BRCA.LumA	5	2	0	0.163229	0.62027	72	0.100903	2	4	0.95	NA	NA	NA	2.24504	10	0.975006	0	683	0	683	0.241858	0	0.0557984	0	0.0392564	0	0.00843999	0.0522658	0.451527	0	0.0662922	0.019362	0.0103808	0.0127625	0	0.0206609	0	0.170617	0	0.0544963	0.0381412	0	0
TCGA-A2-A1G0	BRCA	female	white	not hispanic or latino	18002	BRCA.LumA	10	144	0	0.0825642	0.550428	101	0.942997	16	10	0.775	0.869639	2.46387	17	3.67181	41	0.988754	0	616	0	616	0.213111	0	0.0901354	0	0.0784255	0	0	0.0477055	0.182054	0.0170939	0.0732571	0.0117802	0	0.0191745	0	0.188149	0	0.216765	0	0.0627181	0.0127424	0	0
TCGA-A2-A1G1	BRCA	female	white	not hispanic or latino	31223	BRCA.Basal	13	0	0.13	0.300266	0.720637	195	0.674422	18	17	1.475	0.713042	3.05928	73	3.65114	44	0.964841	0	584	0	584	0.349024	0	0.0607799	0.00876081	0.013518	0	0.0528283	0.122402	0.336231	0.00636813	0	0.00966747	0.0173579	0.0267886	0	0.00965646	0.0470065	0.132268	0	0.0923822	0.0528394	0	0.0111454
TCGA-A2-A1G4	BRCA	female	white	not hispanic or latino	25966	BRCA.LumB	13	128	0	0.348888	0.784998	135	0.153131	4	11	1.25	0.924361	4.17977	92	3.09104	22	1	0	595	0	595	0.125213	0.00841898	0.11325	0	0.00190891	0.00469526	0	0.0603102	0.380846	0	0.0380566	0.0277733	0	0	0.0376439	0.0313656	0	0.0598197	0	0.184522	0.0392192	0	0.012171
TCGA-A2-A1G6	BRCA	female	white	not hispanic or latino	18514	BRCA.Normal	3	NA	NA	0.0561813	0.224725	55	0.000109656	NA	NA	0.3	0.907262	1.46018	5	2.61973	16	0.944868	0	501	0	501	0.100098	0	0.0564705	0	0.080858	0	0.00211346	0.00666292	0.292977	0.00396127	0.142725	0.0323648	0	0.0252398	0	0.0722977	0	0.0516518	0	0.174844	0.0479839	0	0.0098492
TCGA-A2-A259	BRCA	female	black or african american	not hispanic or latino	25666	BRCA.LumA	9	8	0.04	0.169655	0.565518	74	0.125946	4	8	0.825	0.666269	1.07232	5	3.93764	52	0.996557	0	1596	0	1596	0.251977	0.0150963	0.100742	0	0.00818043	0	0	0.0486559	0.153683	0	0.267061	0.073001	0.00532047	0	0.0408979	0	0.0105208	0.0989329	0	0.0717233	0.0303549	0	0.07583
TCGA-A2-A25A	BRCA	female	white	not hispanic or latino	16084	BRCA.Normal	43	4	0	0.732495	2.42287	65	0.11891	4	6	12.925	0.990708	1.37341	4	3.94291	55	0.983923	0	3276	0	3276	0.202199	0	0.148508	0	0.026239	0	0.00333376	0.097989	0.170343	0	0.0998973	0.0114433	0	0.021898	0	0.0619304	0	0.213544	0	0.0919531	0.0471762	0	0.00574482
TCGA-A2-A25B	BRCA	female	black or african american	not hispanic or latino	14454	BRCA.LumB	56	114	NA	0.82328	2.40886	298	0.746453	NA	NA	3.675	0.738836	2.28377	22	3.17805	24	1	0	1291	1	1290	0.158619	0	0.0353285	0	0.000876398	0	0.0120698	0.0810795	0.389499	0	0.0423293	0.00525386	0.0340854	0.0191825	0	0.038637	0	0.251937	0	0.0607883	0.0276358	0	0.00129763
TCGA-A2-A25C	BRCA	female	white	not hispanic or latino	18508	BRCA.LumB	13	NA	0.01	0.130045	0.942825	150	0.32641	8	14	1.225	NA	0	1	3.52138	35	0.990445	0	523	0	523	0.196623	0	0.0953683	0.0362628	0.0564895	0	0	0.0974812	0.240013	0	0.0447411	0.0227585	0	0	0.0287685	0.018705	0	0.24945	0	0.0623398	0.0453483	0	0.00227372
TCGA-A2-A25D	BRCA	female	white	not hispanic or latino	32872	BRCA.LumA	11	3	0.04	0.538914	1.34728	202	0.236265	6	33	1.85	0.826527	2.86453	32	4.39349	90	0.976372	0	552	0	552	0.346153	0	0.0660764	0.00354422	0.00783995	0	0.00117778	0.102932	0.214975	0	0.0658268	0.018922	0	0.0110131	0	0.000109903	0	0.225527	0	0.153094	0.0772098	0.00397061	0.0477811
TCGA-A2-A25E	BRCA	female	black or african american	not hispanic or latino	12601	BRCA.LumB	30	0	0.1	0.339897	1.39049	154	0.37774	5	53	2.2	NA	NA	NA	3.00477	21	0.986942	0	3204	1	2989	0.196136	0	0.11391	0	0.0251157	0	0.0455914	0.102567	0.352016	0	0.0464974	0.00124379	0	0	0.0024583	0.0171912	0	0.187346	0	0.0435545	0.0625082	0	0
TCGA-A2-A25F	BRCA	female	white	not hispanic or latino	24319	BRCA.Basal	1	NA	NA	0.0296378	0.0592756	58	0.00315753	NA	NA	0.175	0.709681	2.86928	57	6.00215	515	0.961242	0	322	0	322	0.773683	0	0.0542141	0	0.0185753	0	0.0594493	0.109538	0.233077	0	0.0492288	0.0232024	0	0	0	0	0.051383	0.283009	0	0.11516	0.00316316	0	0
TCGA-A2-A3KC	BRCA	female	black or african american	not hispanic or latino	20401	BRCA.LumA	NA	NA	0	0	0	73	0.140388	6	9	NA	NA	0	1	2.93612	21	0.964394	0	1102	0	1102	0.18306	0	0.070295	0	0.0399021	0	0.0263574	0.0533757	0.321845	0	0.122469	0.00123119	0.00315156	0.0049748	0	0.0598123	0	0.179868	0	0.0532927	0.0634252	0	0
TCGA-A2-A3KD	BRCA	female	white	not hispanic or latino	17372	BRCA.LumA	5	NA	0	0.110761	0.177217	86	0.202144	3	13	0.65	0.991072	1.0888	3	2.14584	9	0.976615	0	1206	0	1206	0.161009	0	0.157986	0	0.0108262	0	0.00523472	0.0240844	0.300701	0.0377532	0.0407975	0.00884087	0.00239932	0.0384037	0	0.19385	0	0.116661	0	0.0466631	0.0134118	0	0.00238744
TCGA-A2-A3XS	BRCA	female	black or african american	not hispanic or latino	23000	BRCA.Basal	NA	NA	0.38	0	0	223	0.789562	20	52	NA	0.838877	2.73314	26	3.47613	33	0.994172	1	1032	1	682	0.226381	0.0879348	0.0366082	0	0.00202322	0	0.0279117	0.043999	0.137228	0	0.0287639	0.0415616	0	0.0503272	0	0.0149489	0	0.187055	0	0.114423	0.107106	0	0.12011
TCGA-A2-A3XT	BRCA	female	black or african american	not hispanic or latino	16649	BRCA.Basal	29	63	0.22	0.305895	1.39838	158	0.687435	12	66	3.675	0.917132	2.54283	16	3.41495	32	0.985347	0	2770	0	2770	0.338931	0	0.02109	0	0.005077	0	0.365898	0.0755278	0.237769	0	0.0234401	0.00614298	0	0	0.011161	0.0153903	0	0.131414	0	0.0358518	0.0299719	0	0.0412663
TCGA-A2-A3XU	BRCA	female	black or african american	not hispanic or latino	13046	BRCA.Basal	7	12	0.08	0.108234	0.367994	171	0.335877	7	10	1.2	NA	NA	NA	NA	0	NA	1	912	1	574	0.0525202	0	0.0802922	0	0	0	0.159489	0.0119301	0.26248	0.0121075	0	0.00642216	0	0.0425091	0	0.17149	0	0	0	0.0873653	0.165915	0	0
TCGA-A2-A3XV	BRCA	female	black or african american	not hispanic or latino	16971	BRCA.Her2	20	23	0.03	0.10583	0.783143	107	0.124443	6	8	1.675	NA	NA	NA	0.867563	3	0.78969	0	996	0	996	0.144274	0.00189408	0	0	0	0	0.145894	0.038605	0.375273	0.0622373	0	0.00581207	0	0.0629476	0	0.0398317	0	0.0290051	0	0.0724696	0.13558	0	0.0304511
TCGA-A2-A3XW	BRCA	female	black or african american	not hispanic or latino	15670	BRCA.Normal	0	NA	NA	0.0433491	0.108373	92	0.0179412	NA	NA	0.525	NA	NA	NA	2.9866	23	0.952513	0	1712	0	1712	0.16024	0.017166	0	0.0122008	0.0538481	0	0.0597422	0.0039451	0.355529	0	0.0893744	0.0237405	0	0.0522576	0	0.0165891	0	0.0973934	0	0.108697	0.0383734	0	0.071143
TCGA-A2-A3XX	BRCA	female	black or african american	not hispanic or latino	17981	BRCA.Basal	13	9	0.36	0.193442	0.623312	185	0.651505	19	13	1.8	0.906274	4.22635	106	3.1418	24	0.988594	1	1439	0	1439	0.264543	0	0.106038	0	0	0.000392646	0.197126	0.0782373	0.209904	0	0.0126449	0	0	0.00443483	0	0.0470689	0	0.0838573	0	0.0676724	0.160013	0	0.0326102
TCGA-A2-A3XY	BRCA	female	black or african american	not hispanic or latino	18059	BRCA.Basal	NA	NA	0.56	0	0	114	0.375155	8	9	NA	0.828179	2.9678	36	4.06542	59	0.997029	1	1093	1	802	0.4126	0	0.0618976	0	0.0100377	0	0.188993	0.168244	0.124691	0	0.0230417	0.0327916	0	0.0272702	0.0202805	0.0180245	0	0.107593	0	0.0584545	0.104838	0	0.0538424
TCGA-A2-A3XZ	BRCA	female	black or african american	not hispanic or latino	16978	BRCA.Her2	19	2	0.02	0.220457	0.661372	131	0.34861	9	21	1.675	0.885567	3.58039	57	4.3729	84	0.986928	0	1532	0	1532	0.546752	0.0220041	0.161617	0	0.0408197	0	0	0.0241708	0.222834	0	0.0165541	0.00354716	0	0.0301985	0	0.0787584	0	0.175796	0	0.082281	0.0562578	0	0.0851607
TCGA-A2-A3Y0	BRCA	female	black or african american	not hispanic or latino	21024	BRCA.Basal	79	0	0.48	0.86105	3.01368	282	0.591505	4	55	7.125	0.901031	3.87809	74	3.96376	56	0.984699	0	1546	0	1546	0.37183	0.0406297	0.0172853	0.000814581	0	0	0.0441199	0.101398	0.185043	0	0.00976729	0.00770641	0.00482337	0.0774428	0	0.000784101	0	0.0666992	0	0.188422	0.179638	0	0.0754267
TCGA-A2-A4RW	BRCA	female	white	not hispanic or latino	18060	BRCA.LumA	NA	NA	0.03	0	0	218	0.342562	4	58	NA	0.482658	0.669105	4	2.77259	16	1	0	222	0	222	0.290327	0	0.0740064	0	0.0125605	0	0	0.0625684	0.178301	0	0.286271	0.0231951	0	0.0436099	0	0.0516186	0	0.0455871	0	0.144142	0.0663776	0	0.0117618
TCGA-A2-A4RX	BRCA	female	black or african american	not hispanic or latino	24779	BRCA.Basal	NA	NA	0.03	0	0	91	0.601267	18	0	NA	0.934009	2.92858	23	3.02803	21	0.994583	0	742	0	742	0.337692	0.0672256	0.147597	0	0	0	0.131491	0.078454	0.18881	0	0.0142539	0	0	0.00126372	0	0.0264903	0	0.16286	0	0.0781119	0.0793138	0	0.0241277
TCGA-A2-A4RY	BRCA	female	white	not hispanic or latino	17157	BRCA.Normal	NA	NA	0.12	0	0	43	0.024287	0	2	NA	0.893513	0.619336	2	3.01495	21	0.990286	0	648	0	648	0.244705	0	0.163022	0	0.0478313	0	0	0.0322704	0.161221	0	0.0870176	0.0417838	0	0.0195425	0	0.0930621	0	0.1715	0	0.0683933	0.114356	0	0
TCGA-A2-A4S0	BRCA	female	white	not hispanic or latino	28416	BRCA.LumA	NA	NA	0	0	0	55	5.44e-05	0	0	NA	NA	NA	NA	NA	0	NA	0	706	0	706	0.134589	0.0801707	0	0	0.0111916	0	0	0	0.314094	0	0.179432	0.068456	0.00928111	0	0	0.0136883	0	0.113759	0	0.110623	0.0915995	0	0.00770463
TCGA-A2-A4S1	BRCA	female	white	not hispanic or latino	24353	BRCA.Basal	30	10	0.11	0.199641	1.48622	240	0.714778	24	29	2.9	NA	NA	NA	0.693147	2	1	0	820	0	820	0.429094	0.00130966	0.00598031	0	0	0	0.128393	0.015242	0.712646	0	0.0349306	0	0.00461891	0	0.0194543	8.47e-05	0	0	0	0.0505926	0.0116586	0.00496305	0.0101258
TCGA-A2-A4S2	BRCA	female	white	not hispanic or latino	22936	BRCA.LumA	10	1	0	0.150905	0.560503	111	0.461122	12	11	1.275	0.622371	1.29418	8	3.24638	28	0.974245	0	643	0	643	0.27339	0	0.0631947	0.0104171	0	0	0.0784359	0.0616837	0.326148	0	0.0300319	0.00775829	0	0.00353133	0.0291695	0.0148446	0.0156249	0.125049	0	0.133456	0.0915809	0	0.00907429
TCGA-A2-A4S3	BRCA	female	black or african american	not hispanic or latino	21762	BRCA.LumB	28	42	0.07	0.498611	1.17854	228	0.913029	9	65	3.1	0.888616	3.07971	32	2.98777	21	0.98136	0	666	0	666	0.334981	0	0.0209481	0	0.0103803	0	0.156991	0.0824442	0.164758	0	0.0595253	0.00194903	0	0.0292826	0	0.00358201	0	0.171166	0	0.10462	0.120615	0	0.0737393
TCGA-A7-A0CD	BRCA	female	white	not hispanic or latino	24242	BRCA.LumA	12	2	0.03	0.305902	0.550623	75	0.901553	25	10	1.225	0.913607	2.53306	16	1.38629	4	1	0	1165	0	1165	0.0726292	0	0.0168815	0	0	0	0	0.0254719	0.232403	0	0.275666	0.0264333	0	0	0	0.0653035	0	0.099897	0	0.132486	0.0632925	0	0.0621653
TCGA-A7-A0CE	BRCA	female	white	not hispanic or latino	20863	BRCA.Normal	53	9	0.24	0.81414	2.53288	225	0.732475	9	50	4.975	0.867898	2.50855	18	2.42602	12	0.9763	0	1074	0	1074	0.142401	0	0.0811176	0.0760021	0	0	0.13024	0.0719705	0.263832	0	0.0406473	0.00651481	0.00146779	0.0177305	0.0112145	0.0435826	0	0.0697692	0	0.0877371	0.0872234	0	0.0109516
TCGA-A7-A0CG	BRCA	female	white	not hispanic or latino	28596	BRCA.LumA	21	0	0.06	0.56561	1.00553	158	0.122101	6	11	2.175	0.77275	1.69791	9	4.55738	106	0.977258	0	1043	0	1043	0.344307	0	0.102606	0	0.0325271	0	0	0.0567364	0.145679	0	0.117949	0.00818287	0	0.0189608	0	0.103735	0	0.269922	0	0.0902188	0.0345959	0.00445081	0.0144366
TCGA-A7-A0CH	BRCA	female	white	not hispanic or latino	29104	BRCA.Normal	16	2	0.02	0.218108	0.810116	83	0.0627234	3	4	NA	0.836392	2.97367	35	2.01981	8	0.971326	0	1079	0	1079	0.0904965	0	0.0221654	0.0221647	0.010393	0	0	0.030456	0.400526	0	0.0926147	0.0225202	0.022117	0.0318157	0	0.0399572	0	0.185447	0	0.0517859	0.0680376	0	0
TCGA-A7-A0CJ	BRCA	female	white	not hispanic or latino	21014	BRCA.LumB	34	29	0.22	0.356495	1.5151	436	0.925483	18	54	2.825	NA	NA	NA	2.78779	17	0.983967	0	931	0	931	0.08545	0	0.0562335	0	0.00886155	0	0.169106	0.0617449	0.205483	0	0.0429759	0.0115309	0.00783952	0.00512036	0.0148916	0.0296433	0.0227524	0.166804	0	0.0782948	0.103154	0	0.0155634
TCGA-A7-A0D9	BRCA	female	white	not hispanic or latino	13836	BRCA.Normal	9	NA	0.01	0.238066	0.565406	251	0.187992	7	16	0.85	NA	NA	NA	1.60944	5	1	0	1139	0	1139	0.0613193	0	0.00701732	0.0354913	0.0484451	0	0.164124	0.01633	0.370933	0	0.0240723	0	0	0.0095713	0	0.117692	0	0.110021	0	0.0375533	0.0531513	0.00559821	0
TCGA-A7-A0DA	BRCA	female	white	not hispanic or latino	22708	BRCA.Basal	83	54	0.21	0.7679	3.52175	365	0.918636	15	74	5.3	NA	NA	NA	1.0114	3	0.92062	0	1085	0	1085	0.099594	0	0.055428	0	0	0	0.286283	0.0414042	0.393718	0.0309999	0	0	0.00502461	0.0081063	0.00208719	0.0306782	0	0.0738002	0	0.033356	0.0256281	0	0.0134871
TCGA-A7-A0DB	BRCA	female	white	not hispanic or latino	20570	BRCA.Normal	11	1	0.03	0.333573	0.555955	69	0.897905	15	4	1.7	NA	0	1	1.74787	6	0.975504	0	1007	0	1007	0.170462	0	0.0255528	0	0.0744147	0	0.306181	0.026126	0.301354	0	0.119467	0	0	0.0137245	0	0.0167251	0	0.0245432	0	0.0396064	0.026676	0	0.0256284
TCGA-A7-A0DC	BRCA	female	white	not hispanic or latino	23294	BRCA.Normal	NA	NA	NA	NA	NA	112	0.711675	NA	NA	NA	NA	NA	NA	NA	NA	NA	0	906	0	906	0.105297	NA	NA	NA	NA	NA	NA	NA	NA	NA	NA	NA	NA	NA	NA	NA	NA	NA	NA	NA	NA	NA	NA
TCGA-A7-A13D	BRCA	female	black or african american	not hispanic or latino	17070	BRCA.Basal	45	23	0.36	0.491755	1.7882	684	0.855833	25	46	4.45	NA	0	1	0	1	NA	0	965	0	965	0.116386	0.0483792	0.00868181	0.0401322	0	0	0.717053	0	0.0958126	0	0.00304317	0	0.00446881	0	0	0.00378028	0	0	0	0	0.0729106	0.00573815	0
TCGA-A7-A13E	BRCA	female	white	not hispanic or latino	22690	BRCA.Normal	22	70	0.15	0.497465	1.01754	168	0.651499	18	31	1.475	0.918374	1.78707	7	0.693147	2	1	1	614	1	556	0.051142	0	0.03946	0	0	0	0.356456	0.0355389	0.380184	0	0	0	0	0.0008086	0	0.0302972	0	0	0	0.0900544	0.0590196	0	0.0081821
TCGA-A7-A13F	BRCA	female	white	not hispanic or latino	16363	BRCA.Normal	23	33	0.03	0.158375	0.923851	207	0.924575	22	9	1.25	NA	NA	NA	1.09861	3	1	0	765	0	765	0.0917196	0	0.0234146	0	0.19024	0	0.00206774	0.0228636	0.50847	0	0.123408	0.000688669	0.00361247	0	0.0109102	0.00794018	0	0	0	0.0548134	0.0477594	0	0.00381117
TCGA-A7-A13G	BRCA	female	white	not hispanic or latino	28969	BRCA.LumA	8	7	0.02	0.316274	0.546292	109	0.11498	4	9	0.975	NA	NA	NA	0.693147	2	1	0	718	1	586	0.121941	0.115757	0	0.0198694	0.0449114	0	0.051966	0.0075195	0.261203	0	0.23299	0.0476757	0	0.00943525	0	0.0024416	0	0.10649	0	0.0574341	0.0259959	0	0.0163105
TCGA-A7-A13H	BRCA	female	white	not hispanic or latino	22643	BRCA.LumA	NA	NA	0	0	0	115	0.121477	4	14	NA	0.82191	3.03193	40	3.13468	32	0.904479	0	899	1	795	0.302867	0	0.0518692	0	0	0	0.337955	0.0545058	0.157791	0	0.0457208	0.00626182	0	0.01469	0	0.0897423	0	0.114615	0	0.0619623	0.033009	0	0.031878
TCGA-A7-A26E	BRCA	female	white	not hispanic or latino	26274	BRCA.LumA	10	3	0.22	0.304358	0.826114	48	0.310286	4	4	2.025	NA	NA	NA	2.89037	18	1	0	954	0	954	0.194184	0	0.0745733	0	0	0	0	0.0401016	0.421569	0	0.13381	0.105018	0.00827235	0	0	0.0131415	0	0.0910223	0	0.0808733	0.0316183	0	0
TCGA-A7-A26F	BRCA	female	white	not hispanic or latino	20210	BRCA.Basal	10	8	0.57	0.340757	0.908686	80	0.428884	7	25	1.55	0.897736	3.91117	78	3.89713	51	0.991175	0	738	0	738	0.27558	0	0.150568	0.131285	0	0	0.0166498	0.0137893	0.20537	0.0069549	0.0432765	0.0306485	0.0246664	0.00139974	0	0.0581788	0	0.244397	0	0.0502629	0.0225519	0	0
TCGA-A7-A26G	BRCA	female	black or african american	not hispanic or latino	18362	BRCA.Basal	31	NA	0.31	0.532482	1.24246	130	0.475344	9	31	2	0.78412	3.72739	116	4.29063	77	0.987758	0	722	0	722	0.393396	0	0.113363	0	0.0621483	0	0.0263667	0.10241	0.207916	0	0.0541551	0.00492259	0	0	0.00849032	0.129787	0.0022998	0.201538	0	0.0524689	0.0261531	0	0.00798066
TCGA-A7-A26H	BRCA	female	white	not hispanic or latino	26423	BRCA.LumA	38	73	0.17	1.02482	3.04244	79	0.227491	8	18	4	0.782788	2.76039	34	3.48567	37	0.965314	0	724	1	291	0.230258	0.02792	0.0197969	0	0.0268562	0	0.231156	0.0855963	0.253255	0	0.0244424	0.0280535	0	0	0	0.00864378	0	0.0353371	0	0.160529	0.0955495	0	0.00286359
TCGA-A7-A26I	BRCA	female	white	not hispanic or latino	23948	BRCA.Basal	17	NA	0.03	0.152831	1.03925	260	0.679331	21	38	1.35	0.849789	1.65361	7	2.45831	12	0.989297	0	661	0	661	0.169243	0	0.087359	0.00349654	0	0	0.235962	0.0154306	0.306245	0	0.0822084	0.00891841	0.00600245	0.00172499	0	0.0270012	0	0.170895	0	0.00900952	0.0363128	0	0.00943405
TCGA-A7-A26J	BRCA	female	white	not hispanic or latino	17930	BRCA.LumA	10	9	0.16	0.16498	0.371205	91	0.466797	17	15	1.375	0.996391	0.690645	2	2.56495	13	1	0	627	0	627	0.266391	0	0.0380997	0	0	0	0.0689392	0.0539072	0.44931	0	0.083433	0.0273603	0.0146983	0.000193906	0	0.0150414	0	0.17905	0	0.0222299	0.0477367	0	0
TCGA-A7-A2KD	BRCA	female	black or african american	not hispanic or latino	19563	BRCA.LumB	13	4	0.14	0.286918	0.573836	343	0.732196	14	39	1.9	0.836656	2.65894	24	4.07224	60	0.994601	0	679	0	679	0.239375	0	0.0513271	0	0.00682186	0	0.0210766	0.0849312	0.330948	0	0.0541606	0.00260254	0.00185077	0.00929058	0.0102879	0.0143922	0	0.258225	0	0.0494775	0.0726172	0	0.0319907
TCGA-A7-A3IY	BRCA	female	white	not hispanic or latino	26042	BRCA.LumA	NA	NA	0.05	0	0	47	0.0799882	0	3	NA	NA	NA	NA	1.60944	5	1	0	345	0	345	0.315006	0	0.0155563	0	0	0	0.342471	0.0233128	0.294635	0.219292	0	0	0.000431749	0.0165321	0	0.00447838	0	0.0251454	0	0.01622	0.025608	0.00208722	0.0142293
TCGA-A7-A3IZ	BRCA	female	white	not hispanic or latino	22997	BRCA.LumA	NA	NA	0.02	0	0	143	0.298068	5	18	NA	NA	NA	NA	0.693147	2	1	0	322	0	322	0.0618143	0.00841206	0	0	0	0	0	0.00642537	0.420358	0	0.427233	0	0.0178742	0.00896808	0	0.0336827	0	0.0296036	0	0.0378086	0.00963461	0	0
TCGA-A7-A3J0	BRCA	female	white	not hispanic or latino	22672	BRCA.LumA	NA	NA	0.04	0	0	52	0.913874	10	0	NA	NA	0	1	2.76163	17	0.974733	0	313	0	313	0.0578258	0.00976647	0.0391732	0	0	0	0.08701	0.152916	0.229771	0	0.0251772	0.00890114	0	0.06555	0	0	0	0.0567941	0	0.142628	0.119267	0	0.0630456
TCGA-A7-A3J1	BRCA	female	white	not hispanic or latino	23209	BRCA.LumA	NA	NA	0.08	0	0	62	0.334765	4	17	NA	0.591471	1.51709	13	4.49301	97	0.982142	0	343	0	343	0.315287	0.00828365	0.0855064	0.0102216	0	0	0	0.0616002	0.239627	0	0.0434519	0.0202158	0.000130132	0	0.00448628	0.000580266	0	0.289026	0	0.138255	0.0642708	0	0.034345
TCGA-A7-A3RF	BRCA	female	white	not hispanic or latino	29184	BRCA.LumA	10	1	0	0.296379	0.402229	55	0.00225017	0	0	1.4	NA	0	1	0.693147	2	1	0	408	1	174	0.08141	0	0.0181383	0	0	0	0.268028	0.0230123	0.39523	0	0.120741	0	0	0.0258853	0	0.052127	0	0	0	0.0338158	0.0595833	0	0.00343777
TCGA-A7-A425	BRCA	female	white	not hispanic or latino	25678	BRCA.LumA	14	34	0.04	0.147338	0.54024	109	0.999993	20	10	1.25	NA	NA	NA	2.01981	8	0.971326	0	447	1	419	0.225304	0.0144207	0.0168476	0	0.0184976	0	0	0.0355091	0.406121	0	0.132001	0.088786	0	0.0331847	0.0307383	0.0321195	0	0.101795	0	0.0710195	0.0150538	0	0.00390577
TCGA-A7-A426	BRCA	female	white	not hispanic or latino	18296	BRCA.LumA	NA	NA	0.03	0	0	59	0.17078	6	10	NA	0.689936	1.11041	5	2.65425	17	0.936834	0	364	0	364	0.191732	0	0.0840019	0	0	0	0	0.0260276	0.177472	0	0.229688	0.0158443	0	0.0474324	0	0.0783106	0	0.119873	0	0.146612	0.0747377	0	0
TCGA-A7-A4SA	BRCA	female	white	not hispanic or latino	14906	BRCA.LumA	NA	NA	0.05	0	0	136	0.456602	9	59	NA	NA	0	1	3.61019	40	0.97867	0	454	0	454	0.322224	0	0.0407777	0	0.0534211	0	0	0.0749053	0.171118	0	0.0614874	0.0154896	0	0.0245908	0	0.0209655	0	0.237845	0	0.210148	0.0643443	0	0.0249065
TCGA-A7-A4SB	BRCA	female	white	not hispanic or latino	20539	BRCA.LumA	NA	NA	0.03	0	0	143	0.51462	16	22	NA	NA	NA	NA	0.693147	2	1	0	418	0	418	0.0925435	0	0.141459	0	0	0	0	0.0410327	0.235228	0	0.111947	0.00229812	0	0.0401559	0	0.204702	0	0.024915	0	0.104602	0.0936609	0	0
TCGA-A7-A4SC	BRCA	female	white	not hispanic or latino	23008	BRCA.LumA	14	42	NA	0.132883	0.553679	NA	NA	NA	NA	1.25	NA	NA	NA	2.35167	11	0.980724	0	446	0	446	0.24982	0	0.109612	0	7.33e-05	0	0	0.0494762	0.243822	0	0.0684417	0.036203	0	0	0.0332648	0.0543674	0	0.133678	0	0.172745	0.0875035	0	0.0108131
TCGA-A7-A4SD	BRCA	female	black or african american	not hispanic or latino	19131	BRCA.Basal	18	44	0.2	0.19324	0.815901	434	0.890695	16	46	2.05	0.719543	3.70802	173	3.48583	34	0.988507	0	441	0	441	0.385123	0	0.0465669	0.0366992	0	0	0.0875367	0.0899787	0.172944	0	0.0255431	0.00976791	0.00590766	0.0151735	0	0.0812796	0	0.157226	0	0.130945	0.0863916	0	0.0540396
TCGA-A7-A4SE	BRCA	female	black or african american	not hispanic or latino	20080	BRCA.Basal	22	19	0.12	0.476774	1.77707	348	0.811718	13	60	4.7	NA	0	1	1.74787	6	0.975504	0	644	0	644	0.206808	0.0352608	0.0107766	0	0	0	0.38074	0.0958242	0.221007	0	0.0144615	0	0	0	0.0160413	0.0188651	0	0.0332651	0	0.0157116	0.148805	0	0.00924187
TCGA-A7-A4SF	BRCA	female	black or african american	not hispanic or latino	19985	BRCA.Her2	NA	NA	0.21	0	0	259	0.928903	19	33	NA	0.817361	0.897962	3	2.27187	10	0.98666	0	545	0	545	0.169057	0	0.090581	0	0	0	0.130704	0.074878	0.197913	0	0.077403	0	0	0.0129121	0	0.101433	0	0.120298	0	0.0650403	0.0612667	0	0.0675715
TCGA-A7-A56D	BRCA	female	black or african american	not hispanic or latino	30783	BRCA.LumA	74	18	0.43	1.19433	2.45501	323	0.672729	12	34	6.075	0.848724	1.52071	6	0	1	NA	0	448	0	448	NA	0.0205475	0.00703317	0.0343179	0	0	0.194568	0.00645607	0.279072	0	0.072927	0.0456492	0	0.0187771	0	0.107095	0	0	0	0.0504657	0.0984576	0	0.0646334
TCGA-A7-A5ZV	BRCA	female	black or african american	not hispanic or latino	22966	BRCA.Basal	81	137	0.11	1.02665	3.63994	635	0.961467	14	55	NA	NA	NA	NA	0	1	NA	0	368	0	368	0.180859	0.0407146	0	0	0.0137754	0	0.262623	0	0.442106	0	0.101164	0.0197279	0	0	0.0315979	0.0153719	0	0	0.0145239	0	0.0262627	0.0156996	0.0164327
TCGA-A7-A5ZW	BRCA	female	black or african american	not hispanic or latino	17529	BRCA.LumA	13	29	0.07	0.13443	0.560127	75	0.0597115	2	4	1.225	NA	NA	NA	1.67699	6	0.935945	0	326	0	326	0.204123	0	0.0403421	0	0.0240028	0	0.0632122	0.0446336	0.252711	0	0.235953	0.00432106	0	0	0	0.0221914	0	0.127534	0	0.116994	0.0311517	0	0.0369535
TCGA-A7-A5ZX	BRCA	female	white	not hispanic or latino	17683	BRCA.LumA	18	23	0.04	0.134313	0.582023	62	0.0683595	3	6	1.325	NA	0	1	0.562335	2	0.811278	0	336	0	336	0.0692035	0	0.0515416	0	0	0	0.00408354	0.0141876	0.284235	0	0.341632	0	0.000157601	0.0221661	0	0.122914	0	0.0161695	0	0.0681882	0.0747255	0	0
TCGA-A7-A6VV	BRCA	female	black or african american	not hispanic or latino	18695	BRCA.Basal	24	4	0.17	0.256604	0.933106	543	0.716846	21	59	2.175	0.882373	3.18618	37	2.89037	18	1	0	313	0	313	0.224365	0	0.0423039	0	0	0	0.30122	0.0688207	0.320394	0	0.028065	0	0.00280282	0.0107272	0	0.0400798	0	0.0674181	0	0.0132583	0.0674868	0	0.0374232
TCGA-A7-A6VW	BRCA	female	black or african american	not hispanic or latino	17539	BRCA.Basal	37	166	0.18	0.355928	1.23388	296	0.921776	10	48	2.775	1	0.693147	2	0	1	NA	0	285	0	285	0.219844	0	0.155368	0.117442	0	0	0.0706341	0.0811305	0.255353	0.0262102	0	0.0303869	0.0160226	0.0337823	0	0.0895572	0	0	0	0.0349447	0.0891691	0	0
TCGA-A7-A6VX	BRCA	female	black or african american	not hispanic or latino	25066	BRCA.LumB	63	144	0.26	0.669723	2.36636	291	0.749518	17	68	6.325	NA	NA	NA	1.38629	4	1	0	317	0	317	0.0663539	0	0.00574556	0	0	0	0.157991	0.042492	0.44981	0.0145696	0.0214906	0	0.00697065	0.0243267	0	0.0424125	0	0.106978	0	0.0294593	0.0834561	0	0.0142977
TCGA-A7-A6VY	BRCA	female	black or african american	not hispanic or latino	17640	BRCA.Basal	37	37	0.1	0.408918	1.88556	387	0.947902	4	76	4.3	0.764058	3.58446	109	3.07522	22	0.994881	0	266	0	266	0.353043	0.0267732	0.00411202	0	0	0	0.154758	0.0851735	0.287204	0.0305705	0	0	0	0.00858698	0.0306571	0.11568	0.00612806	0.0792356	0	0.0444412	0.108444	0	0.0182353
TCGA-A8-A06N	BRCA	female	not reported	not reported	24288	BRCA.LumB	17	9	0.08	0.267305	0.920717	117	0.625013	20	20	NA	NA	NA	NA	1.09861	3	1	0	0	0	0	0.101587	0.0624166	0	0.017971	0	0	0	0.000106266	0.557898	0.0118116	0.061168	0.0172849	0.0038641	0.0279064	0	0.0572366	0	0.0561875	0	0.105511	0.0206375	0	0
TCGA-A8-A06O	BRCA	female	not reported	not reported	22157	BRCA.LumB	36	174	0.17	0.34482	1.94353	162	0.787781	21	30	2.7	0.664554	2.38144	36	3.19892	26	0.981836	0	396	0	396	0.16469	0	0.0325301	0	0.0382536	0.0153781	0.0846358	0.0511551	0.288839	0	0.0506773	0.0425424	0	0.0143355	0	0.014136	0	0.123601	0	0.123016	0.0533719	0	0.0675283
TCGA-A8-A06P	BRCA	female	not reported	not reported	23011	BRCA.LumA	20	6	0.09	0.267838	0.922555	51	0.0944591	4	8	2.55	0.912065	3.67138	56	2.68595	15	0.991837	0	396	0	396	0.143448	0.0498279	0.0110355	0	0.00386518	0	0.0659304	0.0176639	0.414935	0	0.114481	0.0147134	0.0114291	0	0	0.00770228	0	0.0802371	0	0.0956299	0.0538576	0	0.058692
TCGA-A8-A06Q	BRCA	female	not reported	not reported	23164	BRCA.LumB	100	29	0.08	1.84506	5.79463	591	0.710353	17	38	8.575	NA	NA	NA	1.03972	3	0.946395	0	31	0	31	0.10621	0.0734457	0.00213082	0.0111652	0	0	0.0196014	0.0119078	0.31377	0	0.24819	0.043277	0	0.0281616	0	0.0383186	0	0.0656364	0	0.106567	0.032647	0	0.00518122
TCGA-A8-A06R	BRCA	female	not reported	not reported	25477	BRCA.LumB	27	160	0.4	0.452668	1.59943	968	0.799177	17	63	2.35	0.576666	1.9006	27	1.49047	5	0.926082	0	547	0	547	0.147098	0.0110574	0	0	0	0	0.176555	0.0951272	0.246883	0	0.0455588	0	0.00418093	0	0	0.161543	0	0.0865622	0	0.070668	0.072225	0	0.0296397
TCGA-A8-A06T	BRCA	female	not reported	not reported	27393	BRCA.LumA	14	4	0.07	0.0875796	0.72983	142	0.792067	23	31	1.325	0.67613	1.91562	17	3.17076	31	0.923347	0	1614	0	1614	0.141193	0	0.0612875	0.0063707	0.0247614	0	0	0.131613	0.245952	0	0.0265676	0.0111906	0.00112746	0.0329503	0	0.0151973	0.00444176	0.189397	0	0.143134	0.106009	0	0
TCGA-A8-A06U	BRCA	female	not reported	not reported	29525	BRCA.LumA	32	9	0.2	0.574919	1.75502	886	0.783048	15	67	2.8	0.894992	3.55338	53	3.18805	27	0.967295	1	883	0	883	0.136076	0	0.0400133	0	0.0254631	0	0.0447211	0.0947376	0.377448	0	0.0337044	0.0123842	0	0.0266115	0	0.043022	0	0.0625172	0	0.137017	0.0761815	0	0.0261791
TCGA-A8-A06X	BRCA	female	not reported	not reported	28338	BRCA.LumB	105	104	0.1	1.60243	5.25242	402	0.611996	10	59	8.575	0.922137	2.02614	9	2.67235	16	0.963847	1	943	0	943	0.195629	0	0.0494345	0	0	0	0.155748	0.077615	0.377206	0.000308422	0	0.00695617	0	0.0327394	0	0.0200943	0	0.0773152	0	0.0846571	0.0931712	0	0.0247551
TCGA-A8-A06Y	BRCA	female	not reported	not reported	24442	BRCA.LumA	12	0	NA	0.276294	0.767483	84	0.852092	10	4	1.3	NA	NA	NA	NA	0	NA	0	791	1	791	0.0280421	0	0.236332	0.00775942	0	0	0.136821	0.0531378	0.258692	0	0.0970442	0	0	0.00518991	0	0.0642474	0	0.0237663	0	0.0552715	0.0494529	0	0.0122853
TCGA-A8-A06Z	BRCA	female	not reported	not reported	30984	BRCA.LumB	42	87	0.21	0.587725	1.91011	310	0.914541	20	31	2.825	NA	NA	NA	NA	0	NA	0	31	0	31	0.117072	0.0041908	0.00457706	0	0.00372887	0	0.209051	0	0.455533	0	0.143342	0	0	0.01384	0.0280767	0	0	0.119093	0	0	0.010214	0	0.00835351
TCGA-A8-A075	BRCA	female	not reported	not reported	15369	BRCA.LumB	34	23	0.06	0.555777	1.87906	258	0.783028	18	55	2.925	0.54533	2.95113	224	3.27371	29	0.972208	0	518	0	518	0.254629	0	0.0358511	0	0.00658652	0	0.0893451	0.0581634	0.359017	0	0.041039	0	0	0.0280529	0	0.053052	0	0.156061	0	0.0819411	0.0753457	0	0.0155456
TCGA-A8-A076	BRCA	female	not reported	not reported	24230	BRCA.LumB	27	0	0.11	0.278253	1.97868	208	0.591086	15	21	2.825	0.735672	2.39689	26	3.03267	22	0.981117	0	1642	0	1642	0.156405	0.00983218	0.00850549	0.00579584	0	0	0.0655658	0.0366556	0.371667	0	0.13834	0.0236706	0	0	0	0.0480155	0	0.137853	0	0.119553	0.0322954	0	0.00225158
TCGA-A8-A079	BRCA	female	not reported	not reported	25294	BRCA.LumB	39	16	0.54	0.557743	1.70258	202	0.6693	11	31	3	0.841915	3.34265	53	1.56071	5	0.969724	0	274	0	274	0.100756	0	0.0485859	0	0.0111217	0	0.0290404	0.0618125	0.437703	0	0.0216896	0.00805412	0.0130902	0	0.0171168	0.0674911	0	0.186332	0	0.0668948	0.0106482	0	0.0204201
TCGA-A8-A07B	BRCA	female	not reported	not reported	25475	BRCA.LumA	28	8	0.27	0.515449	1.84955	274	0.672064	14	29	2.7	NA	NA	NA	0	1	NA	0	1308	0	1308	0.0815412	0	0.0271236	0.0803945	0	0	0	0.0520014	0.447481	0	0.114284	0.0132235	0.00111727	0.0228802	0	0.0286006	0	0.0958736	0	0.0531405	0.0638796	0	0
TCGA-A8-A07C	BRCA	female	not reported	not reported	20820	BRCA.Basal	53	36	NA	1.09976	3.43674	NA	NA	NA	NA	NA	0.768009	3.16968	62	3.67976	40	0.997528	0	1034	0	1034	0.240848	0.044104	0.0211324	0.00491137	0	0.00388596	0.0344048	0.0915502	0.311011	0	0.0467177	0.0193663	0	0	0	0	0	0.112986	0	0.119404	0.127332	0.0173844	0.0458096
TCGA-A8-A07E	BRCA	female	not reported	not reported	29800	BRCA.LumA	31	82	0.01	0.2965	1.40164	155	0.213791	5	20	NA	NA	NA	NA	3.80928	47	0.989385	0	608	0	608	0.252573	0	0.0216184	0	0.0390285	0	0	0.0784041	0.289559	0	0.208101	0.0141886	0	0.00442674	0	0.00517846	0	0.177602	0	0.128834	0.0205999	0	0.012459
TCGA-A8-A07F	BRCA	female	not reported	not reported	23742	BRCA.LumA	7	6	0	0.299868	0.749671	71	0.6104	18	5	1.25	0.903903	1.75891	7	3.29245	28	0.988069	0	577	0	577	0.120499	0	0.0302155	0	0.0295612	0	0.056662	0.0412424	0.311439	0	0.163807	0	0.00898597	0.0312013	0	0.0134688	0	0.187436	0	0.0892674	0.0228311	0	0.0138822
TCGA-A8-A07G	BRCA	female	not reported	not reported	23926	BRCA.LumA	32	1	0.46	0.416323	1.38774	184	0.40293	5	38	2.675	0.99328	0.688489	2	3.01197	30	0.885561	0	577	0	577	0.190835	0	0.087305	0.00571264	0.00774031	0	0.0406808	0.0906034	0.387137	0	0.0699058	0.0168024	0	0	0.0214247	0	0	0.118722	0	0.101445	0.0416545	0	0.0108658
TCGA-A8-A07I	BRCA	female	not reported	not reported	25263	BRCA.Her2	28	0	0.01	0.31001	1.11604	359	0.244763	4	25	1.925	0.828312	3.17131	46	2.09513	10	0.909902	0	426	0	426	0.171013	0.0369971	0	0	0.00385013	0	0.234359	0.105944	0.24327	0	0.0670545	0.019884	0	0	0	0.00556371	0.00755652	0.0590956	0	0.100972	0.0689276	0	0.0465258
TCGA-A8-A07J	BRCA	female	not reported	not reported	12965	BRCA.LumA	21	5	0.03	0.394068	0.879076	95	0.161236	5	13	2.525	0.953151	0.660674	2	2.75219	17	0.971403	0	365	0	365	0.217595	0	0.0131529	0	0.037045	0	0.189784	0.034242	0.335493	0	0.155555	0.0248046	0.00710257	0.00960743	0	0	0	0.0518888	0	0.0763835	0.0265464	0	0.0383944
TCGA-A8-A07L	BRCA	female	not reported	not reported	21428	BRCA.LumB	35	20	0.17	0.529919	2.26688	404	0.64868	4	71	3.525	NA	NA	NA	1.38629	4	1	0	975	0	975	0.104267	0	0.0499292	0	0	0	0.0211015	0.0382081	0.507912	0	0.0659693	0.0340126	0.00377728	0.00223297	0	0.0380077	0	0.123013	0	0.0615376	0.0403128	0	0.013986
TCGA-A8-A07O	BRCA	female	not reported	not reported	18870	BRCA.Basal	23	2	0.13	0.386381	1.04026	358	0.313639	9	23	1.9	0.715125	0.785645	3	2.73011	17	0.96361	0	304	0	304	0.355729	0	0.0234815	0.0110986	0	0	0.659404	0.00816218	0.097084	0.0107324	0	0.00603928	0	0.00819692	0	0.00556551	0	0.0775025	0	0.0328642	0.0398173	0	0.0200514
TCGA-A8-A07P	BRCA	female	not reported	not reported	24929	BRCA.LumA	18	114	0.15	0.45821	1.25244	147	0.442959	4	23	2.35	NA	NA	NA	2.5993	14	0.984936	0	334	0	334	0.179248	0	0.0314381	0.00377316	0.00366746	0	0.000492282	0.0294763	0.366927	0	0.325812	0.0542138	0	0.00787259	0	0.00169227	0	0.112875	0	0.0476443	0.0141159	0	0
TCGA-A8-A07R	BRCA	female	not reported	not reported	29251	BRCA.Basal	NA	NA	NA	NA	NA	387	0.922203	13	87	NA	0.894739	3.60164	56	1.03972	3	0.946395	0	273	0	273	0.132227	0	0.0901859	0.097752	0	0	0.171772	0.0583952	0.270905	0.0023782	0	0.0281203	0.0186497	0	0	0.0902029	0	0.0423687	0	0.0369271	0.0525922	0	0.0397514
TCGA-A8-A07S	BRCA	female	not reported	not reported	26998	BRCA.LumB	NA	NA	NA	NA	NA	131	0.106451	5	10	NA	NA	NA	NA	1.27703	4	0.921185	0	243	0	243	0.0892351	0.0223921	0	0	0.00378195	0	0.126899	0.011291	0.409846	0	0.151477	0.0214388	0	0.000917434	0.025099	0	0	0.100324	0	0.0541409	0.0621614	0	0.0102301
TCGA-A8-A07U	BRCA	female	not reported	not reported	24411	BRCA.Basal	30	4	0.1	0.604512	1.4838	154	0.429231	23	33	3.425	0.798039	3.87832	129	4.734	118	0.99231	0	760	0	760	0.616481	0	0.0764594	0.0475228	0.00155574	0	0.0610165	0.205466	0.0932069	0	0.0460542	0.0126578	0.00304703	0.0400447	0	0.0376792	0	0.120143	0	0.0771632	0.119519	0	0.0584656
TCGA-A8-A07W	BRCA	female	not reported	not reported	27942	BRCA.LumB	70	35	0.5	0.921279	3.29877	256	0.747899	22	24	4.9	0.888345	2.40568	15	2.94162	20	0.981936	0	304	0	304	0.162302	0	0.00512361	0	0	0	0.125054	0.0605387	0.495064	0	0.0333751	0	0.020939	0	0.00305694	0.0111218	0	0.183001	0	0.0420702	0.0120335	0	0.00862219
TCGA-A8-A07Z	BRCA	female	not reported	not reported	31351	BRCA.LumA	6	0	0.16	0.179945	0.449862	124	0.935956	10	11	1.05	NA	0	1	1.60944	5	1	0	1371	0	1371	0.144197	0	0.0228403	0.0205994	0.0309809	0	0	0.0411056	0.334035	0	0.144957	0.0507477	0.0011876	0.0262274	0.00227374	0.00975834	0	0.109853	0	0.0862299	0.062485	0	0.0567192
TCGA-A8-A081	BRCA	female	not reported	not reported	29555	BRCA.LumB	50	16	0.08	0.628249	2.6925	291	0.92038	19	33	4.075	0.831231	3.7122	87	4.07301	77	0.937659	0	0	0	0	0.260801	0	0.106765	0	0	0	0.0586614	0.0999713	0.163827	0	0.0314086	0.0183827	0	0.016113	0	0.0344674	0.0180491	0.173921	0	0.197517	0.0437395	0	0.0371769
TCGA-A8-A082	BRCA	female	not reported	not reported	21338	BRCA.LumB	6	14	0.04	0.267816	0.476118	95	0.123705	5	12	0.9	NA	NA	NA	NA	0	NA	0	549	0	549	0.116798	0	0.00832199	0	0.00129716	0	0.0510415	0	0.586413	0	0.118874	0.00790639	0.026142	0	0.0869569	0	0.00829459	0.0222424	0	0.0475803	0.00647312	0	0.0284566
TCGA-A8-A083	BRCA	female	not reported	not reported	24746	BRCA.LumA	18	6	NA	0.0332641	0.931396	63	0.181859	8	8	1.05	NA	NA	NA	1.09861	3	1	0	0	0	0	0.16059	0.000272648	0.00171943	0.0470842	0.00472412	0	0.000243894	0.0118118	0.460101	0	0.081299	0.0524183	0.00110389	0.0548243	0.0106312	0.023302	0	0.0166008	0	0.057683	0.176181	0	0
TCGA-A8-A084	BRCA	female	not reported	not reported	29858	na	na	na	na	na	na	na	na	na	na	NA	na	na	na	na	na	na	na	na	na	na	na	na	na	na	na	na	na	na	na	na	na	na	na	na	na	na	na	na	na	na	na	na	na
TCGA-A8-A085	BRCA	male	not reported	not reported	16377	BRCA.LumB	23	6	0.01	0.517203	1.82542	187	0.297367	3	41	2.95	NA	NA	NA	NA	0	NA	0	1124	0	1124	0.063676	0.00687229	0.00567177	0	0	0	0.404028	0.0150019	0.177444	0	0.108457	0.0323453	0	0	0.104053	0	0	0.100155	0	0	0.0333747	0	0.0125973
TCGA-A8-A086	BRCA	female	not reported	not reported	21731	BRCA.LumA	10	65	0.03	0.180872	0.482325	98	0.277416	12	14	NA	NA	0	1	2.13833	9	0.973197	0	396	0	396	0.108497	0.0135309	0	0	0	0	0.201298	0.0310803	0.474591	0	0.154046	0	0.0185227	0	0.00480895	0.0198516	0	0.00874947	0	0.0562903	0	0	0.0172319
TCGA-A8-A08A	BRCA	female	not reported	not reported	32750	BRCA.LumA	10	32	0.01	0.234363	0.615202	70	0.0863693	3	11	NA	0.550162	0.885451	5	2.52321	13	0.983727	0	30	0	30	0.195322	0.0138743	0.00227016	0.000340379	0.00799992	0	0.161082	0.0203051	0.432924	0	0.0528817	0.0193908	0	0	0.00953328	0	0	0.0424427	0	0.0852442	0.0876829	0	0.064029
TCGA-A8-A08B	BRCA	female	not reported	not reported	19114	BRCA.Her2	30	1	0.3	0.476862	1.19216	292	0.829912	18	26	2.1	0.999994	0.693143	2	1.34381	4	0.969354	0	1156	0	1156	0.185218	0	0.0431657	0	0.0126885	0	0.118444	0.0820766	0.172316	0.0222195	0	0	0.00474247	0	0.04395	0.0839784	0	0.269117	0	0.0828157	0.0612413	0	0.00324431
TCGA-A8-A08C	BRCA	female	not reported	not reported	24017	BRCA.LumA	NA	NA	0.12	0	0	99	0.946921	15	4	0.225	NA	NA	NA	2.58231	14	0.978496	0	881	0	881	0.0478868	0.0124984	0.00405065	0	0.0221234	0	0.0966505	0.0826174	0.24813	0	0.182667	0.0345815	0	0	0	0	0	0.0754976	0	0.170457	0.0311399	0	0.0395867
TCGA-A8-A08F	BRCA	female	not reported	not reported	21641	na	na	na	na	na	na	na	na	na	na	4.725	na	na	na	na	na	na	na	na	na	na	na	na	na	na	na	na	na	na	na	na	na	na	na	na	na	na	na	na	na	na	na	na	na
TCGA-A8-A08G	BRCA	female	not reported	not reported	14976	BRCA.LumB	23	NA	0.23	0.269262	1.31639	364	0.927554	21	24	1.675	NA	NA	NA	3.11916	24	0.981469	0	607	0	607	0.143148	0	0.0378636	0	0.00166621	0	0.0562389	0.0628427	0.437788	0	0.0532681	0	0.0199505	0.00185243	0.0143682	0.0329576	0	0.110751	0	0.0685124	0.0826851	0	0.0192547
TCGA-A8-A08H	BRCA	female	not reported	not reported	24137	BRCA.Normal	42	79	0.04	1.58581	3.08013	71	0.0367571	0	0	7.875	0.966107	0.669654	2	3.47844	38	0.956249	0	0	0	0	0.600114	0	0.0295184	0	0.028625	0	0.0870172	0.0165592	0.45015	0	0.0762842	0.0737161	0.0312526	0	0.0175514	0	0.0107462	0.095544	0	0.0579902	0.00916449	0	0.0158808
TCGA-A8-A08I	BRCA	female	not reported	not reported	19389	BRCA.LumB	NA	NA	0.3	0.337632	0.982204	369	0.809414	14	33	NA	0.821576	4.28446	184	4.68784	141	0.947275	0	365	0	365	0.245031	0	0.00955241	0	0.0172441	0	0.266063	0.112025	0.168741	0	0.0377909	0.0279622	0	0.02622	0	0.0162327	0.00832091	0.0642994	0	0.159427	0.0588485	0	0.0272738
TCGA-A8-A08J	BRCA	female	not reported	not reported	19266	BRCA.Her2	13	0	0.48	0.121477	0.911077	449	0.559364	13	39	1.35	0.855934	3.51864	61	2.36938	11	0.988109	1	1127	1	1127	0.155798	0	0.0393568	0	0	0	0.21219	0.0389487	0.472207	0	0.039845	0	0.0136483	0.00130735	0.00253642	0.0387487	0	0.0430175	0	0.0445828	0.0370049	0	0.0166064
TCGA-A8-A08L	BRCA	female	not reported	not reported	32842	BRCA.Her2	95	24	0.09	1.64477	5.81996	250	0.941132	8	79	7.85	0.838107	2.32373	16	3.99269	57	0.987543	1	304	0	304	0.210411	0	0.0570969	0	0.00350802	0	0.0147288	0.11966	0.260864	0	0.0257563	0.0582931	0	0.0336113	0	0.0145046	0	0.21201	0	0.0934349	0.0944101	0	0.0121223
TCGA-A8-A08O	BRCA	female	not reported	not reported	16681	BRCA.LumA	11	0	0.13	0.254241	0.635604	412	0.752057	5	25	1.1	NA	NA	NA	1.38629	4	1	0	943	1	762	0.082664	0	0.145343	0	0.0129321	0	0.0257934	0.0412094	0.230289	0	0.123985	0.00816125	0.00172612	0.049424	0	0.149027	0	0.0978413	0	0.0749961	0.0392721	0	0
TCGA-A8-A08P	BRCA	female	not reported	not reported	25598	BRCA.LumB	36	0	NA	0.496116	1.73641	472	0.819813	NA	NA	2.675	0.801045	1.11048	4	3.19493	31	0.930386	0	943	0	943	0.367829	0	0.0341719	0	0.0123595	0	0.150033	0.100456	0.255062	0	0.0527547	0.0100897	0.00923051	0.0261893	0	0.000767966	0.00332721	0.097544	0	0.130265	0.068327	0	0.0494226
TCGA-A8-A08R	BRCA	female	not reported	not reported	19298	BRCA.Basal	138	179	0.53	1.88185	5.56129	290	0.758522	15	85	8.45	0.80414	4.07103	158	3.85813	50	0.986224	0	30	0	30	0.367813	0	0.033323	0	0	0	0.217322	0.129489	0.290732	0.00309757	0	0	6.11e-06	0	0.0328346	0.0491499	0.0242684	0.109767	0	0.0452314	0.0390296	0	0.0257495
TCGA-A8-A08S	BRCA	female	not reported	not reported	25994	na	na	na	na	na	na	na	na	na	na	2.125	na	na	na	na	na	na	na	na	na	na	na	na	na	na	na	na	na	na	na	na	na	na	na	na	na	na	na	na	na	na	na	na	na
TCGA-A8-A08T	BRCA	female	not reported	not reported	23560	BRCA.LumA	20	0	0.04	0.330218	1.11073	195	0.375559	8	12	2	0.876193	3.11517	35	2.39591	12	0.964184	1	3409	1	2557	0.105163	0.0338603	0.00882175	0	0.00252128	0	0.240437	0	0.278841	0	0.152108	0.0227008	0	0	0.0212798	0.00994821	0.0062118	0.0198766	0	0.107756	0.0472451	0	0.0483917
TCGA-A8-A08X	BRCA	female	not reported	not reported	15705	BRCA.Her2	19	NA	0.5	0.235196	0.823187	202	0.646517	21	35	1.6	0.862873	3.20434	41	2.78104	18	0.962173	0	1308	1	366	0.446117	0.0191725	0.0165071	0.0273312	0.0122717	0	0.0081156	0.0632205	0.203039	0	0.0478916	0.0162489	0.000890385	0.0148755	0	0.246168	0	0.151555	0	0.0608996	0.0714443	0	0.040368
TCGA-A8-A08Z	BRCA	female	not reported	not reported	28003	BRCA.LumA	7	1	0.01	0.360091	0.810204	82	0.105436	5	13	1.4	NA	0	1	2.39425	13	0.933448	0	1217	0	1217	0.184649	0.00623261	0.003326	0	0.00148405	0	0.203239	0.0254111	0.432373	0	0.0948222	0.0176548	0.00701588	0	0	0	0.00674522	0.107775	0	0.0748413	0.0132093	0	0.00587168
TCGA-A8-A090	BRCA	female	not reported	not reported	27121	BRCA.LumA	14	3	0.09	0.336613	0.948638	157	0.916371	14	13	1.475	0.830217	1.48755	6	2.71296	16	0.978494	0	0	0	0	0.195754	0	0.0542226	0	0.00200978	0	0.321893	0.0528868	0.352538	0.0127598	0.0168155	0	0	0	0.00590631	0.00904696	0	0	0	0.0750523	0.0400933	0	0.0567755
TCGA-A8-A091	BRCA	female	not reported	not reported	22554	BRCA.LumA	9	0	0.08	0.215686	0.492997	169	0.879436	13	11	0.95	0.887917	2.74459	22	2.69801	16	0.973102	0	1004	1	243	0.124673	0	0.0689518	0	0.018053	0	0.00435947	0.0388641	0.360828	0	0.147067	0.000630379	0.0100357	0.0242773	0	0.0285171	0	0.138763	0	0.121896	0.0377568	0	0
TCGA-A8-A092	BRCA	female	not reported	not reported	17807	BRCA.LumB	33	2	0.18	0.458446	2.07829	92	0.693378	20	13	2.8	NA	NA	NA	2.96502	20	0.989747	0	942	0	942	0.125693	0	0.0138632	0	0	0	0.167382	0.0653448	0.421127	0	0.117841	0	0.0112038	0.00837092	0	0.013516	0	0.0638116	0	0.0351371	0.0669453	0	0.0154564
TCGA-A8-A093	BRCA	female	not reported	not reported	22373	BRCA.LumA	56	7	0.01	0.999379	2.56091	135	0.946898	18	7	3.95	NA	0	1	NA	0	NA	0	546	0	546	0.0629364	0	0.0872085	0	0.0323755	0	0.0323457	0.015703	0.46174	0	0.131377	0.00288942	0.012942	0	0.0512764	0.0657672	0	0.0180365	0.0160884	0.0638099	0.00632301	0	0.00211717
TCGA-A8-A094	BRCA	female	not reported	not reported	27729	BRCA.Her2	71	239	0.29	1.37296	5.06468	297	0.84934	10	39	6.725	0.923853	3.4308	41	3.10725	26	0.953701	0	0	0	0	0.33166	0	0.0578312	0	0.00212998	0	0.127046	0.102272	0.315718	0	0.015996	0.00667856	0	0.0198383	0.00181103	0.037022	0.00838389	0.127957	0	0.0741586	0.0917955	0	0.0113621
TCGA-A8-A095	BRCA	female	not reported	not reported	16742	BRCA.LumB	70	0	0.12	1.10672	3.46205	47	0.263003	8	6	5.925	NA	NA	NA	2.24189	12	0.902204	0	1277	0	1277	0.182144	0.0254209	0.022306	0	0.0155192	0	0.104587	0.0643683	0.185149	0	0.15728	0.0238484	0.00660259	0.0196305	0	0.00133681	0	0.133562	0	0.160707	0.07264	0	0.00704281
TCGA-A8-A096	BRCA	female	not reported	not reported	26723	BRCA.LumB	14	14	0	0.17437	0.784664	39	0.0682915	2	6	1.375	0.763395	2.20649	18	3.91148	59	0.959275	0	0	0	0	0.252701	0	0.020112	0	0.0257589	0	0	0.0802141	0.299659	0	0.0347282	0.0597107	0.0102632	0.0117751	0.00626494	0.00625079	0	0.205283	0	0.132272	0.0854657	0	0.0222423
TCGA-A8-A097	BRCA	female	not reported	not reported	23741	BRCA.LumA	40	132	0.19	0.807908	2.39487	290	0.750056	15	51	3.925	0.936209	1.50677	5	2.63906	14	1	0	365	0	365	0.178316	0	0.0595662	0	0	0	0.200815	0.0743302	0.414944	0	0.046882	0	0.00709034	0	0.00917221	0.0122337	0	0.0793613	0	0.0429613	0.0289276	0	0.0237169
TCGA-A8-A099	BRCA	female	not reported	not reported	28063	BRCA.LumA	15	NA	0	0.125681	0.84835	86	0.396432	4	12	1.15	NA	NA	NA	2.25273	10	0.978347	0	304	0	304	0.0777622	0	0.0500937	0	0.0269852	0	0	0.0507014	0.384059	0	0.0530911	0.0607477	0.0137414	0.00294951	0	0.0106827	0	0.228268	0	0.047687	0.0524057	0	0.0185875
TCGA-A8-A09A	BRCA	female	not reported	not reported	14883	BRCA.LumA	110	111	0.55	1.48402	5.57993	197	0.583753	12	70	7.85	NA	NA	NA	3.36521	32	0.970995	0	304	0	304	0.245599	0	0.0513949	0	0.0208075	0	0.0644	0.127408	0.237778	0	0.141249	0.00834517	0.000502122	0	0.00159075	0.0149174	0	0.137492	0	0.131488	0.0282925	0	0.0343352
TCGA-A8-A09B	BRCA	female	not reported	not reported	21520	BRCA.LumA	22	2	0.34	0.410008	1.13541	104	0.759248	25	13	1.625	NA	NA	NA	2.27187	10	0.98666	0	365	0	365	0.124927	0	0.0239648	0	0.00487104	0	0	0.0473821	0.340283	0.0140826	0.0958265	0.0386221	0.0178347	0.0266345	0.00534474	0.0708448	0	0.1325	0	0.113821	0.0679886	0	0
TCGA-A8-A09C	BRCA	na	na	na	na	BRCA.LumB	18	NA	0.34	0.39091	0.69161	251	0.532018	15	24	1.625	NA	NA	NA	1.88916	7	0.970836	0	31	0	31	0.0575277	0	0	0	0.0361876	0	0.0415275	0.0541481	0.412718	0	0.132673	0.0103988	0	0.0410322	0	0.0506909	0	0.127973	0	0.0353806	0.0572697	0	0
TCGA-A8-A09D	BRCA	female	not reported	not reported	17440	BRCA.LumA	17	0	0.07	0.543018	1.08604	394	0.23599	3	24	2.075	NA	NA	NA	3.10281	24	0.976324	0	1522	0	1522	0.244529	0	0.0341016	0	0.0151243	0	0.159012	0.060391	0.425569	0	0.0405856	0	0.0138331	0	0.00831363	0.015432	0	0.131117	0	0.0519681	0.0200314	0	0.0245211
TCGA-A8-A09E	BRCA	female	not reported	not reported	26724	na	na	na	na	na	na	na	na	na	na	3.125	na	na	na	na	na	na	na	na	na	na	na	na	na	na	na	na	na	na	na	na	na	na	na	na	na	na	na	na	na	na	na	na	na
TCGA-A8-A09G	BRCA	female	not reported	not reported	29006	BRCA.Her2	112	89	0.11	1.76122	6.39909	149	0.242434	8	10	9.475	0.651583	2.59916	54	3.88305	58	0.956313	0	0	0	0	0.300535	0	0.0999045	0	0.0157377	0	0	0.124172	0.159243	0	0.0519521	0.027265	0.0011837	0.0451377	0	0	0	0.229653	0	0.112685	0.098234	0	0.0348323
TCGA-A8-A09I	BRCA	female	not reported	not reported	30711	BRCA.LumB	68	16	0.17	1.16448	3.29937	382	0.548046	14	34	4.9	0.847198	3.12521	40	3.24997	31	0.946414	0	1371	0	1371	0.175808	0	0.0614597	0.0183393	0.0253854	0	0.052552	0.0969396	0.411342	0.00165458	0.0067859	0.0207128	0.0306271	0.0444315	0	0.0051346	0.0100165	0.0522825	0	0.08935	0.0607074	0	0.0122788
TCGA-A8-A09K	BRCA	female	not reported	not reported	24960	na	na	na	na	na	na	na	na	na	na	1.65	na	na	na	na	na	na	na	na	na	na	na	na	na	na	na	na	na	na	na	na	na	na	na	na	na	na	na	na	na	na	na	na	na
TCGA-A8-A09M	BRCA	female	not reported	not reported	27455	BRCA.LumB	68	4	0.49	1.23198	3.51114	184	0.782541	2	51	5.425	0.876927	2.82272	25	2.84487	20	0.949641	0	1006	0	1006	0.203942	0	0.0344013	0.00204668	0	0	0.0391331	0.0638958	0.256583	0	0.00664236	0.0482	0.00173582	0.0400761	0	0.0676727	0	0.165295	0	0.123369	0.107681	0	0.0432674
TCGA-A8-A09N	BRCA	female	not reported	not reported	21002	BRCA.LumB	37	1	0.13	0.840542	1.62105	458	0.845083	11	22	4.475	0.483454	0.778089	5	2.81336	17	0.992991	0	31	0	31	0.128835	0	0.0545256	0	0.0183736	0	0.0113117	0.103753	0.189558	0	0.123194	0.0204357	0	0.0628735	0	0.0135306	0	0.10702	0	0.174141	0.0381693	0	0.0831135
TCGA-A8-A09Q	BRCA	female	not reported	not reported	30528	BRCA.LumB	74	2	0.1	1.1677	3.62287	667	0.7252	20	46	5.375	0.848507	4.05512	119	4.19166	68	0.993401	0	761	0	761	0.242393	0.0209375	0.0474069	0	0.00399393	0	0.012442	0.051126	0.323638	0.00234424	0.0357517	0.0333645	0	0	0.0115446	0	0	0.244715	0	0.0938227	0.067039	0	0.0518748
TCGA-A8-A09R	BRCA	female	not reported	not reported	30196	BRCA.LumB	33	106	0.29	0.555365	1.82036	157	0.61335	18	16	NA	0.750403	1.34454	6	3.13133	24	0.985299	0	273	0	273	0.237724	0	0.0869715	0	0	0	0.219523	0.0902945	0.350084	0	0.0207249	0	0.00885181	0.00615161	0	0.0237745	0	0.0325751	0	0.0399738	0.0789308	0.00788673	0.0342577
TCGA-A8-A09T	BRCA	female	not reported	not reported	25110	BRCA.LumA	15	5	0.21	0.0601107	0.631162	94	0.394625	12	10	1.025	NA	NA	NA	NA	0	NA	0	579	0	579	0.115898	0	0.00956067	0	0.00399409	0	0	0.0404472	0.653355	0	0.0238097	0.00134	0.00795335	0.0109068	0	0	0	0.134797	0	0.0895747	0	0	0.0242621
TCGA-A8-A09V	BRCA	female	not reported	not reported	18628	BRCA.LumA	11	160	0	0.296818	0.647602	77	0.0702506	3	4	1.2	0.676072	0.742741	3	1.09861	3	1	0	457	0	457	0.0783956	0.0122736	0.00533231	0	0	0	0	0.0176939	0.457828	0	0.176378	0.0244254	0.0162972	0	0.0244363	0.123825	0	0.0736059	0.0594751	0.00842891	0	0	0
TCGA-A8-A09W	BRCA	female	not reported	not reported	25659	BRCA.LumB	49	10	0.08	0.514705	2.14965	193	0.421562	6	56	3.15	0.549498	0.884384	5	2.6225	16	0.945866	0	30	0	30	0.147108	0	0.0725676	0.00129759	0.0133719	0	0	0.029376	0.386762	0	0.184452	0.00798146	0	0	0	0.00642447	0.00313574	0.0800865	0	0.148699	0.0415827	0	0.0242625
TCGA-A8-A09X	BRCA	female	not reported	not reported	22858	BRCA.Her2	25	0	0.18	0.506486	1.36118	138	0.572501	17	26	2.25	0.87606	3.58689	60	3.78168	53	0.952495	1	426	0	426	0.415114	0	0.0519246	0	0.0234784	0	0.00137695	0.0884181	0.232272	0	0.0966536	0.0247932	0	0.043936	0	0.0085539	0	0.167623	0	0.162074	0.0384777	0	0.060419
TCGA-A8-A09Z	BRCA	female	not reported	not reported	30590	BRCA.LumB	NA	NA	0	9.92954	29.9325	70	0.120478	4	10	48.025	0.945183	1.03839	3	3.35247	30	0.985673	0	0	0	0	0.1335	0	0.000403643	0.0290462	0	0	0	0.0747749	0.316781	0	0.038815	0	0	0.0568909	0	0.000949026	0.00834829	0.144944	0	0.180961	0.0694581	0	0.0786286
TCGA-A8-A0A1	BRCA	female	not reported	not reported	30742	BRCA.LumA	17	55	0.12	0.358776	1.25571	99	0.309926	3	18	2	NA	NA	NA	3.07703	27	0.933611	0	365	0	365	0.225439	0	0.00119498	0	0.0125256	0	0.296113	0.0739063	0.259295	0	0.0564246	0.011448	0.00357984	0	0	0.00261192	0.00381219	0.134596	0	0.0723734	0.0489628	0	0.0231557
TCGA-A8-A0A2	BRCA	female	not reported	not reported	24380	BRCA.LumA	13	1	0.23	0.497122	0.690447	108	0.601473	14	14	1.575	0.731485	3.43165	109	3.68344	41	0.991885	0	579	0	579	0.130924	0	0.0105552	0	0	0	0	0.0477692	0.308958	0	0.112203	0.0234356	0.00222752	0.0374734	0	0.0893834	0	0.186532	0	0.115682	0.0603325	0	0.00544867
TCGA-A8-A0A4	BRCA	female	not reported	not reported	26693	BRCA.LumA	16	0	0.03	0.275578	0.612395	147	0.33099	4	28	2.3	NA	0	1	2.33837	11	0.975177	0	396	0	396	0.0826324	0	0.0493668	0	0	0	0.00871955	0.0509605	0.228414	0	0.230217	0.0958762	0	0.0363621	0	0.0298782	0	0.149671	0	0.0849648	0.0355696	0	0
TCGA-A8-A0A6	BRCA	female	not reported	not reported	23404	BRCA.LumA	12	13	0.11	0.301841	0.724418	144	0.38866	15	14	1.35	0.915794	4.11067	89	3.78779	48	0.978454	0	640	0	640	0.252816	0	0.0431887	0	0.0275859	0	0.0518491	0.103707	0.230229	0	0.0337353	0	0.00168957	0.00231295	0	0.0305195	0	0.163184	0	0.239757	0.0489778	0.00454824	0.0187163
TCGA-A8-A0A7	BRCA	female	not reported	not reported	20940	BRCA.Her2	54	0	0.39	1.64053	4.78255	133	0.218413	14	21	7.8	0.812943	4.05694	147	5.35679	264	0.960696	0	30	0	30	0.655341	0	0.059368	0	0	0	0.0592674	0.0580969	0.101568	0	0.0178609	0.00801476	0	0.0134833	0	0.173406	0.000104203	0.15763	0	0.253361	0.0447544	0	0.0530856
TCGA-A8-A0A9	BRCA	female	not reported	not reported	29370	BRCA.LumA	26	NA	0.59	0.327514	1.50656	119	0.724981	28	11	2.15	NA	NA	NA	2.61563	14	0.991123	0	822	0	822	0.0760798	0	0	0	0.00124627	0	0.186828	0.0759182	0.356124	0	0.0268866	0	0.00300756	0.0188566	0	0.0233244	0	0.131147	0	0.0726689	0.0793229	0	0.0246694
TCGA-A8-A0AB	BRCA	female	not reported	not reported	19814	BRCA.LumA	17	0	0.29	0.279276	0.726116	139	0.811188	14	18	1.525	0.999955	0.693116	2	0	1	NA	0	518	0	518	0.0302086	0	0.0675286	0	0	0	0.124481	0	0.253585	0	0.179906	0.0161879	0.00953997	0	0.0159078	0.0917598	0	0.150962	0	0.0774888	0.0113585	0	0.00129435
TCGA-A8-A0AD	BRCA	female	not reported	not reported	30407	BRCA.LumA	9	1	0.04	0.324281	0.707522	423	0.465452	7	8	1.225	NA	NA	NA	1.47508	5	0.916516	0	1157	0	1157	0.176644	0.0237046	0	0	0.00456922	0	0	0.00883772	0.521644	0	0.182032	0.110252	0.00373969	0	0.0217149	0	0	0.0484335	0	0.0606395	0.00612044	0	0.00831273
TCGA-AC-A23C	BRCA	female	white	not reported	22751	BRCA.LumA	44	87	0.11	0.890147	3.19225	299	0.247194	4	26	3.8	0.821505	3.63994	84	3.44691	33	0.985814	0	585	0	585	0.33475	0	0.0281269	0.00363299	0.0104936	0	0.0153455	0.120365	0.286557	0	0.0365819	0.00203339	0.0116998	0.00568433	0	0.0774943	0	0.192439	0	0.12665	0.0547967	0	0.0281003
TCGA-AC-A23E	BRCA	female	white	not reported	18500	BRCA.LumA	8	30	0.1	0.17305	0.461467	91	0.774577	16	8	0.775	NA	0	1	1.03972	3	0.946395	0	698	0	698	0.153825	0	0.0331584	0	0	0	0.162332	0.0139201	0.567502	0	0.102995	0	0.0322509	0	0.0106128	0.00432432	0	0.0326312	0	0.0214944	0.00609872	0	0.0126799
TCGA-AC-A23G	BRCA	female	white	not reported	27934	BRCA.LumA	NA	NA	0	0	0	77	0.287704	16	6	NA	NA	NA	NA	2.44102	12	0.982337	0	2248	0	2248	0.282247	0.00793548	0.0169415	0	0.0173332	0	0.35121	0.0299153	0.267993	0.00430697	0.0568384	0.0243721	0	0	0.000779328	0	0	0	0	0.0962066	0.0577896	0	0.0683779
TCGA-AC-A23H	BRCA	female	white	not hispanic or latino	32872	BRCA.Normal	1838	105	0.12	36.1814	113.654	285	0.875266	15	21	167.75	0.904214	1.88026	8	1.60944	5	1	1	174	1	174	0.0570073	0	0.0411336	0	0	0	0.374917	0.0358512	0.24427	0	0.08158	0.0169291	0	0	0.0545267	0.0140092	0	0.0373727	0	0	0.0704006	0	0.0290106
TCGA-AC-A2B8	BRCA	female	white	not hispanic or latino	31003	BRCA.LumA	43	3	0.05	1.0484	2.25098	74	0.108801	3	19	3.675	0.99232	0.687824	2	3.80695	46	0.994333	0	677	1	654	0.291165	0	0.0517661	0	0.0038997	0	0.0580907	0.0654811	0.294922	0	0.126686	0.0112122	0.0142101	0.0205245	0	0.0188517	0	0.212298	0	0.0988762	0.0183869	0	0.00479414
TCGA-AC-A2BK	BRCA	female	black or african american	not reported	28625	BRCA.Basal	44	25	0.18	0.384655	1.65175	276	0.922252	10	49	3.75	0.861564	2.49024	18	1.56071	5	0.969724	0	2222	0	2222	0.0533086	0	0.126145	0.0350305	0.0165094	0	0	0.105333	0.32933	0	0	0	0	0.00391422	0	0.0660466	0.0265124	0	0	0.188645	0.102534	0	0
TCGA-AC-A2BM	BRCA	female	black or african american	not reported	15212	BRCA.LumB	7	NA	0.12	0.0437798	0.350239	316	0.789015	16	25	0.95	0.832379	3.00565	37	3.73217	43	0.99228	0	3022	0	3022	0.244658	0.0515025	0	0	0.0043025	0	0.0269087	0.0754215	0.177291	0	0.100777	0.0195388	0	0	0	0.0242462	0	0.223572	0	0.14203	0.063992	0	0.0904167
TCGA-AC-A2FB	BRCA	female	white	not hispanic or latino	23851	BRCA.Normal	7	NA	0.02	0.122206	0.274965	115	0.097387	4	8	0.425	0.996511	0.690729	2	5.26974	230	0.969044	0	1234	0	1234	0.477305	0	0.11237	0	0.00534328	0	0.000109278	0.109353	0.0904609	0	0.0801824	0.0296476	0	0.0175342	0	0	0.0231345	0.320999	0	0.159139	0.0517273	0	0
TCGA-AC-A2FE	BRCA	female	white	not hispanic or latino	22746	BRCA.LumA	NA	NA	0	0	0	153	0.186205	5	14	NA	NA	0	1	4.46038	89	0.993704	1	2636	1	766	0.44216	0	0.033525	0.000846152	0.0325957	0	0	0.0822323	0.166608	0.0206147	0	0.0294875	0	0.0507571	0	0.00761132	0	0.242371	0	0.200725	0.0931415	0	0.0394849
TCGA-AC-A2FF	BRCA	female	asian	not hispanic or latino	--	BRCA.Normal	4	124	0.16	0	0.250712	95	0.0745054	0	0	0.475	0.863345	3.5491	61	4.59823	104	0.990061	0	2759	0	2759	0.332366	0.0279605	0.0145753	0	0.0655075	0	0	0.0709263	0.141617	0	0.185826	0.00303758	0	0.00380653	0	0.0829184	0	0.250416	0	0.104846	0.017279	0.0197383	0.0115459
TCGA-AC-A2FG	BRCA	female	white	not reported	29211	BRCA.LumA	14	2	0	0.341038	0.837094	74	0.0788387	3	10	1.25	0.929135	1.66479	6	3.25975	28	0.978255	0	1853	0	1853	0.100431	0	0.0680147	0	0.0861801	0	0	0.0152093	0.287097	0	0.167453	0.0199503	0	0	0	0.118092	0	0.0974502	0	0.118015	0.0225395	0	0
TCGA-AC-A2FK	BRCA	female	white	hispanic or latino	16627	BRCA.Normal	NA	NA	0.03	0	0	45	1.6e-05	0	0	0.05	NA	NA	NA	2.7511	18	0.951816	0	2650	0	2650	0.249457	0	0.139499	0	0.0565451	0	0.051808	0.0310916	0.140404	0	0.127808	0.0147344	0	0.0201452	0	0.145755	0	0.1421	0	0.0922874	0.037822	0	0
TCGA-AC-A2FM	BRCA	female	white	not hispanic or latino	31805	BRCA.Normal	NA	NA	0.49	0	0	203	0.771947	9	10	NA	0.612754	1.09791	6	1.56071	5	0.969724	1	792	1	780	0.0680969	0	0.00643932	0	0	0	0	0.0686321	0.275828	0.0287319	0.144031	0.0181731	0	0.0659595	0	0.035753	0	0.193081	0	0.0801331	0.0695937	0	0.0136439
TCGA-AC-A2FO	BRCA	female	white	not hispanic or latino	23928	BRCA.LumA	8	0	0.2	0.145077	0.638339	126	0.134556	2	22	0.925	0.751794	2.79184	41	3.74478	44	0.989585	0	2255	0	2255	0.377758	0	0.0733834	0	0.0819314	0	0	0.0625002	0.150498	0	0.0693154	0.0195103	0	0.0217654	0	0.0569492	0	0.327878	0	0.117293	0.011032	0.00794312	0
TCGA-AC-A2QH	BRCA	female	white	not hispanic or latino	21488	BRCA.Basal	10	54	0.56	0.360701	0.623029	404	0.567788	15	40	1.35	NA	NA	NA	0	1	NA	0	1005	0	1005	0.0526268	0.00452748	0.000475121	0.0289697	0	0	0.28542	0	0.436425	0	0.0133153	0	0.0214574	0.0135434	0.0192182	0	0	0.135603	0	0.0138324	0.00989974	0	0.0173131
TCGA-AC-A2QI	BRCA	female	white	not hispanic or latino	27865	BRCA.LumA	NA	NA	0.09	0	0	69	0.255801	5	11	NA	0.958282	1.99269	8	3.00477	21	0.986942	0	588	0	588	0.247209	0	0.0690459	0	0.000675669	0	0.0374784	0.100805	0.297183	0	0.0691394	0	0.00445415	0	0	0.00909305	0	0.174356	0	0.119158	0.0906515	0	0.0279599
TCGA-AC-A2QJ	BRCA	female	white	hispanic or latino	17569	BRCA.Basal	NA	NA	0.69	0	0	116	0.624619	20	9	NA	NA	NA	NA	0.693147	2	1	1	446	1	237	0.416416	0.00794785	0.00840006	0	0	0	0.254561	0.0103082	0.508645	0.0170371	0	0.0163709	0	0	0.0380731	0	0	0	0	0.0252391	0.0474483	0.0125197	0.05345
TCGA-AC-A3BB	BRCA	female	black or african american	not hispanic or latino	16983	BRCA.LumA	NA	NA	0.01	0	0	73	0.267031	11	7	NA	0.927383	3.32329	36	4.16676	69	0.984094	0	987	0	987	0.392257	0	0.137222	0	0.00573631	0	0.0145089	0.0362984	0.145075	0	0.050995	0.0183203	0	0.0695942	0	0.123514	0	0.135662	0	0.118372	0.103048	0	0.0416539
TCGA-AC-A3EH	BRCA	female	white	not hispanic or latino	29014	BRCA.LumA	NA	NA	0	0	0	131	0.366419	12	11	NA	NA	NA	NA	2.07944	8	1	1	197	0	197	0.0990285	0.00391545	0	0	0	0	0.303033	0.0374048	0.385401	0	0.0704319	0	0	0	0	0	0	0.0507626	0	0.0747966	0.0356716	0	0.0385828
TCGA-AC-A3HN	BRCA	female	white	not hispanic or latino	32061	BRCA.LumA	5	0	0	0.159252	0.227503	82	0.152657	5	10	0.95	0.923267	4.01049	77	3.75847	45	0.987341	0	496	0	496	0.271159	0	0.0803162	0	0.00308735	0	0.187602	0.0654987	0.214315	0	0.118031	0	0	0.0153151	0	0.0387613	0	0.124296	0	0.0807944	0.0615235	0	0.0104595
TCGA-AC-A3OD	BRCA	female	white	not hispanic or latino	25186	BRCA.LumA	8	0	0	0.0826273	0.516421	192	0.318721	5	25	1.3	0.77151	2.62406	30	4.7478	124	0.984964	0	451	0	451	0.35774	0	0.0335213	0	0.0864109	0	0.0930915	0.0689425	0.227159	0	0.0643152	0.0103381	0	0.00928681	0.0176234	0.0176295	0	0.278303	0	0.0608504	0.0173957	0	0.0151328
TCGA-AC-A3QP	BRCA	female	white	not hispanic or latino	29113	BRCA.LumA	12	0	0	0.177745	0.444362	66	0.0716322	2	10	1.175	0.997643	0.691514	2	1.35221	5	0.840175	0	675	0	675	0.285499	0	0.0433187	0	0.0070545	0	0	0.0543107	0.32369	0	0.121335	0.0925783	0.00169977	0.0460773	0	0.0716574	0	0.0148097	0	0.122102	0.0951313	0	0.00623514
TCGA-AC-A3QQ	BRCA	female	white	not hispanic or latino	19723	BRCA.LumA	18	2	0.07	0.10813	0.519025	117	0.134425	6	14	1.475	NA	NA	NA	2.38946	12	0.96159	0	734	0	734	0.163095	0.0084854	0.080845	0	0.00107446	0.000132388	0.0369327	0.0491194	0.218132	0	0.098522	0.0425482	0	0.0359873	0	0.0623557	0	0.0643909	0	0.182971	0.0961886	0	0.022315
TCGA-AC-A3TM	BRCA	female	white	not hispanic or latino	18535	BRCA.LumA	NA	NA	0.03	0	0	135	0.1223	4	8	NA	NA	NA	NA	2.84648	18	0.984815	0	762	0	762	0.223515	0	0.0131687	0	0.0116425	0	0.0668133	0.0623973	0.20112	0	0.0455695	0.00123547	0	0.0293158	0	0.0944429	0	0	0	0.205243	0.167035	0.0229038	0.079114
TCGA-AC-A3TN	BRCA	female	white	not hispanic or latino	27421	BRCA.LumA	NA	NA	0.01	0	0	45	0.0710024	4	7	NA	NA	NA	NA	1.79176	6	1	0	456	0	456	0.0784569	0.0119417	0	0.00943295	0	0	0.0695449	0.0397343	0.259869	0	0.125766	0.000103486	0	0.028871	0	0.145567	0	0.105473	0	0.118868	0.084829	0	0
TCGA-AC-A3W5	BRCA	female	black or african american	not hispanic or latino	24029	BRCA.Her2	62	145	0.46	0.776589	2.28539	227	0.625986	22	36	6.35	0.889034	3.40379	46	3.52024	36	0.982343	0	504	0	504	0.253575	0.0133982	0.0223082	0	0.0130186	0	0.159125	0.109024	0.1858	0	0.0465376	0.0174265	0	0.0389866	0	0.0147433	0	0.0555768	0	0.14378	0.0988803	0	0.0813944
TCGA-AC-A3W6	BRCA	female	white	not hispanic or latino	32872	BRCA.LumA	NA	NA	0.1	0	0	62	0.189765	5	2	NA	0.915493	2.108	10	3.8807	51	0.986996	0	602	0	602	0.382678	0	0.028747	0	0.0190832	0	0	0.0665899	0.196651	0	0.0909569	0.00515574	0	0.0060979	0.00867178	0.0238627	0	0.30766	0	0.152614	0.0589908	0	0.0349195
TCGA-AC-A3W7	BRCA	female	white	not hispanic or latino	24327	BRCA.LumA	NA	NA	0.01	0	0	71	0.145361	7	8	NA	NA	0	1	2.83899	18	0.982223	0	471	0	471	0.14593	0	0.00958572	0	0.0281731	0	0	0.041291	0.324654	0	0.114715	0.0155273	0	0.0182086	0.014232	0.0532054	0	0.19282	0	0.120999	0.0665899	0	0
TCGA-AC-A3YI	BRCA	female	white	not hispanic or latino	27143	BRCA.Normal	4	0	0.06	0.0660024	0.26401	79	0.0571355	0	3	0.55	0.946894	1.31267	4	1.90615	7	0.97957	0	707	0	707	0.348133	0	0.0811842	0.0111868	0	0	0.254245	0.0385532	0.179653	0.0853505	0.0517861	0.0441786	0.00347772	0.0192599	0	0.057357	0	0	0	0.0942944	0.0575841	0	0.0218898
TCGA-AC-A3YJ	BRCA	female	white	not hispanic or latino	24439	BRCA.LumA	10	44	0.05	0.242745	0.331016	63	0.0443027	1	3	1.35	NA	0	1	1.8867	7	0.96957	0	754	0	754	0.184555	0.01327	0	0	0.0214735	0	0	0.0114838	0.653623	0	0.0541587	0.0448266	0	0.0033304	0	0.04893	0	0.0380984	0	0.0644844	0.0444532	0	0.00186843
TCGA-AC-A4ZE	BRCA	female	white	not hispanic or latino	23284	BRCA.LumA	33	41	0.02	0.151744	0.953818	147	0.345444	5	13	2.375	NA	NA	NA	2.83321	17	1	0	890	0	890	0.0858714	0	0.0418794	0	0	0	0	0.0434192	0.217592	0	0.147705	0.0157012	0	0.0284728	0	0.0906659	0	0.228411	0	0.150506	0.0356474	0	0
TCGA-AC-A5EH	BRCA	female	black or african american	not hispanic or latino	27964	BRCA.Her2	67	7	0.08	0.99069	2.74168	250	0.749628	21	37	5.75	NA	NA	NA	2.45831	12	0.989297	0	511	0	511	0.227954	0	0.00472492	0	0	0	0.304979	0.0359246	0.333961	0.0228575	0.0449461	0	0	0	0.0248887	0	0	0.017516	0	0.0787949	0.0790353	0.0046325	0.0477396
TCGA-AC-A5EI	BRCA	na	na	na	na	NA	NA	NA	0.05	0.184259	0.621875	94	0.87127	7	25	1.425	NA	NA	NA	NA	NA	NA	0	442	0	442	NA	NA	NA	NA	NA	NA	NA	NA	NA	NA	NA	NA	NA	NA	NA	NA	NA	NA	NA	NA	NA	NA	NA
TCGA-AC-A5XS	BRCA	female	white	not hispanic or latino	27160	BRCA.LumA	178	92	0.08	3.03789	8.56548	77	0.260251	8	25	19.85	0.431433	1.13858	14	3.05984	24	0.962802	0	588	0	588	0.36183	0.0217843	0.0155272	0.00840908	0.00128581	0	0	0.0564248	0.2855	0.00397756	0.0346495	0.0030628	0.0327917	0.0823025	0	0.0459414	0	0.174937	0	0.1171	0.105292	0	0.0110141
TCGA-AC-A5XU	BRCA	female	black or african american	not hispanic or latino	27191	BRCA.LumA	29	4	0.6	0.551883	1.12676	515	0.713736	4	23	3.175	0.863349	4.03428	107	1.38629	4	1	0	455	0	455	0.118243	0.0117993	0	0	0	0	0.154809	0.0384347	0.308403	0	0.0446027	0	0.00278971	0.00791311	0	0.170861	0	0.0834225	0	0.0806392	0.0533698	0	0.0429566
TCGA-AC-A62V	BRCA	male	black or african american	not hispanic or latino	21389	BRCA.LumB	26	5	0.07	0.439175	1.38687	441	0.500509	18	28	3.125	NA	NA	NA	1.09861	3	1	1	348	1	348	0.108472	0.0136378	0	0	0	0	0.299749	0.00799492	0.440708	0	0.0944772	0.00320766	0	0	0.0282905	0	0	0	0	0.0580903	0.0303408	0	0.0235037
TCGA-AC-A62X	BRCA	female	black or african american	not hispanic or latino	26627	BRCA.Basal	33	0	0.08	0.289057	1.13399	173	0.864475	25	24	2.5	NA	NA	NA	NA	0	NA	0	417	0	417	0.0399397	0.114178	0	0.271142	0	0	0.191835	0.00588649	0	0	0.183612	0.0422452	0.00940167	0.0146288	0	0	0	0	0	0	0.111432	0.0556389	0
TCGA-AC-A62Y	BRCA	female	white	not hispanic or latino	28876	BRCA.LumA	28	35	0.06	0.358478	1.23227	75	0.569164	18	15	2.875	NA	NA	NA	1.74787	6	0.975504	0	530	0	530	0.232617	0	0.0185733	0	0.00230222	0	0.333327	0.0318193	0.422947	0.0417079	0	0	0.000421017	0	0	0.00700344	0	0.0301321	0	0.0470657	0.0626645	0.00203633	0
TCGA-AC-A6IV	BRCA	female	white	not hispanic or latino	17521	BRCA.LumA	7	NA	0.06	0.0911833	0.319142	59	0.123799	5	12	0.925	0.881529	1.41877	5	3.82964	48	0.989263	0	568	0	568	0.412268	0	0.0340661	0	0.00460938	0	0.0272011	0.0518927	0.335093	0	0.127694	0.0236833	0.0013777	0.0308426	0	0.0165649	0	0.175748	0	0.107501	0.0403759	0	0.0233512
TCGA-AC-A6IW	BRCA	female	black or african american	not hispanic or latino	26896	BRCA.Basal	73	2	0.39	1.05062	2.539	302	0.672649	12	31	6.4	0.833652	2.64939	24	4.04376	63	0.976015	0	413	0	413	0.501145	0.0284647	0.00752283	0	0.187086	0	0	0.128807	0.178119	0.00139173	0	0.0251652	0.00173645	0.0443761	0	0	0	0.116977	0	0.100971	0.151777	0	0.027606
TCGA-AC-A6IX	BRCA	female	white	not hispanic or latino	17969	BRCA.LumA	29	NA	0	0.118225	0.51589	178	0.191158	4	24	2.15	0.884651	3.80759	74	3.02803	21	0.994583	0	373	0	373	0.508243	0	0.0635853	0	0.00221021	0	0	0.0636464	0.271599	0	0.0672312	0.0295876	0	0.0241437	0	0.0731651	0	0.204144	0	0.11032	0.0831148	0	0.00725236
TCGA-AC-A6NO	BRCA	female	black or african american	not hispanic or latino	15996	BRCA.LumA	14	4	0.11	0.261417	0.479264	77	0.174947	7	6	1.4	NA	NA	NA	0.693147	2	1	0	51	0	51	0.116109	0.0524509	0.0111838	0	0.0144675	0	0.127604	0.0412399	0.123307	0	0.0924475	0.0474854	0.00395944	0.0556493	0	0.0251526	0	0.0803169	0	0.125413	0.195191	0	0.00413155
TCGA-AC-A7VB	BRCA	female	black or african american	not hispanic or latino	18806	BRCA.LumB	9	74	0.01	0.134689	0.471413	422	0.351456	5	24	1.475	0.629797	1.12844	6	NA	0	NA	0	250	0	250	0.0614431	0	0.0168203	0	0	0	0.255229	0.0265231	0.280215	0	0.0371459	0.0257213	0	0	0.0220857	0.0807991	0	0	0	0.211593	0.0356756	0	0.00819146
TCGA-AC-A7VC	BRCA	female	white	not hispanic or latino	20479	BRCA.Basal	2	NA	0.6	0.13783	0.275659	84	0.624643	1	8	1.05	NA	NA	NA	0	1	NA	0	1	0	1	0.110442	0	0.0152221	0	0.0372313	0	0.31936	0.00468487	0.434905	0	0.0312714	0	0	0.00587947	0	0.00230551	0	0.0553834	0	0	0.0370066	0.0488344	0.00791553
TCGA-AC-A8OP	BRCA	female	black or african american	not hispanic or latino	26550	BRCA.LumA	65	155	0.05	1.09214	2.81772	245	0.428092	18	36	7.325	NA	NA	NA	2.62505	15	0.96935	0	614	0	614	0.227973	0.0607621	0.0560848	0	0.0495974	0	0.0483647	0.0542984	0.246031	0.0453186	0.0761001	0.0177031	0	0.0355843	0	0.0161174	0	0.0948813	0	0.0674597	0.131697	0	0
TCGA-AC-A8OQ	BRCA	female	black or african american	not hispanic or latino	26535	BRCA.Basal	41	1	0.12	0.424516	1.42213	460	0.661932	19	71	4.4	0.750161	4.21075	274	3.84002	48	0.991945	0	34	0	34	0.469419	0.0329139	0.0510377	0.00609009	0	0	0.0741421	0.0769024	0.13277	0	0.0267067	0.0127147	0.00472445	0.0262249	0	0.191299	0.00166399	0.106399	0	0.071171	0.164494	0	0.0207465
TCGA-AC-A8OR	BRCA	female	white	not hispanic or latino	27605	BRCA.LumA	10	77	0.01	0.224103	0.291334	80	0.0328366	1	4	1.8	NA	NA	NA	NA	0	NA	0	40	0	40	0.10474	0.00527077	0.00865935	0	0.00454438	0	0.190226	0.00929305	0.469939	0	0.101164	0.0187316	0	0	0.0672575	0	0	0.02867	0.00199627	0.0639764	0.00202502	0	0.0282467
TCGA-AC-A8OS	BRCA	female	white	not hispanic or latino	26248	BRCA.LumA	20	34	0.01	0.447027	0.84935	67	0.134449	8	7	2.325	0.909434	1.46368	5	3.2761	28	0.983162	0	70	0	70	0.26575	0.0310405	0.00975393	0	0.00152708	0	0	0.0542989	0.18681	0	0.23565	0.0333481	0	0.0284902	0	0.0313438	0	0.141424	0	0.159733	0.0767447	0	0.00983611
TCGA-AN-A03X	BRCA	female	white	not hispanic or latino	27163	BRCA.LumA	18	2	0.11	0.242368	1.03007	116	0.30722	13	12	2.675	NA	NA	NA	0	1	NA	0	10	0	10	0.169775	0.00878941	0	0	0.0264963	0	0	0.0378304	0.471027	0	0.303083	0	0.0236209	0.00761105	0	0.00204768	0	0.0306177	0	0.0596056	0.0292714	0	0
TCGA-AN-A03Y	BRCA	female	white	not hispanic or latino	24232	BRCA.LumB	15	1	0.03	0.345872	0.749388	156	0.946927	21	10	1.6	NA	NA	NA	3.34788	30	0.984323	0	10	0	10	0.149549	0.00596603	0.0246353	0	0.00428452	0	0	0.116138	0.23879	0	0.0718477	0	0.00695417	0	0	0.0176043	0	0.183525	0	0.146326	0.105677	0.025809	0.0524436
TCGA-AN-A041	BRCA	female	white	not hispanic or latino	10812	BRCA.LumA	13	8	0.31	0.19698	0.675361	203	0.608139	13	17	1.525	0.979125	2.03603	8	1.90615	7	0.97957	0	7	0	7	0.116011	0	0.0270601	0	0	0	0.310612	0.0382243	0.304472	0	0.0728213	0.00555058	0	0.0243836	0	0.0331695	0	0.102427	0	0.0209098	0.0314234	0	0.028947
TCGA-AN-A046	BRCA	female	white	not hispanic or latino	25158	BRCA.LumA	1995	12	0.12	35.1254	151.468	80	0.141589	7	8	198.7	NA	NA	NA	4.23921	73	0.988055	0	10	0	10	0.318569	0	0.00670817	0	0.0415233	0.00568165	0.0132044	0.140341	0.167447	0	0.0224086	0.0322158	0	0.0244037	0.000359272	0.00216205	0	0.076	0	0.220765	0.198787	0	0.0479929
TCGA-AN-A049	BRCA	female	white	not hispanic or latino	22710	BRCA.LumA	17	36	0.03	0.201666	0.777856	210	0.379643	9	40	1.325	0.819412	0.900216	3	2.86792	20	0.957336	0	19	0	19	0.172007	0	0.0690953	0	0.0564917	0	0.0384357	0.0882254	0.347336	0	0.0517945	0.0065474	0.00743964	0	0.00643977	0.057547	0	0.176101	0	0.0623385	0.0322075	0	0
TCGA-AN-A04A	BRCA	female	white	not hispanic or latino	13445	BRCA.LumA	23	0	0.09	0.361416	1.00084	231	0.5433	12	43	1.825	NA	0	1	2.36938	11	0.988109	0	90	0	90	0.115856	0	0.0594116	0	0.0630513	0	0.132935	0.068937	0.307788	0	0.0510696	0	0.00108127	0.0115246	0	0.00965949	0	0.218361	0	0.0761814	0	0	0
TCGA-AN-A04C	BRCA	female	white	not hispanic or latino	18851	BRCA.Her2	41	8	0.13	0.621775	1.75227	344	0.767167	15	35	3.225	0.629691	1.97439	23	2.78779	17	0.983967	0	54	0	54	0.18599	0.0165306	0.018712	0	0.00237332	0.000319249	0.00537229	0.0647487	0.356851	0.030245	0	0.0212281	0	0.0322898	0	0.0322178	0	0.182439	0	0.130391	0.101199	0	0.00508421
TCGA-AN-A04D	BRCA	female	white	not hispanic or latino	21426	BRCA.Basal	24	18	0.03	0.971191	2.11377	171	0.369397	4	61	3.5	NA	NA	NA	1.09861	3	1	0	52	0	52	0.0377482	0	0.039513	0	0	0.00071771	0.154722	0.0301367	0.348046	0	0.0136228	0.0311119	0	0.0153159	0.0437419	0.0791594	0	0.00994152	0	0.0675003	0.166471	0	0
TCGA-AN-A0AJ	BRCA	female	white	not hispanic or latino	29131	BRCA.LumB	40	62	0.17	0.630473	2.07155	468	0.728742	15	40	3.225	0.791497	2.66521	29	4.23766	72	0.990879	0	303	0	303	0.190279	0.0089182	0.015371	0	0.0239605	0	0.12038	0.102777	0.218567	0	0.0643805	0.0181651	0	0.030016	0	0.000810475	0.0138322	0.123988	0	0.148091	0.0770473	0	0.0336964
TCGA-AN-A0AK	BRCA	female	white	not hispanic or latino	27977	BRCA.LumB	287	990	0.18	11.0533	30.6738	113	0.647196	9	16	50.725	0.744369	1.54787	8	2.64533	16	0.954101	0	224	0	224	0.167705	0	0.045449	0	0	0	0.125933	0.0516044	0.4556	0	0.00320199	0.00326451	0.000419231	0.0244196	0	0.0348352	0	0.108645	0	0.077734	0.0408874	0	0.0280072
TCGA-AN-A0AL	BRCA	female	white	not hispanic or latino	15286	BRCA.Basal	24	26	0.22	0.459806	2.08445	176	0.880262	6	66	3.225	0.825074	3.91492	115	3.14458	25	0.976919	0	227	0	227	0.192378	0	0.175013	0.00657855	0	0	0.0732427	0.0680534	0.16184	0	0.0159014	0	0	0	0.0379215	0.0983701	0	0.273577	0	0.0181038	0.0713983	0	0
TCGA-AN-A0AM	BRCA	female	white	not hispanic or latino	20713	BRCA.LumB	53	7	0.38	0.78657	2.21925	783	0.591543	20	44	3.475	0.841108	2.99043	35	3.52138	35	0.990445	0	5	0	5	0.26661	0	0.0669716	0.00670368	0	0	0.0274207	0.175584	0.201224	0	0.0109754	0.00416773	0.00402933	0.0598569	0	0.0193959	0	0.12111	0	0.112496	0.142959	0	0.0471049
TCGA-AN-A0AR	BRCA	female	white	not hispanic or latino	20152	BRCA.Basal	44	29	0.06	0.814194	3.01553	611	0.945744	9	75	4.65	NA	NA	NA	1.09861	3	1	0	10	0	10	0.120587	0.0159099	0.0415031	0	0.235163	0	0.0503493	0.0298929	0.314639	0	0.0158603	0.0108755	0	0.0244362	0	0.0323384	0	0.050933	0	0.0614778	0.0901249	0	0.0264966
TCGA-AN-A0AS	BRCA	female	white	not hispanic or latino	25658	BRCA.LumA	19	4	0.36	0.180474	1.08284	245	0.639953	22	21	1.475	NA	NA	NA	1.67699	6	0.935945	0	10	0	10	0.116549	0.00372975	0	0	0	0	0.460975	0.020589	0.315506	0	0.0589201	0	0.0169683	0	0.0225503	0	0	0.00930537	0	0.0228705	0.0266039	0	0.041982
TCGA-AN-A0AT	BRCA	female	white	not hispanic or latino	22798	BRCA.Basal	68	82	0.12	0.587267	3.10413	481	0.932617	7	67	4.025	0.86814	3.41337	51	3.64723	41	0.982136	0	10	0	10	0.334098	0	0.0966488	0	0	0	0.277198	0.110556	0.197544	0	0	0	0	0.0156164	0	0.00798345	0	0.0931319	0	0.0808647	0.107844	0	0.0126132
TCGA-AN-A0FD	BRCA	female	white	not hispanic or latino	26007	BRCA.LumA	12	0	0.1	0.329317	0.87818	304	0.427183	4	20	1.225	0.713537	2.29679	25	2.88758	19	0.980689	0	196	0	196	0.1098	0	0.0589993	0.000544974	0	0	0.138371	0.0728843	0.275098	0	0.0235333	0	0.00822011	0.0414786	0	0.0507097	0	0.00526289	0	0.158002	0.117385	0	0.0495103
TCGA-AN-A0FF	BRCA	female	white	not hispanic or latino	11929	BRCA.LumB	12	0	0.05	0.139888	0.475619	88	0.150892	3	11	0.85	0.945398	1.52156	5	3.38927	30	0.996493	0	172	0	172	0.183308	0	0.0608622	0	0	0	0.163012	0.0540737	0.468826	0.00691838	0.0151436	0	0	0.010842	0	0.0050827	0	0.0704742	0	0.0339257	0.0601564	0	0.0506835
TCGA-AN-A0FJ	BRCA	female	white	not hispanic or latino	21910	BRCA.Basal	48	27	0.2	0.606857	2.22514	709	0.871986	11	27	3.775	NA	NA	NA	1.73287	6	0.967132	0	242	0	242	0.122604	0	0.0339681	0	0.0101706	0	0.253182	0.0819068	0.211342	0.000379598	0	0	0	0	0.0538674	0.00449551	0	0.173145	0	0.0865854	0.0627642	0	0.0281936
TCGA-AN-A0FK	BRCA	female	white	not hispanic or latino	32462	BRCA.LumA	19	122	0.03	0.569325	0.882454	67	0.621574	21	9	1.7	0.377627	0.869518	10	1.09861	3	1	0	213	0	213	0.117183	0	0.0511734	0	0	0	0.284656	0.051589	0.359022	0	0.0230686	0	0	0.0185469	0	0.0518741	0	0	0	0.0686294	0.0455286	0	0.0459121
TCGA-AN-A0FL	BRCA	female	white	not hispanic or latino	22805	BRCA.Basal	63	108	0.13	1.14689	4.18613	536	0.544049	7	57	5.85	NA	NA	NA	0.693147	2	1	0	231	0	231	0.0348339	0	0.0603915	0.0424524	0	0	0.31376	0.0303275	0.360758	0	0.0271575	0.01493	0	0.00621237	0.0159806	0.0104751	0	0.0551111	0	0.0349557	0.0247802	0	0.00270854
TCGA-AN-A0FN	BRCA	female	white	not hispanic or latino	22629	BRCA.LumA	16	49	0.02	0.267242	0.920501	57	0.112771	3	3	2.45	0.859444	4.02403	108	4.94181	147	0.990257	0	218	0	218	0.531944	0	0.0824634	0	0.0206146	0	0.0041973	0.0877885	0.121401	0.0120574	0.0597438	0	0	0.0225427	0	0.143385	0	0.222473	0	0.0718672	0.110529	0.0349483	0.00598887
TCGA-AN-A0FS	BRCA	female	white	not hispanic or latino	20352	BRCA.LumA	39	5	0.04	0.684872	1.54841	187	0.138444	3	12	3.05	NA	NA	NA	2.43079	12	0.978222	0	210	0	210	0.0904668	0	0.030008	0.00234551	0	0	0	0.0015983	0.42723	0.0196965	0.143835	0.0414993	0	0	0	0.0489308	0	0.0793674	0	0.134716	0.0654088	0	0.00536379
TCGA-AN-A0FT	BRCA	female	white	not hispanic or latino	23300	BRCA.LumA	28	24	0.12	0.907917	2.1735	537	0.725443	16	57	3.75	NA	NA	NA	2.73634	16	0.986926	0	214	0	214	0.0921252	0	0.00813478	0	0	0	0.0149577	0.0834641	0.408995	0.0250783	0.0358614	0.0154303	0.000336728	0.085293	0	0.0309657	0	0.113286	0	0.113649	0.0645481	0	0
TCGA-AN-A0FV	BRCA	female	white	not hispanic or latino	21479	BRCA.Her2	40	98	0.07	0.666352	1.99906	286	0.943004	17	35	3.325	NA	NA	NA	NA	0	NA	0	10	0	10	0.123011	0.00521933	0.00492463	0	0	0	0.37464	0.00389402	0.331277	0.0210502	0.0136148	0	0	0	0.00140592	0.00114656	0	0.133189	0	0.0100686	0.0885587	0	0.0110115
TCGA-AN-A0FW	BRCA	female	white	not hispanic or latino	24692	BRCA.LumA	55	8	0.1	0.834164	2.78055	252	0.875088	18	23	4	NA	0	1	3.31949	28	0.996185	0	11	0	11	0.125137	0	0.0669236	0	0.0431435	0	0	0.0476508	0.300097	0	0.110597	0.021225	0.00166292	0.0113957	0	0.0109896	0	0.135372	0	0.14272	0.0367208	0.0231095	0.0483932
TCGA-AN-A0FX	BRCA	female	white	not hispanic or latino	19309	BRCA.Basal	59	NA	0.06	0.869988	3.10296	313	0.680535	11	59	5.975	0.703129	1.80349	13	3.02803	21	0.994583	0	10	0	10	0.122848	0	0.0840591	0	0	0	0.315924	0.070781	0.214538	0	0.0264027	0	0	0.00779997	0.00366547	0.0405306	0	0.108229	0	0.0551498	0.0438085	0	0.0291127
TCGA-AN-A0FY	BRCA	female	white	not hispanic or latino	20347	BRCA.LumB	23	4	0.24	0.249832	1.2214	309	0.903086	15	42	1.975	NA	NA	NA	2.81336	17	0.992991	0	10	0	10	0.0822923	0	0.0474209	0	0.00178227	0	0.199021	0.0918755	0.39118	0	0.0294605	0.0112423	0	0.0200555	0	0.0188584	0	0.0433987	0	0.0621968	0.0569696	0	0.0265387
TCGA-AN-A0FZ	BRCA	female	white	not hispanic or latino	16533	BRCA.LumA	36	2	0.59	0.403179	1.47832	440	0.635876	15	28	2.6	NA	NA	NA	1.38629	4	1	0	10	0	10	0.0673241	0	0.0350377	0	0	0	0.348837	0.0173247	0.412385	0	0.055471	0	0.00202087	0	0	0.0493245	0	0	0	0.0416536	0.0319787	1.45e-05	0.00595262
TCGA-AN-A0G0	BRCA	female	white	not hispanic or latino	20504	BRCA.Basal	18	0	NA	0.199755	0.856092	NA	NA	NA	NA	1.4	0.733078	2.9509	56	2.99573	20	1	0	16	0	16	0.168836	0.0445805	0	0	0.00378487	0	0.294173	0.0294649	0.310535	0	0.0900533	0.0201117	0	0.0428056	0	0.0312525	0.00078838	0	0	0.0828038	0.0366454	0	0.0130007
TCGA-AN-A0XL	BRCA	female	white	not hispanic or latino	22341	BRCA.LumA	15	98	0.08	0.272634	0.848196	81	0.343689	12	20	NA	NA	NA	NA	1.56071	5	0.969724	0	163	0	163	0.147554	0	0.0170553	0	0.0342639	0	0	0.0568351	0.327425	0.0137219	0.18607	0.0344486	0.00187998	0.0489106	0	0.0425508	0	0.125217	0	0.0707917	0.0408301	0	0
TCGA-AN-A0XN	BRCA	female	white	not hispanic or latino	25029	BRCA.LumA	68	32	0.22	0.845415	3.6271	541	0.585179	10	71	5.35	NA	NA	NA	1.90615	7	0.97957	0	10	0	10	0.150794	0.00820557	0.00327265	0	0	0.00205896	0.347019	0.015471	0.460307	0.025208	0	0	0	0	0	0	0.00925648	0.00388119	0	0.0526968	0.0334853	0	0.0391384
TCGA-AN-A0XO	BRCA	female	white	not hispanic or latino	21640	BRCA.LumA	19	6	0.53	0.25181	0.944288	110	0.336998	3	23	1.25	NA	NA	NA	0	1	NA	0	375	0	375	0.0618911	0	0.0399396	0.0258514	0.0249087	0	0.577513	0	0.136093	0	0.0614188	0	0.0201845	0.0202282	0	0.023818	0	0.00196387	0	0.0139092	0.0477457	0	0.00642564
TCGA-AN-A0XP	BRCA	female	white	not hispanic or latino	25305	BRCA.LumA	13	1	0.15	0.137145	0.685724	82	0.351375	14	5	1.025	NA	NA	NA	1.73287	6	0.967132	0	9	0	9	0.085892	0	0.0309247	0.0128607	0	0	0	0.0348118	0.619468	0	0.058303	0	0.0584914	0	0.0198627	0.06025	0	0.0405859	0	0.0281678	0.0362744	0	0
TCGA-AN-A0XR	BRCA	female	white	not hispanic or latino	20381	BRCA.LumB	15	5	0	0.161843	0.78224	140	0.120087	5	10	1.1	NA	NA	NA	1.47508	5	0.916516	0	10	0	10	0.0424645	0.0944638	0	0.0187541	0	0	0.387562	0.011675	0.0564914	0	0.121367	0.0180917	0	0	0	0	0	0.125973	0	0.0769379	0.0628771	0	0.0258078
TCGA-AN-A0XS	BRCA	female	white	not hispanic or latino	23358	BRCA.LumA	8	45	0.08	0.106811	0.640865	66	0.468272	16	9	1.225	0.766878	3.70273	125	3.73483	47	0.970049	0	10	0	10	0.215172	0	0.0492928	0	0.020607	0	0.00698238	0.0730282	0.21061	0	0.0412259	0.00793044	0.00202309	0.0115327	0	0.115066	0	0.23718	0	0.132825	0.0633836	0	0.0283129
TCGA-AN-A0XT	BRCA	female	white	not hispanic or latino	19794	BRCA.LumA	5	NA	0.04	0.188161	0.295681	227	0.950514	8	35	0.575	NA	NA	NA	1.51571	5	0.941762	0	10	0	10	0.0938736	0.0448275	0.00225564	0	0	0	0	0.0597739	0.210524	0	0.252554	0.0355826	0	0.044328	0	0.0925103	0	0.0853325	0	0.0995493	0.065363	0	0.00739943
TCGA-AN-A0XU	BRCA	female	white	not hispanic or latino	20052	BRCA.Basal	60	72	0.32	0.75039	3.18916	487	0.797952	9	84	4.375	0.744014	3.22213	76	2.54612	14	0.964783	0	10	0	10	0.166928	0	0.0738166	0	0.0350323	0	0.100376	0.114566	0.283825	0.00251243	0	0	0	0.073993	0	0.0285043	0.0253025	0.0327617	0	0.112762	0.102563	0	0.0139855
TCGA-AN-A0XV	BRCA	female	white	not hispanic or latino	24779	BRCA.LumA	14	27	0.03	0.2569	0.834926	208	0.0908349	1	7	1.2	0.851847	3.05261	36	3.66204	44	0.967722	0	162	0	162	0.174524	0	0.100338	0.0175546	0.0358723	0	0.0159308	0.111376	0.165887	0	0.0706387	0	0	0.0232932	0	0.0305168	0	0.204241	0	0.083514	0.0945508	0.0462866	0
TCGA-AN-A0XW	BRCA	female	white	not hispanic or latino	13208	BRCA.LumA	148	1	0.02	2.52561	8.01882	301	0.249493	6	26	10.975	0.750407	2.88918	47	3.86388	59	0.947601	0	170	0	170	0.27195	0	0.0352884	0	0.00556657	0	0.0653278	0.133113	0.279958	0	0.0646882	0.000773552	0.000381348	0.0356881	0	0.00957194	0.0287063	0.104321	0	0.134926	0.0562347	0	0.0454547
TCGA-AO-A03L	BRCA	female	asian	not hispanic or latino	12443	BRCA.LumA	19	12	0.26	0.224379	0.897515	334	0.666726	19	32	1.275	0.841831	3.0841	39	3.66903	41	0.988006	0	2442	0	2442	0.224624	0	0.066444	0	0	0	0	0.0914382	0.249152	0	0.0724384	0.0145672	0	0.00249468	0	0.0760669	0	0.249857	0	0.0985074	0.0673589	0	0.0116752
TCGA-AO-A03M	BRCA	female	white	not hispanic or latino	10616	BRCA.LumA	408	NA	0.03	6.99341	19.4444	179	0.405854	13	22	NA	0.486202	1.88219	48	4.86829	138	0.988033	0	1866	0	1866	0.340167	0	0.108984	0	0.0215292	0	0.0277094	0.0868659	0.144678	0	0.0608474	0.00167918	0	0.0338563	0	0.120297	0.000246927	0.146216	0	0.133554	0.0761221	0	0.0374155
TCGA-AO-A03N	BRCA	female	white	not hispanic or latino	21816	BRCA.LumB	34	NA	0.23	0.887189	2.43262	239	0.637968	19	19	NA	NA	NA	NA	1.34738	4	0.971927	0	2031	1	1645	0.0812297	0	0.0353941	0	0	0	0.322785	0.034906	0.28407	0	0.0567382	0	0	0.00362591	0	0.0400778	0	0	0	0.046206	0.124157	0.0444674	0.00757187
TCGA-AO-A03O	BRCA	female	black or african american	not hispanic or latino	25362	BRCA.LumB	NA	NA	0.16	0.534639	1.90094	661	0.754866	22	46	2.85	0.749921	2.35137	23	3.07493	25	0.955281	1	2483	0	2483	0.184395	0	0.0449651	0	0.0102926	0	0.0404747	0.110149	0.298651	0	0.0277567	0.0130245	0	0.00901972	0	0.0271833	0.0189026	0.174809	0	0.101147	0.0798858	0	0.043739
TCGA-AO-A03P	BRCA	female	black or african american	not hispanic or latino	19724	BRCA.LumB	15	46	0.35	0.508896	0.989519	447	0.52142	9	25	2.225	0.944537	3.00179	24	2.04319	8	0.982568	1	2911	1	1922	0.0810354	0	0.0651695	0.00636515	0	0	0.0843872	0.0474534	0.41986	0	0.0660324	0	0.00511825	0.0230196	0	0.0694766	0	0.0610006	0	0.0435483	0.0909853	0	0.0175842
TCGA-AO-A03R	BRCA	female	white	not hispanic or latino	20930	BRCA.Normal	18	9	0	0.375801	0.982864	94	0.280491	6	13	1.875	0.742803	1.02974	4	3.37459	32	0.973702	0	2091	0	2091	0.239826	0	0.0453654	0	0.0210411	0	0.0310131	0.118937	0.117033	0	0.0753732	0.0375854	0	0.0836242	0	0.0293729	0	0.0745877	0	0.225809	0.125012	0	0.0152466
TCGA-AO-A03T	BRCA	female	white	not hispanic or latino	15540	BRCA.Normal	47	151	0.04	0.609352	2.35431	125	0.320127	6	43	3.9	0.967486	0.67061	2	2.96787	21	0.974822	0	2124	0	2124	0.249996	0	0.0419099	0	0.0103928	0	0.0731477	0.111842	0.289538	0	0.0226996	0.00644313	0	0.0504038	0	0.0472197	0	0.0692041	0	0.135011	0.1058	0	0.036388
TCGA-AO-A03U	BRCA	female	white	not hispanic or latino	11354	BRCA.Normal	3	96	0.07	0.0868963	0.115862	47	0.033895	0	0	NA	0.948534	0.657473	2	2.83413	18	0.98054	1	1793	1	1614	0.339404	0.00863008	0.00732657	0	0.0262628	0	0	0.0164021	0.446051	0	0.104312	0.0181315	0.00239162	0.169463	0.000124025	0	0	0.112795	0	0.0561138	0.0245099	0	0.00748591
TCGA-AO-A03V	BRCA	female	white	not hispanic or latino	15284	BRCA.LumA	31	1	0.09	0.269157	1.46541	446	0.336941	7	41	1.95	NA	NA	NA	2.83899	18	0.982223	0	1351	0	1351	0.0952678	0	0.168179	0.00152027	0.0146377	0	0	0.11628	0.215279	0	0.0328232	0.00344046	0	0.0164572	0	0.121318	0	0.137413	0	0.0877867	0.0718662	0	0.012999
TCGA-AO-A0J2	BRCA	female	white	not hispanic or latino	15324	BRCA.Her2	25	78	0.15	0.754324	1.47722	528	0.829001	9	83	2.85	0.970951	0.673012	2	3.27082	31	0.952483	0	997	0	997	0.175586	0	0.0456374	0.00077463	0.00845065	0	0	0.127631	0.248917	0	0.00101677	0.0137806	0	0.064924	0.00321513	0.0511221	0	0.15326	0	0.150406	0.124411	0	0.00645268
TCGA-AO-A0J3	BRCA	female	white	not hispanic or latino	24519	BRCA.LumB	45	174	0.11	0.552889	2.12426	320	0.79477	11	39	2.8	NA	NA	NA	1.47508	5	0.916516	0	651	0	651	0.072289	0.00781297	0.00884511	0	0	0	0	0.0401451	0.356779	0	0.166436	0.0253978	0	0.0580106	0	0.0199245	0	0.155963	0	0.106113	0.0474251	0	0.0071477
TCGA-AO-A0J4	BRCA	female	black or african american	not hispanic or latino	15052	BRCA.Basal	58	75	0.53	0.825729	2.58728	293	0.696758	16	52	4.625	0.897936	4.12612	99	4.95726	148	0.992005	0	1587	0	1587	0.381471	0.00425424	0.145273	0	0.0124899	0	0.0868693	0.120853	0.119969	0	0.00837895	0.00862087	0	0	0.0160669	0.0768218	0	0.19941	0	0.0737206	0.0793604	0	0.0479118
TCGA-AO-A0J5	BRCA	female	white	not hispanic or latino	17815	BRCA.LumA	22	5	0.16	0.414223	1.27029	159	0.245028	3	18	2.725	NA	NA	NA	2.91249	19	0.989151	1	792	1	792	0.14746	0.00083388	0.0444974	0.00143511	0	0	0.126328	0	0.323666	0	0.12049	0.0298816	0	0	0.00709576	0.0481548	0	0.0748531	0	0.204875	0.0124853	0	0.00540452
TCGA-AO-A0J6	BRCA	female	white	not hispanic or latino	22462	BRCA.Basal	40	188	0.09	0.583169	2.69369	368	0.573454	2	73	4	0.782863	1.80261	10	3.77405	57	0.933467	0	1140	0	1140	0.291437	0	0.0211902	0.215756	0	0	0.0365825	0.0397366	0.099297	0.0136791	0	0.0114521	0.00949356	0.114673	0	0.00522076	0.0146159	0.114828	0	0.136743	0.166732	0	0
TCGA-AO-A0J7	BRCA	female	white	not hispanic or latino	26281	BRCA.LumB	10	1	0.15	0.132993	0.452175	58	0.815142	12	4	0.85	NA	NA	NA	0.693147	2	1	0	618	0	618	0.085589	0	0.0346586	0	0.0537372	0	0.0750732	0.0639254	0.365894	0	0.0932477	0	0	0.0329496	0	0.0290353	0	0.12311	0	0.0468054	0.0750165	0	0.00654701
TCGA-AO-A0J8	BRCA	female	white	not hispanic or latino	22284	BRCA.LumA	10	3	0	0.192116	0.548902	72	0.130784	5	4	0.975	0.83242	1.15398	4	3.80569	47	0.988453	0	680	0	680	0.168687	0	0.0551717	0	0.0157371	0	0.322765	0.0858879	0.13066	0	0.0917378	0	0	0.0122041	0	0.00391581	0	0.133644	0	0.0648047	0.0356481	0	0.0478244
TCGA-AO-A0J9	BRCA	female	white	not hispanic or latino	22642	BRCA.LumA	48	96	0.04	0.85064	2.71656	86	0.433718	15	9	5.325	NA	0	1	3.65334	43	0.971324	0	1613	1	1066	0.319722	0.00779525	0.0158773	0	0.0266672	0	0.038957	0.0294661	0.312998	0	0.0432668	0.02837	0	0.066361	0	0.0209925	0	0.10141	0	0.166452	0.0511883	0	0.0901987
TCGA-AO-A0JA	BRCA	female	black or african american	not hispanic or latino	13307	BRCA.LumA	11	11	0.04	0.311037	0.653178	143	0.947063	9	37	1.3	0.890132	1.43261	5	3.11024	24	0.978661	0	655	1	143	0.14364	0	0.0799646	0	0.0189796	0	0	0.0960676	0.319635	0	0.0963019	0.00324573	0.00431072	0.0125212	0	0.0573528	0	0.172562	0	0.0754615	0.0196653	0	0.0439325
TCGA-AO-A0JB	BRCA	female	white	not hispanic or latino	18561	BRCA.Normal	20	56	0.06	0.797493	2.66854	317	0.493131	5	68	4.8	0.860876	0.945769	3	0.693147	2	1	0	1542	0	1542	0.0644009	0	0.0267041	0	0.00591333	0	0.067935	0.0860131	0.219996	0	0.0497528	0.0458066	0	0	0	0.0357307	0	0.0861714	0	0.195749	0.159566	0	0.0206618
TCGA-AO-A0JC	BRCA	female	white	not hispanic or latino	23404	BRCA.LumA	72	NA	NA	1.10283	3.48732	59	6.09e-05	NA	NA	4.925	0.900442	3.36556	42	6.42683	708	0.979335	0	1547	0	1547	0.879216	0.0343862	0.296215	0	0	0	0	0.0245504	0.119389	0	0.0103484	0.00467029	0	0.0015547	0	0.041578	0.0349108	0.146832	0	0.15871	0.0970095	0	0.0298465
TCGA-AO-A0JD	BRCA	female	white	not hispanic or latino	21831	BRCA.LumB	50	32	0.32	0.725211	2.87063	424	0.661855	6	51	4.15	0.949967	0.658467	2	2.70884	22	0.876351	0	2190	0	2190	0.286474	0	0.0534047	0	0.0494265	0	0.086317	0.104744	0.320526	0.00102387	0.00638135	0.00606521	0	0	0.0199146	0.00413183	0.0140701	0.134381	0	0.099315	0.0829822	0	0.0173168
TCGA-AO-A0JE	BRCA	female	black or african american	not hispanic or latino	19516	BRCA.Her2	30	NA	0.11	0.319494	1.21408	361	0.412059	10	34	1.6	0.74598	3.45014	102	4.09843	70	0.964678	0	2335	0	2335	0.339864	0	0.0433326	0.013518	0.00197905	0	0	0.113217	0.255972	0	0.0588682	0.0064833	0.0145849	0	0	0.0347973	0.0106233	0.12731	0	0.142197	0.0793434	0.0257377	0.0720355
TCGA-AO-A0JF	BRCA	female	white	not hispanic or latino	24923	BRCA.LumA	10	1	0.01	0.289705	0.666321	79	0.0536133	2	4	1.225	NA	NA	NA	3.53845	40	0.959222	0	1980	0	1980	0.262503	0	0.0381415	0	0.104024	0	0	0.0460137	0.267478	0	0.2086	0.00855764	0	0.00118339	0	0.00333645	0	0.18346	0	0.119263	0.00758829	0	0.0123545
TCGA-AO-A0JG	BRCA	female	white	not hispanic or latino	18021	BRCA.LumA	9	NA	0.01	0.0298949	0.418529	148	0.22841	5	16	0.525	0.925713	2.94196	24	4.56439	103	0.984823	0	798	0	798	0.235885	0	0.10003	0	0.0194674	0	0	0.0712554	0.228581	0	0.0346639	0.00548723	0	0.0146288	0	0.0123745	0	0.126858	0	0.253202	0.0870116	0.0250073	0.0214323
TCGA-AO-A0JI	BRCA	female	white	not hispanic or latino	20694	BRCA.LumA	6	2	0.03	0.089242	0.386715	140	0.542515	6	14	1.05	0.878002	2.18175	12	2.5993	14	0.984936	0	1528	0	1528	0.097669	0.0325839	0.0254032	0	0.0107692	0	0	0.0526902	0.0146756	0	0.595388	0.00160726	0	0.0141713	0	0.018679	0	0.107006	0	0.123373	0	0	0.00365338
TCGA-AO-A0JJ	BRCA	female	white	not hispanic or latino	19758	BRCA.LumA	6	62	0.02	0.123592	0.432572	65	0.208934	3	10	1.125	0.957571	2.91535	21	4.28567	85	0.964664	0	1887	0	1887	0.239506	0	0.0515524	0	0.0224656	0	0	0.0605549	0.290986	0.000618165	0.0835867	0.010265	0.000866219	0.00191876	0	0.0459388	0	0.191313	0	0.134702	0.0757566	0.00281969	0.0266554
TCGA-AO-A0JL	BRCA	female	white	not hispanic or latino	21895	BRCA.Basal	NA	NA	NA	NA	NA	247	0.707262	20	45	NA	0.969703	1.06533	3	0	1	NA	0	1683	0	1683	0.0654579	0	0.0768517	0	0	0	0.213727	0.0348125	0.293475	0	0.0285747	0	0	0.0249779	0	0.104064	0	0.030297	0	0.0856334	0.106489	0	0.00109826
TCGA-AO-A0JM	BRCA	female	not reported	hispanic or latino	14653	BRCA.LumB	17	5	0.11	0.299259	0.957627	371	0.564584	11	36	1.75	NA	0	1	2.4582	13	0.958383	0	2184	0	2184	0.141429	0	0.0451587	0	0.00406074	0.0137425	0.400561	0.0610188	0.20211	0	0.0228992	0	0	0	0.0216025	0.00987102	0	0	0	0.0597908	0.0523932	0.0175687	0.0892227
TCGA-AO-A124	BRCA	female	white	not hispanic or latino	14174	BRCA.Basal	61	50	0.19	0.861178	3.67436	585	0.934629	14	89	5.325	0.855707	1.53322	6	2.7334	17	0.964771	0	3506	0	3506	0.10551	0	0.151917	0.0995418	0	0	0.106209	0.00953697	0.184947	0.110487	0	0.0432731	0.000922798	0.0101256	0.0151424	0.0185777	0	0.0414123	0	0.092558	0.108571	0	0.0067778
TCGA-AO-A125	BRCA	female	black or african american	not hispanic or latino	26466	BRCA.LumA	14	0	0.02	0.329034	0.767745	65	0.115362	5	4	NA	NA	NA	NA	NA	0	NA	0	3456	0	3456	0.0192018	0	0.022904	0.0580152	0	0	0.0275931	0	0.41161	0	0.0450817	0.0446233	0	0.0554403	0.0256067	0	0	0.0440666	0	0.0210347	0.244024	0	0
TCGA-AO-A126	BRCA	female	asian	not hispanic or latino	14264	BRCA.LumA	6	NA	0	0.108224	0.459951	144	0.153509	4	19	NA	NA	NA	NA	3.09224	24	0.972999	0	3307	1	267	0.0764572	0	0.0235331	0	0	0	0	0.0425014	0.367557	0	0.156296	0.000519344	0	0.0355131	0	0.0497517	0	0.10939	0	0.0956792	0.108626	0.0106325	0
TCGA-AO-A128	BRCA	female	white	not hispanic or latino	22340	BRCA.Basal	345	157	0.14	9.22149	22.8957	95	0.530532	22	15	41.1	0.818832	3.68459	90	4.88344	252	0.883173	0	3248	0	3248	0.603079	0.0108662	0.014709	0	0.0068061	0	0.0113075	0.191771	0.167023	0	0.0496496	0.009137	0	0.0658444	0	0	0.0566167	0.113912	0	0.191005	0.096696	0	0.0146558
TCGA-AO-A129	BRCA	female	white	not hispanic or latino	10898	BRCA.Basal	55	95	0.4	0.961192	2.82703	336	0.567575	8	65	NA	0.84863	3.77017	85	4.26578	74	0.991105	0	3286	0	3286	0.448563	0	0.143867	0	0	0	0.0772177	0.151747	0.111959	0	0	0.0211221	0	0.00890309	0.00381038	0.0992571	0.00730905	0.115556	0	0.1081	0.114679	0	0.0364728
TCGA-AO-A12A	BRCA	female	white	not hispanic or latino	17420	BRCA.LumA	5	NA	0.33	0.0843305	0.393542	65	0.52172	22	7	0.55	NA	0	1	3.82526	48	0.988133	0	3112	0	3112	0.138761	0	0.214602	0	0.0031857	0	0	0.0772814	0.191262	0	0.0447055	0.0133227	0	0.0118145	0	0.0438877	0	0.201686	0	0.10992	0.0714389	0	0.0168947
TCGA-AO-A12B	BRCA	female	white	hispanic or latino	23150	BRCA.LumA	5	8	NA	0.0875548	0.525329	59	0.94696	17	5	NA	0.726699	0.798361	3	2.25386	10	0.978838	0	2989	0	2989	0.0534408	0.0322991	0	0	0.00738786	0	0.0644035	0.0342706	0.270121	0	0.158836	0.0615173	0	0	0.0117815	0.00695712	0.0040408	0.125329	0	0.140961	0.0406481	0	0.0414465
TCGA-AO-A12C	BRCA	female	white	not hispanic or latino	15469	BRCA.LumA	NA	NA	NA	NA	NA	NA	NA	NA	NA	NA	NA	NA	NA	0.693147	2	1	0	2372	0	2372	0.0559419	0	0.235275	0	0	0	0.224834	0.0185234	0.204797	0	0.0929455	0	0.000187884	0	0	0.143146	0	0.0004741	0	0.0295774	0.0327477	0	0.0174918
TCGA-AO-A12D	BRCA	female	white	not hispanic or latino	15774	BRCA.Her2	23	12	0.11	0.470203	1.35529	297	0.490505	14	26	2.025	0.796576	3.66036	99	4.3893	83	0.993315	0	2515	0	2515	0.387799	0	0.00816039	0.0016248	0	0	0.0296307	0.069028	0.330559	0	0.0290788	0.00354132	0.00379013	0.0110494	0.00778629	0.0715998	0	0.228336	0	0.0897065	0.0624081	0	0.0537016
TCGA-AO-A12E	BRCA	female	white	not hispanic or latino	18721	BRCA.LumA	18	5	0.16	0.265575	0.767217	128	0.401294	16	10	NA	NA	NA	NA	2.27187	10	0.98666	0	2142	0	2142	0.127325	0	0.0324702	0	0	0	0.0017584	0.0180913	0.469677	0	0.233886	0.0422085	0.001783	0	0.0126591	0.00977129	0	0.100346	0	0.0547878	0.0225619	0	0
TCGA-AO-A12F	BRCA	female	white	not hispanic or latino	13409	BRCA.Basal	17	15	0.25	0.187806	1.00163	465	0.833217	18	56	1.25	0.726074	1.50983	8	1.76776	7	0.90845	0	1842	0	1842	0.0360643	0	0.066463	0.0487802	0	0	0.131227	0	0.408906	0	0.107092	0.0175103	0.000330884	0.0292764	0	0.0199713	0	0.0501743	0	0.0345361	0.0857326	0	0
TCGA-AO-A12G	BRCA	female	white	not hispanic or latino	27705	BRCA.LumA	17	4	0.04	0.318295	0.954886	149	0.316759	5	31	NA	NA	0	1	3.08785	24	0.971616	0	1639	0	1639	0.125001	0	0.0795326	0	0.0125945	0	0	0.106921	0.28782	0	0.133221	0.0126438	0.00531394	0.027211	0	0.0341067	0	0.130883	0	0.0869223	0.0491756	0	0.0336551
TCGA-AO-A12H	BRCA	female	black or african american	not hispanic or latino	25515	BRCA.LumA	10	0	0	0.175417	0.555486	43	2.45e-06	0	0	1	NA	NA	NA	1.27703	4	0.921185	0	1234	0	1234	0.113926	0.0274096	0	0.00105531	0	0	0	0.00120726	0.673295	0	0.145796	0	0.0112749	0.0334611	0	0	0	0.035247	0	0.0462983	0.0249552	0	0
TCGA-AO-A1KO	BRCA	female	white	not hispanic or latino	16817	BRCA.Normal	2	NA	NA	0.0331518	0	49	9.44e-06	NA	NA	0.375	NA	0	1	2.57028	15	0.949126	0	622	0	622	0.14195	0	0.0473058	0.0218234	0	0	0.0602356	0.00605375	0.201089	0.0277032	0	0.0179632	0	0.00213718	0.0303185	0.0923118	0	0.385863	0	0.107195	0	0	0
TCGA-AO-A1KP	BRCA	female	white	not hispanic or latino	28247	BRCA.LumB	10	NA	0.06	0.154626	0.463878	123	0.203073	6	16	0.625	NA	NA	NA	1.79176	6	1	0	2953	0	2953	0.0433258	0.0208241	0.0548728	0.108599	0.0175936	0	0.158408	0	0.00208687	0	0.107695	0.0292812	0.0108747	0	0	0	0	0.181898	0	0.18813	0.119737	0	0
TCGA-AO-A1KQ	BRCA	male	white	not hispanic or latino	30859	BRCA.LumB	NA	NA	NA	NA	NA	187	0.649701	NA	NA	NA	0.800173	2.21855	16	3.84002	48	0.991945	0	1882	0	1882	0.261264	0	0.0710177	0	0	0	0.133408	0.0699813	0.198013	0	0.0263006	0	0	0.0187846	0	0.0694055	0	0.0568727	0	0.220927	0.111979	0	0.0233118
TCGA-AO-A1KR	BRCA	female	white	not hispanic or latino	18900	BRCA.Basal	31	18	0.19	0.772073	1.98053	353	0.596082	11	40	2.35	0.859631	0.595851	2	2.29312	12	0.922821	0	2513	0	2513	0.34031	0	0.0694868	0.0519489	0	0	0	0.0981046	0.102859	0	0.00421228	0.0136598	0	0.0580992	0	0.102762	0	0.0385	0	0.198695	0.255636	0	0.00603714
TCGA-AO-A1KS	BRCA	female	white	not hispanic or latino	25230	BRCA.LumB	10	NA	0.21	0.463251	0.895619	189	0.807646	21	23	1.825	NA	NA	NA	3.32847	29	0.98847	0	350	0	350	0.13051	0	0.0611313	0.00352772	0.0124116	0	0.0423259	0.0713941	0.268454	0	0.0766761	0.0147785	0.0063081	0.0204774	0	0.0123664	0	0.304979	0	0.0317166	0.0642316	0.00922182	0
TCGA-AO-A1KT	BRCA	female	white	not hispanic or latino	28660	BRCA.LumB	21	12	0.37	0.417513	0.918528	121	0.373206	9	29	1.475	0.893336	1.73835	7	1.88916	7	0.970836	0	541	0	541	0.145359	0.0147648	0.0103361	0.0897293	0	0	0.0236878	0.0102191	0.513454	0.0256478	0.0551125	0.0135251	0.012167	0	0.000937674	0.0155654	0	0.0992862	0	0.0394942	0.0760731	0	0
TCGA-AQ-A04H	BRCA	female	white	not hispanic or latino	22539	BRCA.LumB	32	8	0.01	0.501162	1.70985	303	0.420273	13	25	2.95	0.97428	0.675319	2	2.54004	13	0.990287	0	754	0	754	0.0866933	0	0.0370506	0	0	0	0.274286	0.0722072	0.284132	0	0.0821889	0	0	0	0.0253452	0.0172102	0	0.0872878	0	0.0604772	0.0487396	0	0.0110754
TCGA-AQ-A04J	BRCA	female	white	not hispanic or latino	16615	BRCA.Basal	49	57	0.12	0.727534	1.79085	194	0.419084	5	59	3.45	0.79219	2.86053	37	4.64821	112	0.985103	0	819	0	819	0.460003	0	0.260633	0.00606499	0.0312983	0	0.0520019	0.0611209	0.101583	0	0.0154251	0.0166914	0	0	0.0119051	0.0432669	0	0.291229	0	0.0806977	0.0206282	0	0.00745481
TCGA-AQ-A04L	BRCA	female	white	not hispanic or latino	17759	BRCA.LumA	NA	NA	NA	NA	NA	607	0.7546	15	40	NA	NA	NA	NA	2.07944	8	1	0	3957	0	3957	0.0606161	0.0269171	0	0	0	0	0.376967	0.00400674	0.337354	0	0	0	0	0	0.0384228	0	0	0	0	0.0511662	0.1604	0	0.00476661
TCGA-AQ-A0Y5	BRCA	female	white	not hispanic or latino	25793	BRCA.LumA	27	1	0.1	0.483358	1.51049	329	0.636091	19	17	1.85	NA	NA	NA	0.693147	2	1	1	172	0	172	0.0868746	0.00356392	0	0	0	0	0.320041	0.0293144	0.474262	0	0.0832948	0	0.0073925	0	0.00731674	0	0	0.0507014	0	0.00854211	0.0114021	0	0.00416886
TCGA-AQ-A1H2	BRCA	female	white	not hispanic or latino	30958	BRCA.LumA	6	9	0.02	0.271833	0.634277	172	0.915468	9	27	1.075	NA	NA	NA	2.77097	17	0.978032	0	475	0	475	0.0851619	0.00368486	0	0	0	0	0	0.0192321	0.524178	0	0.157804	0.0241335	0	0	0	0	0	0.0364866	0	0.188668	0.0212197	0	0.0245937
TCGA-AQ-A1H3	BRCA	female	white	not hispanic or latino	18177	BRCA.LumA	5	9	0.01	0.268001	0.595559	66	0.203783	9	9	0.975	0.822634	1.80751	9	4.01803	59	0.985405	0	989	0	989	0.237712	0	0.0829364	0	0.145535	0	0	0.0820069	0.165632	0	0.0586996	0.0113769	0	0.0282137	0	0.00110755	0	0.245454	0	0.115032	0.0640064	0	0
TCGA-AQ-A54N	BRCA	female	black or african american	hispanic or latino	18741	BRCA.Basal	NA	NA	0.12	0	0	697	0.936494	19	35	NA	0.94582	0.655593	2	NA	0	NA	0	78	0	78	0.0714633	0.0642983	0	0.00269928	0	0.00122046	0.0521927	0.047804	0.0652832	0	0.13255	0.0247035	0.0030095	0.0080954	0	0.0464529	0	0	0	0.248049	0.299625	0	0.00401705
TCGA-AQ-A54O	BRCA	male	black or african american	not hispanic or latino	18694	BRCA.LumB	9	4	0.34	0.120042	0.408142	172	0.865701	19	16	0.875	NA	NA	NA	0	1	NA	0	1001	0	1001	0.154085	0	0.0779345	0	0.00141552	0	0.255812	0.0374319	0.202896	0	0.0206306	0	0	0.0304294	0	0.026105	0	0.0447799	0	0.118114	0.141697	0	0.0427543
TCGA-AQ-A7U7	BRCA	female	white	not hispanic or latino	20239	BRCA.LumA	32	51	0.03	0.471635	1.02902	111	0.26624	8	14	2.925	0.313295	1.31731	67	4.81372	135	0.981336	1	584	0	584	0.495475	0.0462907	0.0484853	0	0.00882278	0	0	0.0780273	0.138698	0	0.034002	0.0154297	0	0.0260422	0	0.0336071	0	0.195253	0	0.199498	0.131355	0	0.044489
TCGA-AR-A0TP	BRCA	female	white	not hispanic or latino	15812	BRCA.Basal	18	22	0.19	0.476198	1.40058	343	0.930399	5	70	2.425	NA	NA	NA	NA	0	NA	0	4275	0	4275	0.0302292	0.0147256	0	0	0	0.016284	0.634628	0	0.196627	0	0.0260179	0	0	0	0.0320943	0	0	0.00355437	0	0.0203056	0.0303398	0	0.0254233
TCGA-AR-A0TQ	BRCA	female	white	not hispanic or latino	9873	BRCA.LumB	15	2	0.05	0.357986	0.826122	116	0.290361	11	10	1.375	0.813868	3.02236	41	4.53587	98	0.989291	0	2991	0	2991	0.294747	0	0.141366	0	0	0	0.15627	0.0480029	0.155233	0	0.0218408	0.0119266	0	0.0121612	0	0.11686	0	0.181427	0	0.100184	0.0290789	0	0.025649
TCGA-AR-A0TR	BRCA	female	white	not hispanic or latino	25190	BRCA.LumA	15	2	0.05	0.298183	0.786118	96	0.602706	16	16	1.3	0.943659	1.69081	6	3.07522	22	0.994881	1	160	0	160	0.0996774	0.0115301	0.152908	0	0.00580758	0	0	0.0548121	0.211762	0	0.153053	0.0189924	0	0.0177743	0	0	0	0.0967109	0	0.12997	0.0377401	0	0.108941
TCGA-AR-A0TS	BRCA	female	white	not hispanic or latino	17141	BRCA.Basal	42	30	NA	0.647292	1.60416	138	0.53385	11	49	2.8	0.888795	3.27866	40	5.39183	227	0.993895	0	2558	0	2558	0.665903	0.0881845	0.215757	0	0	0	0.0317379	0.0727371	0.213516	0	0.00192125	0.0182281	0	0	0.0136305	0.00249243	0	0.174623	0	0.0796005	0.0414932	0	0.046078
TCGA-AR-A0TT	BRCA	female	black or african american	not reported	19679	BRCA.LumB	28	5	0.55	0.481594	1.33776	402	0.593765	9	38	2.225	0.740285	3.9758	215	5.13834	181	0.988428	0	3316	0	3316	0.502155	0	0.152848	0	0.0036093	0	0.0729907	0.084231	0.149027	0	0.0423296	0.00947807	0.00387239	0.0171857	0	0.118173	0	0.1363	0	0.0984726	0.050199	0	0.0612828
TCGA-AR-A0TU	BRCA	female	not reported	not reported	13039	BRCA.Basal	25	34	NA	0.722646	1.75949	NA	NA	NA	NA	17.1	0.823042	1.47469	6	3.34066	35	0.939615	0	709	0	709	0.246029	0.0111317	0	0.0452041	0.0170581	0	0.0312437	0.111842	0.33618	0.00215774	0	0.0118527	0	0.0535006	0	0.0127598	0.105684	0	0	0.15147	0.106138	0.00333405	0.000443102
TCGA-AR-A0TV	BRCA	female	not reported	not reported	24279	BRCA.LumB	41	12	0.1	0.391067	1.5084	358	0.857908	12	36	2.225	0.8493	3.233	45	4.12096	65	0.987202	0	2288	0	2288	0.153847	0	0.0177982	0	0.00622025	0	0.128251	0.0791853	0.306836	0	0.0225841	0.0371277	0	0.0252529	0	0.0195718	0.00718239	0.0812691	0	0.152354	0.073423	0	0.0429447
TCGA-AR-A0TW	BRCA	female	white	not hispanic or latino	18263	BRCA.LumA	32	2	0.12	0.458602	1.43695	411	0.583399	14	58	1.825	0.793387	4.23854	209	3.70411	43	0.984821	0	3009	1	739	0.32327	0	0.0150542	0	0.0126407	0	0.0103773	0.0758997	0.215817	0	0.0912384	0.00812497	0.000940117	0.0726851	0	0.0741591	0.00580774	0.109735	0	0.219534	0.0714141	0	0.0165725
TCGA-AR-A0TX	BRCA	female	not reported	not reported	23653	BRCA.Her2	149	2	0	2.14341	7.10005	259	0.223681	5	22	10.725	0.715822	3.1631	83	4.34247	81	0.988172	0	1972	0	1972	0.417922	0.0191156	0.0339287	0	0.0501334	0	0.0349872	0.0990903	0.294172	0	0.0608944	0.0022925	0	0.0184447	0	0.00134137	0	0.113636	0	0.135157	0.0901663	0	0.0466409
TCGA-AR-A0TY	BRCA	female	white	not hispanic or latino	19836	BRCA.LumB	31	2	0.05	0.508078	2.00409	342	0.921198	7	35	7	0.806055	1.29729	5	2.47622	13	0.965407	1	1699	1	544	0.121883	0.0767981	0.0239192	0	0	0	0.234241	0.0139368	0.230325	0.00381221	0.0715162	0.0409538	0	0	0	0.0190447	0	0.158409	0	0.076835	0.0284563	0	0.0217532
TCGA-AR-A0TZ	BRCA	female	white	not hispanic or latino	15720	BRCA.LumA	32	5	0.05	0.350594	1.42934	200	0.947111	6	26	1.75	NA	NA	NA	2.56495	13	1	1	3262	1	1313	0.0693861	0.00053458	0	0	0.111852	0	0	0.0322652	0.473755	0.0433347	0.00621371	0.0168338	0	0.0275508	0	0.0107049	0	0.189105	0	0.0448829	0.0429674	0	0
TCGA-AR-A0U0	BRCA	female	white	not reported	26993	BRCA.Basal	21	3	0.34	0.241333	1.05583	117	0.58864	16	32	28.125	0.745896	3.40453	96	3.6681	47	0.952718	0	1988	0	1988	0.409016	0	0.0240072	0	0.0153814	0	0.0241595	0.1947	0.256187	0	0.0228096	0	0.00345763	0	0.040036	0.0390268	0.0344467	0.104269	0	0.147386	0.0834924	0	0.0106403
TCGA-AR-A0U1	BRCA	na	na	na	na	BRCA.Basal	NA	NA	0.19	0.483071	2.15961	252	0.561487	5	72	2.825	NA	NA	NA	NA	NA	NA	0	4052	0	4052	0.340755	NA	NA	NA	NA	NA	NA	NA	NA	NA	NA	NA	NA	NA	NA	NA	NA	NA	NA	NA	NA	NA	NA
TCGA-AR-A0U2	BRCA	female	white	not hispanic or latino	17390	BRCA.LumB	17	1	0.16	0.349977	1.30446	187	0.826855	18	40	7.05	0.33827	0.606099	6	3.50284	38	0.962957	1	2551	1	1609	0.195155	0	0.050059	0	0	0	0.0828831	0.054095	0.201377	0	0.0508354	0.0224361	0	0.0421607	0	0.0103062	0	0.228058	0	0.202802	0.0417619	0	0.0132257
TCGA-AR-A0U3	BRCA	female	white	hispanic or latino	21755	BRCA.LumA	13	3	0.1	0.217399	0.760896	360	0.922374	13	31	1.35	NA	0	1	2.52321	13	0.983727	0	4080	0	4080	0.0943668	0	0.0319614	0	0.00577652	0	0.150465	0.0784273	0.291171	0	0.0594793	0.00917046	0	0	0.000351816	0.0131879	0.0013362	0.180631	0	0.069107	0.0814239	0	0.0275115
TCGA-AR-A0U4	BRCA	female	white	not hispanic or latino	19729	BRCA.Basal	58	30	0.25	1.25237	4.23878	320	0.584158	10	78	NA	0.625272	1.98715	24	3.27545	28	0.982969	0	3261	0	3261	0.53285	0.00899404	0.0123466	0	0.00558517	0	0.453027	0.118283	0.148762	0.0245908	0	0.0324175	0	0	0.0577277	0	0.00518163	0.0380787	0	0.0309999	0.0417294	0	0.022276
TCGA-AR-A1AH	BRCA	female	white	not hispanic or latino	18991	BRCA.Basal	45	46	0.07	0.904102	1.94116	298	0.94154	8	27	3.5	NA	0	1	0.693147	2	1	0	3807	1	1136	0.0878291	0	0.173997	0.0336246	0	0	0.22511	0.0157172	0.235802	0.0662165	0	0.0190664	0.00462142	0	0.00965674	0.0642621	0	0.0935038	0	0.0335818	0.0168029	0	0.00803774
TCGA-AR-A1AI	BRCA	female	white	not hispanic or latino	17229	BRCA.Basal	39	6	0.08	0.404368	1.99295	323	0.703739	19	47	2.45	0.733107	4.01483	239	4.05016	73	0.943992	0	3296	1	588	0.472731	0	0.0425043	0.0777078	0.00118466	0	0.0392249	0.0547023	0.209143	0	0.0155993	0.031597	0	0.0417268	0	0.0560782	0.00836705	0.170845	0	0.1463	0.0715469	0	0.0334724
TCGA-AR-A1AJ	BRCA	female	white	not hispanic or latino	30489	BRCA.Basal	NA	NA	0.51	0.218343	0.900666	92	0.297436	28	12	1.475	0.790092	3.42168	76	4.94271	163	0.970348	0	3072	0	3072	0.613631	0.0426198	0.038127	0.00782011	0.0405088	0	0.00802016	0.149681	0.300843	0	0.00108493	0.0026824	0.00770869	0	0	0	0.0294776	0.158963	0	0.0712816	0.0878396	0.0245418	0.0288009
TCGA-AR-A1AK	BRCA	female	white	not hispanic or latino	25825	BRCA.LumA	29	3	0.03	0.445047	1.52985	107	0.343964	13	18	2.25	NA	NA	NA	4.13462	65	0.990474	0	3159	0	3159	0.200853	0	0.0410355	0	0	0	0	0.0637564	0.389689	9.47e-05	0.0543881	0.0304236	0.00846829	0.00568885	0	0.0139868	0	0.158869	0	0.122422	0.0921921	0.0184517	0.000534023
TCGA-AR-A1AL	BRCA	female	white	not hispanic or latino	22023	BRCA.LumA	10	1	0	0.109615	0.602883	69	0.081656	3	10	0.925	0.966455	1.73166	6	3.81344	46	0.996029	0	2971	0	2971	0.165684	0	0.0713554	0	0.117168	0	0	0.015542	0.25914	0.00191591	0.15266	0.0361488	0	0.00502424	0	0.0145546	0	0.27668	0	0.0498115	0	0	0
TCGA-AR-A1AM	BRCA	female	white	not hispanic or latino	19123	BRCA.LumA	NA	NA	0.12	0	0	73	0.121613	2	21	NA	0.918875	2.20337	11	2.91249	19	0.989151	0	2991	0	2991	0.251176	0	0.0255911	0	0.0440885	0	0.0288932	0.0445844	0.278059	0	0.0914253	0.0233896	0	0.0105757	0	0.0530567	0	0.191037	0	0.15166	0.0299221	0	0.0277174
TCGA-AR-A1AN	BRCA	female	white	hispanic or latino	16974	BRCA.LumA	10	3	0.03	0.108392	0.569058	280	0.336719	8	30	0.9	0.363102	0.251683	2	2.75167	16	0.992454	0	2920	0	2920	0.183131	0	0.0379128	0	0.0672024	0	0.381124	0.0328512	0.23709	0	0.0603538	0	0	0.0381363	0	0	0	0.0266945	0	0.0292963	0.0563786	0.0159801	0.0169801
TCGA-AR-A1AO	BRCA	female	white	not hispanic or latino	17332	BRCA.Normal	45	42	0.1	0.649831	2.05347	63	0.0167996	0	0	3.125	0.749015	2.16493	18	4.89375	141	0.988885	0	2618	0	2618	0.541283	0	0.0316046	0	0	0	0.474426	0.0414009	0.231375	0	0.0210435	0	0	0	0.0255706	0.000591709	0	0.0637481	0	0.0219488	0.0564499	0	0.0318411
TCGA-AR-A1AP	BRCA	female	white	not hispanic or latino	29406	BRCA.LumA	10	NA	0.07	0.135936	0.815616	240	0.394787	11	19	1.225	0.959978	0.665406	2	2.39331	12	0.96314	0	2856	0	2856	0.159172	0	0.049428	0	0.0215935	0	0.0462884	0.120932	0.390698	0	0.0431547	0.00543313	0.0125617	0.00318575	0.00656287	0.0130557	0	0.143492	0	0.0335456	0.0675424	0	0.0425273
TCGA-AR-A1AQ	BRCA	female	white	not hispanic or latino	18109	BRCA.Basal	13	31	0.11	0.242138	0.914745	191	0.757563	15	31	1.375	0.797291	3.60518	92	3.93845	69	0.930172	0	3021	0	3021	0.458265	0	0.0368703	0	0.0733183	0	0.0515563	0.118648	0.173273	0	0.0169381	0.00569055	0.00467902	0	0.038064	0.0684188	0.0477163	0.121045	0	0.122099	0.115613	0	0.00607106
TCGA-AR-A1AR	BRCA	female	white	not hispanic or latino	18482	BRCA.Basal	22	39	0.12	0.296884	1.18753	297	0.608395	13	26	1.825	0.883343	1.42169	5	4.30583	82	0.977106	1	524	1	268	0.397777	0.0152491	0.0209536	0	0.0143997	0	0.188889	0.107043	0.277059	0.00478808	0	0.0357497	0	0	0.0387942	0	0.0197624	0.222923	0	0.000346959	0	0.0365473	0.0174959
TCGA-AR-A1AS	BRCA	female	asian	not reported	20028	BRCA.LumA	14	0	0.15	0.320621	0.786978	98	0.223892	6	9	1.2	NA	NA	NA	NA	0	NA	0	1150	0	1150	0.0685402	0.00808889	0.00496375	0	0	0	0.308547	0	0.527095	0.0563272	0.00576966	0	0.00775205	0	0.0192986	0	0	0.0162936	0.0109175	0.00358671	0.0313604	0	0
TCGA-AR-A1AT	BRCA	female	white	not hispanic or latino	22942	BRCA.Her2	10	56	NA	0.196552	0.70197	NA	NA	NA	NA	1	0.890604	3.37022	44	3.60064	40	0.97608	1	1272	0	1272	0.385063	0	0.0550594	0	0.027061	0	0.0385818	0.0977973	0.263985	0	0.0177994	0.00508731	0.00114897	0.0121014	0	0	0	0.197354	0	0.145755	0.0912845	0.0286912	0.0182938
TCGA-AR-A1AU	BRCA	female	white	not hispanic or latino	14564	BRCA.LumA	7	3	0	0.170288	0.510863	271	0.21555	5	22	0.775	0.735015	0.509474	2	2.14584	9	0.976615	0	2868	0	2868	0.0894158	0.000435793	0.0264918	0.00470138	0	0	0.0924049	0.0301418	0.184773	0	0.193201	0.0662722	0	0.0100724	0	0.0750243	0	0.0983873	0	0.198383	0.019711	0	0
TCGA-AR-A1AV	BRCA	male	white	hispanic or latino	24875	BRCA.LumA	15	4	0.08	0.192703	1.07363	73	0.877859	20	6	1.65	NA	NA	NA	1.79176	6	1	0	1864	0	1864	0.0741002	0	0	0	0.017721	0	0.225436	0.0302333	0.511386	0	0.0907155	0	0	0.00968065	0.00237369	0.00477425	0	0.0312201	0	0.0150324	0.061427	0	0
TCGA-AR-A1AW	BRCA	female	white	not hispanic or latino	23855	BRCA.LumB	11	2	0.43	0.270502	0.703305	94	0.388182	10	16	1.225	0.669516	2.67069	54	5.52814	262	0.992779	0	2632	0	2632	0.619751	0.0115957	0.110899	0	0	0	0.137773	0.087154	0.158257	0	0.0133613	0.000575971	0	0.00310736	0	0.0528712	0.0381299	0.182475	0	0.145428	0.0521392	0	0.00623357
TCGA-AR-A1AX	BRCA	female	white	not hispanic or latino	23507	BRCA.LumA	13	1	0.19	0.237821	0.581341	61	0.185992	5	6	0.925	0.699422	2.83996	58	4.98594	152	0.992447	0	2629	0	2629	0.516085	0.0429336	0.0987388	0	0	0	0.00620673	0.0761832	0.115654	0	0.140394	0.0206665	0	0.00833962	0	0	0.00143417	0.236912	0	0.121006	0.106845	0	0.024685
TCGA-AR-A1AY	BRCA	female	white	not hispanic or latino	23927	BRCA.Basal	29	15	0.04	0.408056	1.36019	211	0.922829	12	33	2.075	NA	NA	NA	1.94591	7	1	0	1026	0	1026	0.0812092	0.0145296	0	0	0	0	0.381227	0.0842982	0.309221	0	0.0535304	0	0	0.0379407	0	0.0118413	0	0.0557414	0	0.0327103	0.0189606	0	0
TCGA-AR-A24H	BRCA	female	white	not hispanic or latino	24046	BRCA.LumB	58	55	0.28	1.01022	3.59892	308	0.875184	12	65	4.975	0.399339	0.642711	5	3.75268	43	0.997736	0	4894	0	4894	0.133352	0	0.0177702	0	0.0612587	0	0.0429028	0.0607147	0.319217	0	0.0298406	0.00661361	0.0016762	0.0250307	0	0.00341567	0	0.198746	0	0.111936	0.120535	0	0.000343429
TCGA-AR-A24K	BRCA	female	white	not reported	16961	BRCA.LumB	16	5	0.02	0.12616	0.725422	207	0.938337	16	24	0.975	NA	NA	NA	0.693147	2	1	0	1548	0	1548	0.0465453	0	0.111068	0.00581869	0.0142668	0	0	0.0174723	0.457282	0.0218882	0	0.0221261	0.00176279	0	0	0.0586683	0	0.0804128	0	0.126333	0.0770846	0	0.00581728
TCGA-AR-A24L	BRCA	female	white	not hispanic or latino	9706	BRCA.LumA	13	34	0.11	0.343499	1.05912	152	0.43242	7	50	1.575	NA	NA	NA	1.94591	7	1	1	2866	1	1414	0.147688	0	0.1094	0	0.0374576	0	0.10561	0.0379543	0.32118	0	0.135017	0	0.00591754	0.0208838	0	0.064725	0	0.0724906	0	0.0571282	0.0314004	0	0.000836329
TCGA-AR-A24M	BRCA	female	white	not hispanic or latino	14119	BRCA.LumA	7	0	0	0.296417	0.385342	63	0.157859	3	11	0.85	NA	NA	NA	1.74787	6	0.975504	0	3660	0	3660	0.0902799	0	0.0993058	0	0.00524501	0	0	0.0212566	0.425854	0	0.275677	0.015301	0.00864647	0.0198797	0	0.0553688	0	0.0455357	0	0.0274185	0	0.000511428	0
TCGA-AR-A24N	BRCA	female	white	not hispanic or latino	19989	BRCA.LumB	19	1	0.02	0.29363	0.939615	56	0.159675	2	9	1.225	0.648237	2.84864	81	2.19722	9	1	0	3035	0	3035	0.102569	0	0.0724203	0.00654283	0	0.00354565	0.0301022	0.0477589	0.311261	0	0.0485734	0.0114155	3.27e-05	0.0186601	0.00771172	0.130617	0	0.163084	0	0.0479178	0.100357	0	0
TCGA-AR-A24O	BRCA	female	white	not hispanic or latino	15977	BRCA.LumA	12	34	0.06	0.114875	0.48822	57	0.113611	4	4	0.625	0.941998	1.83304	7	3.85206	49	0.989785	0	3607	1	2561	0.289818	0	0.0982958	0	0.0445497	0	0	0.086337	0.239875	0	0.113096	0.0161506	0	0	0	0.0242671	0	0.247373	0	0.0929253	0.0307047	0.00642641	0
TCGA-AR-A24P	BRCA	female	white	not hispanic or latino	17490	BRCA.LumA	11	2	0	0.0966432	0.579859	44	0.158734	7	6	0.85	0.967168	1.34078	4	3.07522	22	0.994881	0	84	0	84	0.18027	0	0.0979676	0	0.0154376	0	0	0.0506212	0.348993	5.62e-05	0.0491147	0.0491862	0.0161402	0	0.0248407	0.0674755	0	0.176572	0	0.0442028	0.0593921	0	0
TCGA-AR-A24Q	BRCA	female	white	not reported	18084	BRCA.Basal	75	10	0.25	1.56737	4.16979	292	0.78827	14	72	6.45	0.808477	3.80755	111	4.39106	84	0.991028	0	3172	0	3172	0.263168	0	0.0296969	0	0.00469765	0	0.201624	0.0802454	0.17877	0	0.024404	0	0	0	0	0.0957699	0.00527335	0.170496	0	0.108001	0.0517858	0.0394133	0.0098231
TCGA-AR-A24R	BRCA	female	white	not hispanic or latino	16642	BRCA.LumB	11	222	0.36	0.197257	0.624647	217	0.528446	13	14	0.975	0.945893	2.35045	12	4.08259	62	0.989206	0	3430	0	3430	0.192499	0	0.0554785	0	0.0429454	0	0.0795234	0.118589	0.257675	0	0.0503604	0.0140029	0	0	0.0144687	0.0150726	0.010439	0.176101	0	0.0757828	0.0589541	0	0.0306065
TCGA-AR-A24S	BRCA	female	white	not hispanic or latino	22587	BRCA.LumB	19	2	0.11	0.332924	1.18037	196	0.837437	13	28	1.775	0.738044	1.02315	4	3.99818	56	0.99325	0	2976	0	2976	0.309774	0	0.0479948	0	0.110878	0	0.161534	0.072639	0.304329	0	0.059031	0.00741974	0.00743586	0	0.00926511	0	0	0.173717	0	0.0154647	0.0227456	0	0.00754726
TCGA-AR-A24T	BRCA	female	white	not hispanic or latino	17135	BRCA.LumA	10	9	NA	0.11978	0.568956	78	0.216926	NA	NA	0.775	NA	NA	NA	2.5993	14	0.984936	0	3202	0	3202	0.151455	0	0.095768	0	0.00551088	0	0	0.0328977	0.363556	0	0.230589	0.0391628	0.00155303	0.0216789	0	0.0426458	0	0.0733362	0	0.0626212	0.0306807	0	0
TCGA-AR-A24U	BRCA	female	white	not hispanic or latino	17523	BRCA.Her2	15	31	0.49	0.295258	0.738144	188	0.270056	8	23	1.225	0.818519	4.36097	206	4.7002	112	0.996121	0	3128	0	3128	0.554675	0.053245	0.036519	0	0.00734362	0	0.0280349	0.0966183	0.251424	0.00180617	0	0.0288686	0	0	0.0405774	0	0.0153595	0.289423	0	0.077544	0.0556376	0	0.0175995
TCGA-AR-A24V	BRCA	female	white	not hispanic or latino	19027	BRCA.LumA	16	NA	0.23	0.241799	0.574272	119	0.60533	19	18	0.775	NA	NA	NA	2.35167	11	0.980724	0	3203	0	3203	0.132516	0	0.0658421	0	0	0	0.0582967	0.0254247	0.505726	0	0.140864	0.0192536	0.0360579	0	0.00890598	0.0191064	0	0.0652388	0	0.0292838	0.0154087	0.000500391	0.010091
TCGA-AR-A24W	BRCA	female	white	not reported	20123	BRCA.LumA	6	0	0.17	0.0280932	0.280932	46	0.416659	24	8	0.4	0.893264	1.43765	5	1.60944	5	1	0	1550	0	1550	0.109986	0	0.116371	0.0154318	0.0429313	0	0	0.000355282	0.222622	0.0293175	0.185027	0.00648204	0.00297483	0.00884755	0	0.0850041	0	0.169792	0	0.0781072	0.0367354	0	0
TCGA-AR-A24X	BRCA	female	white	not reported	19030	BRCA.LumA	10	9	0	0.209955	0.719845	67	0.0713365	3	4	1.425	0.629808	1.38383	9	3.31949	28	0.996185	0	3004	0	3004	0.186278	0	0.135429	0	0.0188254	0	0	0.0774142	0.174666	0.0577966	0	0.00267823	0.00185002	0.07836	0	0.0176025	0	0.205021	0	0.108769	0.117543	0.00404517	0
TCGA-AR-A24Z	BRCA	female	white	not reported	20900	BRCA.LumB	21	44	0.18	0.376113	1.12834	518	0.523586	16	33	1.55	NA	0	1	3.02803	21	0.994583	0	3001	0	3001	0.0867883	0	0.0479761	0	0	0	0.210966	0.0176951	0.550733	0	0.0146022	0	0.0197926	0	0	0.0324369	0	0.0335816	0	0.00829777	0.0409612	0.0206838	0.00227332
TCGA-AR-A250	BRCA	female	white	not hispanic or latino	21309	BRCA.LumB	45	19	0.62	0.7986	3.04651	221	0.642929	18	30	4.25	0.85522	3.47257	58	3.65263	40	0.990173	0	2707	0	2707	0.172004	0	0.0236818	0	0.00417056	0	0.191416	0.0933348	0.223003	0	0.0752342	0.00985245	0	0	0	0.00928724	0	0.180833	0	0.0904016	0.04984	0	0.0489452
TCGA-AR-A251	BRCA	female	white	not hispanic or latino	18771	BRCA.Basal	96	168	0.05	1.00572	4.66288	546	0.941158	10	79	5.75	0.794025	3.18192	55	3.21064	28	0.96352	0	3030	0	3030	0.189947	0	0.110673	0.0502198	0	0	0.0698628	0.137993	0.24264	0	0	0.0157166	0.0011146	0	0.0124096	0.0199409	0	0.231048	0	0.0459725	0.0624099	0	0
TCGA-AR-A252	BRCA	female	white	not hispanic or latino	18611	BRCA.LumA	7	NA	0.02	0.0586358	0.322497	105	0.123363	14	3	0.4	0.721535	3.7509	181	5.40248	271	0.964364	0	2838	0	2838	0.544078	0.0349278	0.0184092	0	0.0177809	0	0.013038	0.0559242	0.219912	0	0.0302714	0.00579591	0	0.0160606	0	0.0492133	0	0.239549	0	0.16846	0.0495965	0.0790237	0.00203736
TCGA-AR-A254	BRCA	female	white	not hispanic or latino	18270	BRCA.Her2	15	0	0.06	0.296529	0.889587	292	0.441334	10	21	1.275	0.757683	3.38374	87	4.06039	62	0.983829	0	2605	0	2605	0.294218	0	0.0534755	0	0.00623887	0	0.109637	0.0813099	0.391918	0	0	0	0.0188198	0	0.00951149	0.00778746	0.00989891	0.178745	0	0.0855316	0.0288941	0	0.0182324
TCGA-AR-A255	BRCA	female	white	not hispanic or latino	22809	BRCA.LumA	34	NA	0.08	0.482908	1.78072	213	0.75463	22	41	2.4	0.999112	0.692531	2	3.6679	43	0.975194	0	2161	0	2161	0.225381	0	0.0768536	0	0.0277257	0	0.0351789	0.118396	0.289416	0	0.110009	0.00698516	0.000312377	0	0.00797161	0.0153201	1.7e-06	0.180632	0	0.0590954	0.0455327	0	0.0265699
TCGA-AR-A256	BRCA	female	white	not reported	16642	BRCA.Basal	80	112	0.26	1.32947	4.68204	674	0.764084	14	63	7.125	NA	NA	NA	2.89037	18	1	1	2854	1	1640	0.147404	0.0604791	0	0.114461	0.0249333	0	0.273143	0.0510658	0.25915	0.0333087	0	0	0	0	0	0	0	0.0487276	0	0.00232715	0.0991469	0.0288062	0.00445161
TCGA-AR-A2LE	BRCA	female	white	not hispanic or latino	25499	BRCA.LumA	127	83	0	2.73375	6.84846	62	0.0724898	4	7	10.55	NA	NA	NA	1.74787	6	0.975504	0	5062	1	4203	0.159729	0	0.0707348	0	0.123371	0	0	0.109215	0.286626	0	0.0761866	0.0073428	0	0	0.00943636	0.0318271	0	0.18872	0	0.0820355	0.0145042	0	0
TCGA-AR-A2LH	BRCA	female	white	not hispanic or latino	20288	BRCA.Normal	26	1	0.4	0.308918	1.43226	27	7.78e-07	2	0	1.65	0.758552	2.73907	37	4.48357	91	0.993949	1	616	1	434	0.535847	0	0.172237	0	0.00122334	0	0	0.0548174	0.135086	0	0.0388508	0.0598985	0	0.0135791	0	0.0727236	0.00363899	0.200381	0	0.155104	0.0187149	0	0.0737455
TCGA-AR-A2LJ	BRCA	female	white	not hispanic or latino	14723	BRCA.LumA	NA	NA	0	0	0	119	0.0873887	3	9	NA	NA	0	1	3.3177	29	0.985271	0	2632	0	2632	0.28673	0	0.0617736	0	0.00727781	0	0.185248	0.0373833	0.245046	0	0.0389569	0.0346804	0	0.0383243	0	0.0600049	0	0.0298963	0	0.110129	0.0604374	0	0.0908423
TCGA-AR-A2LK	BRCA	female	white	not hispanic or latino	22800	BRCA.LumB	17	13	0.3	0.339558	0.848896	52	0.66261	21	8	1.4	0.830535	2.13028	13	3.12242	24	0.982496	1	1649	1	1304	0.120207	0	0.0445187	0	0.00574073	0	0.10306	0.0359308	0.48036	0	0.114243	0.0296506	0	0.00874631	0	0.0115311	0	0.0906284	0	0.0319248	0.0304272	0	0.013238
TCGA-AR-A2LL	BRCA	female	white	not hispanic or latino	25747	na	na	na	na	na	na	na	na	na	na	1.075	na	na	na	na	na	na	na	na	na	na	na	na	na	na	na	na	na	na	na	na	na	na	na	na	na	na	na	na	na	na	na	na	na
TCGA-AR-A2LM	BRCA	female	white	not hispanic or latino	18053	BRCA.LumA	7	0	0.11	0.0816507	0.299386	80	0.10002	4	10	0.525	NA	0	1	3.03912	22	0.983201	0	1935	0	1935	0.206921	0	0.0459802	0	0.0369295	0	0.0178622	0.0957943	0.152853	0	0.243288	0.0236066	0	0	0	0.0223179	0.00256499	0.0766164	0	0.229917	0.0522696	0	0
TCGA-AR-A2LN	BRCA	female	white	not hispanic or latino	23992	BRCA.LumA	12	2	0	0.377213	0.889144	82	0.09828	2	8	1.425	0.921447	2.55479	16	3.20478	25	0.99562	0	1161	0	1161	0.254972	0	0.0620089	0	0	0	0	0.0314385	0.23768	0.00244636	0.247312	0.0244248	0.000241342	0.0459067	0	0.0429625	0	0.194444	0	0.0685803	0.0425535	0	0
TCGA-AR-A2LO	BRCA	female	white	not hispanic or latino	17080	BRCA.LumA	8	NA	0.12	0.0869427	0.31879	59	0.333083	10	20	0.525	0.822441	2.22721	15	4.08908	61	0.994698	0	1198	0	1198	0.33234	0	0.102284	0	0.00635198	0	0	0.0794736	0.131079	0	0.0372437	0.0265996	0.00192077	0.0590081	0	0.0133176	0	0.215002	0	0.172281	0.113394	0	0.0420445
TCGA-AR-A2LQ	BRCA	female	white	not hispanic or latino	21865	BRCA.Normal	5	NA	0.03	0.0580173	0.20306	45	0.00471873	1	2	0.525	0.969018	3.64467	43	2.04319	8	0.982568	0	1233	0	1233	0.270373	0	0.0409545	0	0	0	0.0870706	0.027921	0.48608	0	0.0713678	0	0	0.0244384	0	0.123274	0	0.111234	0	0.0276585	0	0	0
TCGA-AR-A2LR	BRCA	female	white	not hispanic or latino	18214	na	na	na	na	na	na	na	na	na	na	2.25	na	na	na	na	na	na	na	na	na	na	na	na	na	na	na	na	na	na	na	na	na	na	na	na	na	na	na	na	na	na	na	na	na
TCGA-AR-A5QM	BRCA	female	white	not hispanic or latino	22780	BRCA.LumA	9	NA	0.05	0.111744	0.536371	68	0.901959	16	13	1.05	0.963873	2.39513	12	2.27187	10	0.98666	0	2231	1	968	NA	0	0.093505	0	0	0	0.240054	0.0658078	0.147804	0.00626564	0.191294	0.00189367	0	0	0	0.0374647	0	0.0149135	0	0.0962975	0.05476	0.0125756	0.037365
TCGA-AR-A5QN	BRCA	female	white	not hispanic or latino	25089	BRCA.LumA	15	16	0.09	0.20628	0.66468	113	0.201183	5	17	1.575	0.709798	0.779793	3	2.04319	8	0.982568	0	1013	0	1013	0.186579	0.00180171	0.0608588	0	0.00456473	0	0	0.0940496	0.270599	0	0.0947254	0.0547631	0	0	0.00243157	0.0192971	0	0.0875922	0	0.25455	0.0326787	0	0.0220874
TCGA-AR-A5QP	BRCA	female	white	not hispanic or latino	19805	BRCA.LumA	14	23	0.06	0.0654626	0.480059	88	0.229979	7	15	1.2	0.922598	1.48486	5	2.69415	17	0.950918	0	1185	0	1185	0.15945	0.0104131	0.00415332	0	0.00810248	0	0.0258432	0.048612	0.290074	0	0.0428984	0.0321548	0	0.0571348	0	0.189417	0	0.0411857	0	0.150201	0.0776236	0	0.0221861
TCGA-AR-A5QQ	BRCA	female	white	not hispanic or latino	24841	BRCA.Basal	25	46	0.25	0.315787	1.35337	49	0.118671	7	13	3.075	0.853736	3.49549	60	3.38611	31	0.986059	1	322	1	301	0.58043	0	0.0725755	0	0.0251371	0	0.0803759	0.101806	0.220567	0.0153431	0	0	0.00577874	0.0169722	0	0.140098	0.00714169	0.102297	0	0.126909	0.0566737	0	0.0283246
TCGA-B6-A0I1	BRCA	female	black or african american	not hispanic or latino	26902	BRCA.Basal	30	NA	0.07	0.217209	1.0426	271	0.376819	7	43	2.725	0.867983	2.08133	11	NA	0	NA	1	2361	1	1120	0.149929	0	0.0584623	0.0300168	0	0	0.407327	0.029237	0.132801	0	0.00940922	0	0	0.0148079	0	0.234344	0	0	0.0454711	0.00664971	0.0279404	0	0.00353438
TCGA-B6-A0I2	BRCA	female	white	not hispanic or latino	16702	BRCA.Basal	16	1	0.11	0.421184	1.29163	170	0.856405	20	40	2.175	0.828022	4.14338	149	4.33329	88	0.967828	0	4361	0	4361	0.454664	0	0.0225731	0	0	0	0.0715436	0.146585	0.0862306	0	0.0214874	0.00750809	0	0.0846157	0	0.0565875	0	0	0	0.266117	0.180924	0	0.0558287
TCGA-B6-A0I5	BRCA	female	white	not hispanic or latino	18038	BRCA.LumA	9	0	0.06	0.140176	0.504632	55	0.892475	9	4	1.05	NA	NA	NA	2.33837	11	0.975177	0	8556	0	8556	0.150272	0	0.161103	0	0	0	0.0747964	0.0337605	0.327457	0	0.0138183	0.00453025	0	0.018642	0	0.0586577	0	0.0555294	0	0.0695104	0.140897	0.00715899	0.0341391
TCGA-B6-A0I6	BRCA	female	black or african american	not hispanic or latino	18014	BRCA.Basal	NA	NA	NA	NA	NA	NA	NA	NA	NA	3.425	0.489736	0.788199	5	1.09861	3	1	1	991	1	859	0.114669	0	0.0176056	0	0.0218546	0	0.0786983	0.0360956	0.468572	0	0.0106767	0.000837031	0	0.00817147	0.0103099	0.0841046	0	0.0833682	0	0.0769386	0.0894035	0	0.0133637
TCGA-B6-A0I8	BRCA	female	white	not hispanic or latino	17073	BRCA.LumA	39	161	NA	1.084	2.90967	NA	NA	NA	NA	4.775	NA	NA	NA	1.09861	3	1	1	749	1	746	0.107172	0	0.0965534	0.00302553	0	0	0.0627741	0.0351099	0.529666	0	0.0708182	0.0071047	0.010306	0	0.0120296	0.103108	0	0	0	0.0524021	0.0171025	0	0
TCGA-B6-A0I9	BRCA	female	white	not hispanic or latino	22798	BRCA.Her2	23	3	0.02	0.616253	1.96081	631	0.524188	11	33	2.975	0.870728	3.53554	58	2.45831	12	0.989297	1	362	1	362	0.188072	0	0.0673287	0.0646167	0.00568655	0	0.0832475	0.113655	0.274473	0	0.044479	0.0277345	0	0.0127671	0	0.0804061	0	0.0638879	0	0.0796896	0.0580272	0	0.0240008
TCGA-B6-A0IA	BRCA	female	white	not hispanic or latino	18748	BRCA.LumA	11	57	0.01	0.310006	0.620013	153	0.23862	6	20	2.85	NA	NA	NA	NA	0	NA	0	8391	0	8391	0.0441377	0.016555	0.000281018	0.139322	0	0	0.427126	0	0.185538	0	0.00799791	0	0	0	0.0463254	0	0	0	0.0120002	0	0.0859295	0.0538011	0.025124
TCGA-B6-A0IB	BRCA	female	white	not hispanic or latino	23646	BRCA.LumB	34	37	0.26	0.486729	1.60334	85	0.602967	18	22	2.525	NA	NA	NA	1.09861	3	1	1	3941	1	2717	0.107644	0	0.0189633	0	0	0	0.20794	0.0371464	0.289954	0	0.0599441	0.00583311	0	0.0708624	0	0.0723234	0	0.0631258	0	0.0892236	0.0340457	0	0.0506382
TCGA-B6-A0IC	BRCA	female	white	not hispanic or latino	32872	BRCA.LumA	16	3	0	0.210282	0.84113	94	0.078802	4	5	1.55	NA	NA	NA	NA	0	NA	1	1542	0	1542	0.0430075	0.015908	0	0	0.0075397	0	0.0999922	0	0.316084	0	0.193059	0.0957742	0	0.0261427	0.0342645	0	0	0.154774	0.00329816	0.0388319	0.0137518	0	0.000579175
TCGA-B6-A0IE	BRCA	female	black or african american	not hispanic or latino	13982	BRCA.LumA	14	NA	0	0.110299	0.634219	352	0.380192	11	21	1.625	0.943621	4.32647	98	1.53414	8	0.737766	1	1993	1	834	0.127906	0	0.112554	0	0.0138969	0	0	0.0478918	0.0875904	0	0.0869421	0.0200338	0.00531682	0	0	0.422782	0	0.0380903	0	0.126877	0	0	0.0380245
TCGA-B6-A0IG	BRCA	female	white	not hispanic or latino	18433	BRCA.LumA	19	2	0.01	0.135781	0.977627	721	0.946192	10	26	NA	0.787518	1.53244	7	2.20479	10	0.957526	1	4456	1	4456	0.120886	0	0.0834872	0	0	0	0.211651	0.158692	0.113895	0	0.023374	0	0	0	0.0203189	0.0239628	0	0.162248	0	0.0919648	0.0554733	0	0.0549323
TCGA-B6-A0IH	BRCA	female	white	not hispanic or latino	29907	BRCA.LumA	9	3	0.18	0.216961	0.840723	96	0.686465	24	16	1.2	0.617163	1.98657	25	3.71794	43	0.988499	1	3418	0	3418	0.226372	0	0.0402286	0	0.0578884	0	0	0.0760369	0.134571	0	0.0967202	0.0161165	0	0.0430735	0	0.0718813	0	0.206179	0	0.163516	0.0767165	0.00809254	0.00897988
TCGA-B6-A0IJ	BRCA	female	black or african american	not hispanic or latino	15625	BRCA.Basal	81	4	0.21	0.805723	3.84268	336	0.784783	13	73	4.55	0.812351	4.5327	265	4.61909	107	0.9885	0	7106	0	7106	0.455939	0.0620602	0	0	0.0175443	0	0.268575	0.157461	0.182239	0	0.0331243	0.0127542	0	0.010517	0	0.0110078	0.0107839	0.0669097	0	0.062651	0.0633945	0	0.0409792
TCGA-B6-A0IK	BRCA	female	white	not hispanic or latino	23150	BRCA.Her2	78	4	0.04	1.48197	3.28996	199	0.425179	13	20	6.925	0.419455	0.581488	4	2.30566	11	0.961534	1	571	1	489	0.232191	0	0.0647735	0.0223914	0.0441059	0	0.00804043	0.0677748	0.195767	0	0.0524934	0.00905585	0	0.0439352	0	0.0460204	0	0.173404	0	0.0936961	0.131205	0.000434941	0.0469025
TCGA-B6-A0IM	BRCA	female	black or african american	not hispanic or latino	27557	BRCA.LumA	14	4	0	0.275656	0.74427	194	0.221489	8	14	1.625	NA	NA	NA	2.21025	10	0.959901	1	3873	0	3873	0.119536	0	0.00515222	0	0	0	0.311936	0.0392307	0.390375	0	0.0286742	0	0.00149178	0	0.00657494	0	0	0.0792687	0	0.0800934	0.0500996	0	0.00710406
TCGA-B6-A0IN	BRCA	female	white	not hispanic or latino	16705	BRCA.LumB	12	11	0.01	0.307926	0.800608	373	0.249298	6	21	1.85	0.904904	2.56379	17	3.79753	47	0.986332	1	2573	1	1412	0.263631	0.0450382	0.073281	0	0.0464517	0	0.0225655	0.0667686	0.222666	0.0326822	0	0.03824	0	0	0	0.0760401	0	0.11296	0	0.112884	0.0699299	0	0.0804927
TCGA-B6-A0IO	BRCA	female	white	not hispanic or latino	24322	BRCA.LumA	35	3	0.24	0.622936	1.50071	275	0.672219	18	26	NA	NA	NA	NA	3.09104	22	1	0	5042	0	5042	0.148262	0	0.0252415	0	0.00607961	0	0.0521526	0.126185	0.23754	0	0.0363918	0.0132991	0	0.0172232	0	0.0267936	0	0.178391	0	0.154677	0.0821026	0	0.0439226
TCGA-B6-A0IP	BRCA	female	white	not hispanic or latino	27047	BRCA.LumA	15	2	0.03	0.275839	0.855099	61	0.0771135	2	5	NA	0.836385	2.62248	23	3.19315	25	0.992007	1	3926	0	3926	0.210282	0.148046	0.115072	0	0.00935695	0	0.0086434	0.0787218	0.128	0	0.0495165	0.0184102	0	0.032123	0	0	0	0.137283	0	0.16861	0.0722933	0	0.0339235
TCGA-B6-A0IQ	BRCA	female	white	not hispanic or latino	14669	BRCA.Basal	33	8	0.41	0.455485	1.79157	401	0.651358	9	57	NA	0.877492	4.03218	99	3.73797	44	0.987786	0	4285	0	4285	0.315829	0	0.0466013	0	0.0538336	0	0.0814272	0.113332	0.144608	0	0.0102141	0.000212655	0	0.0350794	0	0.0914469	0	0.105393	0	0.109027	0.157438	0	0.0513863
TCGA-B6-A0RE	BRCA	female	black or african american	not hispanic or latino	22449	BRCA.Basal	82	14	0.4	1.13902	3.8367	288	0.709105	17	39	5.725	0.894199	3.34222	42	1.28529	6	0.717336	0	7777	0	7777	0.149229	0	0.0723262	0.0270763	0	0	0.246422	0.0191341	0.211349	0	0.00886094	0.000556743	0.00557837	0	0	0.126869	0	0.0703146	0	0.063829	0.141605	0	0.00607894
TCGA-B6-A0RG	BRCA	female	white	not hispanic or latino	9840	BRCA.LumA	41	52	0.16	0.331711	1.77918	192	0.484761	6	30	2.375	NA	0	1	0	1	NA	0	2082	0	2082	0.047396	0	0.0226641	0	0.0107646	0	0.19577	0.044562	0.207766	0	0.188276	0.0172904	0	0.024265	0	0.0349328	0	0.0637877	0	0.0858101	0.0983549	0	0.00575573
TCGA-B6-A0RH	BRCA	female	black or african american	not hispanic or latino	18759	BRCA.Her2	19	0	0.03	0.250104	0.972626	210	0.289396	10	24	1.3	0.747689	1.45494	7	2.41619	12	0.972347	1	6456	1	2165	0.0739905	0	0.114204	0.0355758	0	0	0.0581954	0.0802804	0.222108	0	0.0780411	0.00281072	0.00109014	0.0251009	0	0.194794	0	0.00773185	0	0.0799857	0.0712506	0	0.0288314
TCGA-B6-A0RI	BRCA	female	white	not hispanic or latino	16138	BRCA.LumA	7	2	0.07	0.117022	0.526601	82	0.104392	3	13	1.025	NA	NA	NA	1.09861	3	1	0	7126	1	1100	0.0921501	0	0.0417369	0	0.0292288	0	0.0449931	0.026491	0.498948	0.0115427	0.0908086	0.0156723	0.0301077	0.00575673	0.00785984	0.0252866	0	0.090046	0	0.0470288	0.0344931	0	0
TCGA-B6-A0RL	BRCA	female	black or african american	not hispanic or latino	22238	BRCA.LumB	13	83	0.35	0.387778	1.21873	230	0.854431	7	20	1.85	NA	NA	NA	0	1	NA	1	2469	0	2469	0.0702784	0.0795695	0	0.0647325	0	0	0.146578	0	0.363762	0	0.0210321	0.00888299	0.00112741	0.0495217	0	0.00899636	0	0	0	0.111324	0.144473	0	0
TCGA-B6-A0RM	BRCA	female	black or african american	not hispanic or latino	21047	BRCA.LumA	15	4	0.01	0.220023	0.742578	137	0.0804896	4	4	1.175	NA	0	1	2.36938	11	0.988109	1	2373	0	2373	0.0578176	0.0529414	0	0.00836504	0.00837768	0	0	0.00881288	0.272878	0	0.3205	0.0221159	0	0.0155396	0	0.0248572	0	0.0923025	0	0.144646	0.0190289	0	0.00963473
TCGA-B6-A0RN	BRCA	female	white	not hispanic or latino	22077	BRCA.LumA	8	0	0	0.361219	0.611294	85	0.0740968	3	4	1.075	0.941831	2.61131	16	1.88916	7	0.970836	0	8008	0	8008	0.0699836	0	0.0673886	0.00441349	0.0159044	0	0	0.018649	0.303318	0	0.103481	0	0	0.0562251	0	0.0534481	0	0.17534	0	0.0997113	0.0971868	0	0.00493337
TCGA-B6-A0RO	BRCA	female	white	not hispanic or latino	26269	BRCA.LumA	16	3	0.06	0.139858	0.895094	129	0.497011	16	18	1.2	NA	NA	NA	1.54983	5	0.962961	0	4929	0	4929	0.116809	0	0.0669495	0.0135835	0	0.00973862	0	0.0513569	0.417981	0	0.0308243	0.0725651	0	0.0431306	0	0.00955119	0	0.0906077	0	0.0854162	0.108296	0	0
TCGA-B6-A0RP	BRCA	female	white	not hispanic or latino	26941	BRCA.LumA	15	NA	0	0.109622	0.520707	93	0.488228	16	4	0.875	0.862738	2.44432	17	3.63645	40	0.985786	1	3126	1	2787	0.139236	0	0.0479553	0	0.0169768	0	0	0.0392465	0.321017	0.00205908	0.035461	0.045552	0.00454133	0.0422611	0	0.0134958	0	0.184333	0	0.15862	0.0884803	0	0
TCGA-B6-A0RQ	BRCA	female	white	not hispanic or latino	25010	BRCA.Normal	17	50	NA	0.375736	0.912502	64	0.0768248	NA	NA	1.45	NA	NA	NA	0	1	NA	1	4267	0	4267	0.0955301	0	0.0801548	0	0	0	0.0522744	0.0207921	0.361119	0	0.148016	0	0	0.0187832	0	0.107764	0	0	0	0.104991	0.106105	0	0
TCGA-B6-A0RS	BRCA	female	white	not hispanic or latino	14134	BRCA.Her2	NA	NA	0.31	1.07429	3.52588	400	0.785019	11	77	5.175	0.920674	3.10018	29	3.86362	50	0.987628	1	3063	1	2041	0.255363	0	0.124143	0	0.00734236	0	0.0711062	0.0673602	0.282388	0.0104757	0	0.00100684	0.000754789	0.0242144	0	0.0789407	0	0.127467	0	0.126318	0.0716446	0	0.00683878
TCGA-B6-A0RT	BRCA	female	white	not hispanic or latino	14374	BRCA.Basal	32	9	0.41	0.282292	1.32677	105	0.0477415	2	13	1.7	0.878869	4.42109	153	5.99676	503	0.964018	0	2721	0	2721	0.766304	0.0289147	0.0694794	0	0	0	0.0205143	0.0859994	0.0809783	0	0.00903408	0.00785001	0	0	0.00655333	0.0235026	0.0181428	0.151402	0	0.332692	0.0926078	0	0.0723289
TCGA-B6-A0RU	BRCA	female	white	not hispanic or latino	14920	BRCA.Basal	23	38	0.3	0.315984	1.29553	114	0.876158	12	32	1.75	NA	0	1	2.32578	12	0.935962	0	8605	1	3076	0.164606	0	0.0977133	0	0.0823791	0	0.126357	0.119508	0.251354	0	0.0574127	0.000653204	0	0	0	0.027931	0	0.0877312	0	0.0613712	0.0679214	0	0.0196673
TCGA-B6-A0RV	BRCA	female	white	not hispanic or latino	15507	BRCA.LumA	20	NA	0.04	0.529862	1.02856	227	0.164409	7	18	1.75	0.99708	1.0954	3	3.73129	44	0.986021	0	5156	0	5156	0.242551	0	0.065544	0	0.0129049	0	0.055588	0.0463613	0.19193	0	0.042247	0.031313	0	0.0237587	0	0.0483929	0	0.189736	0	0.167263	0.0440475	0	0.0809133
TCGA-B6-A0WS	BRCA	female	black or african american	not hispanic or latino	21230	BRCA.LumA	5	NA	0.08	0.181023	0.331875	163	0.227709	7	20	0.6	0.946328	2.88112	21	4.51766	98	0.985319	1	2965	0	2965	0.316903	0	0.071243	0.002561	0.010508	0	0.082933	0.0704809	0.175274	0	0.0421609	0	0	0	0	0.0622037	0	0.245617	0	0.09266	0.064467	0.0385684	0.0413228
TCGA-B6-A0WT	BRCA	female	white	not hispanic or latino	22362	BRCA.LumA	6	83	0.03	0.18104	0.422427	88	0.153973	3	28	0.725	0.764364	2.99021	50	1.79176	6	1	0	5739	1	3862	0.142054	0	0.0723174	0.0187153	0.000923597	0	0.0358142	0.0510456	0.271998	0	0.140513	0	0.0121812	0	0.0131965	0.164245	0	0.098357	0	0.0586186	0.0550653	0	0.00700857
TCGA-B6-A0WV	BRCA	female	white	not hispanic or latino	24803	BRCA.LumB	7	5	0.58	0.308808	0.669084	127	0.645111	21	18	1.225	NA	NA	NA	NA	0	NA	1	2417	0	2417	0.0749625	0	0.0432547	0	0.0426598	0	0.0637624	0.0660545	0.355014	0	0.0865969	0.00463325	0	0	0	0.0636018	0	0.0458689	0	0.188067	0.0404865	0	0
TCGA-B6-A0WW	BRCA	female	black or african american	not hispanic or latino	21479	BRCA.LumB	13	0	0.05	0.310811	0.777027	177	0.392848	9	27	1.425	NA	NA	NA	2.33837	11	0.975177	1	558	1	447	0.114832	0	0.0274452	0	0	0	0	0.14686	0.438801	0	0.0512745	0	0.00471979	0	0.0133064	0.0163036	0	0.108225	0	0.056741	0.136324	0	0
TCGA-B6-A0WX	BRCA	female	black or african american	not hispanic or latino	14784	BRCA.Basal	16	NA	0.02	0.291071	0.661524	201	0.476248	12	33	1.225	0.978818	2.15068	9	3.83673	54	0.961831	1	639	1	563	0.242962	0	0.131075	0	0.0123772	0	0	0.123048	0.175869	0	0.0207008	0.0029574	0	0.00710987	0	0.0738977	0	0.191909	0	0.123682	0.0931696	0.0198255	0.0243794
TCGA-B6-A0WY	BRCA	female	white	not hispanic or latino	14778	BRCA.LumA	16	2	0.06	0.178495	0.832977	128	0.684816	23	29	1.075	0.994048	1.09207	3	2.91743	20	0.973863	1	3461	1	2011	0.155176	0	0.0585423	0	0.00326231	0	0.0654985	0.173263	0.303785	0	0.0677751	0.00573543	0	0	0	0.020596	0	0.0850241	0	0.10574	0.0793921	0	0.0313859
TCGA-B6-A0WZ	BRCA	female	black or african american	not hispanic or latino	18584	BRCA.LumA	32	NA	0.09	0.762905	1.78011	55	0.297914	10	6	2.475	NA	NA	NA	1.0114	3	0.92062	0	6292	1	5117	0.112949	0.00340043	0.014346	0	0.00427998	0	0.28968	0.0181993	0.0939462	0	0.130714	0.0467743	0	0	0.0519248	0	0	0.0957865	0	0.161592	0.0341672	0	0.0551891
TCGA-B6-A0X0	BRCA	female	white	not hispanic or latino	19802	BRCA.LumA	13	0	0	0.19192	0.438674	51	0.114341	5	6	0.75	NA	NA	NA	1.09861	3	1	1	3945	0	3945	0.088343	0.0114093	0.00662742	0	0.0236906	0.0102933	0.193614	0.0925362	0.10374	0	0.156083	0.0409899	0	0	0	0	0	0.0338772	0	0.225138	0.101572	0	0.000428607
TCGA-B6-A0X1	BRCA	female	white	not hispanic or latino	17624	BRCA.Basal	18	3	0.15	0.528814	1.99083	574	0.948535	10	78	2.8	0.949283	1.97398	8	2.60698	20	0.870231	1	7455	1	490	0.258354	0	0.0466088	0.0365716	0	0	0.0184622	0.105014	0.21996	0	0.00796112	0.0485783	0.00203522	0.0802231	0	0.00830622	0.055851	0	0	0.233301	0.105243	0	0.0318849
TCGA-B6-A0X4	BRCA	female	white	not hispanic or latino	22688	BRCA.LumA	7	15	NA	0.122749	0.55237	53	0.030511	0	1	0.8	NA	NA	NA	NA	0	NA	1	860	1	716	0.0531618	0.0587462	0	0.0340938	0.0799797	0	0	0.0122751	0.408643	0	0.0632257	0.0465155	0	0.0548164	0.0151071	0	0	0.00176851	0	0.0705429	0.154286	0	0
TCGA-B6-A0X5	BRCA	female	black or african american	not hispanic or latino	22380	BRCA.LumB	21	131	0	0.374741	1.06177	119	0.0827195	2	5	1.425	NA	0	1	0	1	NA	1	2097	1	1343	0.0706577	0.0758832	0.00488507	0.00210429	0	0	0	0.00875212	0.542675	0	0.177903	0.00257931	0	0	0	0.00894635	0	0.0224569	0	0.129447	0.0243675	0	0
TCGA-B6-A0X7	BRCA	female	white	not hispanic or latino	22723	BRCA.LumA	6	6	0.06	0.254108	0.33881	76	0.174767	5	17	NA	NA	0	1	1.54983	5	0.962961	1	1781	1	1104	0.0797759	0	0.0251136	0	0.0155694	0	0.00317283	0.0978065	0.245227	0	0.272659	0.0039081	0	0.0331703	0	0.106265	0	0.0663288	0	0.0839179	0.0468622	0	0
TCGA-B6-A1KC	BRCA	female	white	not hispanic or latino	24791	BRCA.LumB	8	117	0.44	0.30405	0.668911	146	0.755249	22	13	1.05	NA	NA	NA	1.74787	6	0.975504	0	1326	0	1326	0.0472388	0.00500627	0.00669439	0	0.00211977	0	0.194519	0.0129943	0.441791	0	0.166184	0.0323631	0	0	0.000695352	0	0	0.0239922	0	0.0779964	0.0289336	0	0.00671055
TCGA-B6-A1KF	BRCA	female	white	not hispanic or latino	24891	BRCA.Basal	24	4	0.07	0.544567	1.36142	176	0.607351	18	21	2.1	NA	NA	NA	NA	0	NA	0	3088	0	3088	0.042625	0.0279304	0.016953	0	0	0	0.488339	0.00585619	0.105062	0.0213824	0	0.0401485	0	0	0.0757464	0.00610465	0	0.134144	0	0.0179131	0.0442683	0	0.016152
TCGA-B6-A1KI	BRCA	female	white	not hispanic or latino	23031	BRCA.LumA	11	157	0.59	0.258907	0.489046	103	0.434071	26	6	0.825	NA	NA	NA	0	1	NA	0	2236	0	2236	0.16426	0	0.0633684	0	0	0	0.153749	0.052821	0.356605	0	0.13254	0	0.00806458	0.00747483	0	0.0647113	0	0.0264917	0	0.0545515	0.0796227	0	0
TCGA-B6-A1KN	BRCA	female	white	not hispanic or latino	21183	BRCA.LumB	27	10	0.12	0.365839	1.51964	306	0.791981	14	33	2.1	0.791598	1.73932	9	3.19351	26	0.980177	0	4233	0	4233	0.166336	0	0.117362	0.0494888	0.000142661	0	0.016768	0.108172	0.161354	0	0.038107	0.00783721	0	0	0.0264175	0.0501991	0	0.191301	0	0.0807516	0.152099	0	0
TCGA-B6-A2IU	BRCA	female	white	hispanic or latino	22905	BRCA.LumA	19	10	0	0.277195	0.970182	87	0.224801	7	10	1.4	NA	NA	NA	1.56071	5	0.969724	0	5176	1	4224	0.148964	0	0.0543413	0	0.0386484	0	0	0.0733995	0.29394	0	0.141892	0.00685396	0	0	0.000402712	0.0702609	0	0.0960116	0	0.166267	0.0534964	0	0.0044869
TCGA-B6-A3ZX	BRCA	female	black or african american	not hispanic or latino	18434	BRCA.Basal	NA	NA	0.33	0	0	78	0.128595	16	55	NA	0.919006	4.85062	196	5.56281	280	0.987226	1	1152	1	994	0.704527	0.165672	0.177904	0.00404384	0	0	0.0359276	0.0216736	0.0683147	0	0.0126288	0	0	0.0173522	0	0.00720561	0	0.164785	0	0.106712	0.1578	0	0.0599811
TCGA-B6-A400	BRCA	female	black or african american	not hispanic or latino	16022	BRCA.Basal	NA	NA	0.21	0	0	261	0.474292	6	69	NA	0.90018	0.988949	3	3.28289	29	0.974935	0	215	0	215	0.313101	0	0.0193455	0.0508908	0.107769	0	0.341642	0.0367469	0.219965	0.00579094	0	0	0	0	0.00468661	0.00279511	0	0.062008	0	0.0217708	0.0594634	0	0.0671258
TCGA-B6-A401	BRCA	female	black or african american	not hispanic or latino	17438	BRCA.LumA	4	7	0.36	0.110081	0.35226	85	0.412949	23	27	0.9	0.174813	0.192052	3	3.14458	25	0.976919	0	2596	0	2596	0.357283	0.0426247	0.0317395	0	0	0	0.314278	0.0262316	0.175352	0.0251306	0.00566595	0	0	0.00318043	0.0157437	0.0145159	0	0	0	0.116596	0.165587	0	0.063355
TCGA-B6-A402	BRCA	female	black or african american	not hispanic or latino	17314	BRCA.Basal	NA	NA	0.5	0	0	297	0.692356	16	42	NA	NA	0	1	0.693147	2	1	0	2281	1	1516	0.10348	0	0.0161775	0	0	0	0.597121	0.0317427	0.193249	0.0170518	0	0	0	0	0.00760883	0.0637576	0	0	0.00745407	0.0270097	0.0311382	0	0.00768968
TCGA-B6-A408	BRCA	female	black or african american	not hispanic or latino	20102	BRCA.LumA	NA	NA	0	0	0	174	0.66074	19	20	NA	0.799868	3.97519	144	3.52336	36	0.983211	0	2072	0	2072	0.219689	0.0615036	0	0	0.00205189	0	0.10466	0.0384132	0.241639	0	0.0303015	0.0205567	0	0	0	0.0329253	0	0.114121	0	0.140507	0.112066	0	0.101255
TCGA-B6-A409	BRCA	female	black or african american	not hispanic or latino	16178	BRCA.Basal	23	1	0.22	0.423573	0.624214	194	0.804614	25	51	1.875	0.935043	1.02725	3	2.77385	18	0.959687	1	573	1	456	0.257753	0.0471209	0.0171749	0	0.0045854	0	0.12375	0.0856748	0.228106	0	0.0312737	0.0234452	0.00364438	0	0.0016724	0.026969	0	0.0443082	0	0.125847	0.0830165	0	0.153411
TCGA-B6-A40B	BRCA	female	white	not hispanic or latino	27811	BRCA.LumA	24	NA	0.39	0.278242	0.834727	106	0.255784	6	7	2	0.942444	0.653252	2	1.09861	3	1	0	3152	0	3152	0.190089	0.0142075	0.00529236	0.026235	0	0	0.359757	0	0.179033	0.00761683	0.171693	0.00916142	0	0	0.000851755	0.0368512	0	0.01646	0	0.0472953	0.0871433	0	0.0384018
TCGA-B6-A40C	BRCA	female	white	not hispanic or latino	18852	BRCA.LumA	23	22	0.02	0.263373	0.702328	97	0.204243	6	12	1.55	0.763459	2.24796	19	2.72555	16	0.983035	0	2164	0	2164	0.15548	0.0223037	0.00363824	0	0.0188682	0	0.0201404	0.05377	0.190704	0	0.0923357	0.037921	0.00639918	0.00684489	0	0.048977	0	0.15343	0	0.173182	0.082472	0	0.0890132
TCGA-BH-A0AU	BRCA	female	white	not hispanic or latino	16688	BRCA.Normal	7	5	0.05	0.214535	0.455886	202	0.810823	23	32	0.75	0.837871	2.269	15	3.60631	39	0.984372	0	1914	0	1914	0.19298	0	0.0775545	0	0.0133739	0	0.0719365	0.111413	0.175217	0	0.0755397	0	0.00134274	0	0.0214056	0.044438	0	0.27582	0	0.053133	0.0429895	0	0.0358376
TCGA-BH-A0AV	BRCA	female	black or african american	not reported	19314	BRCA.Basal	30	2	0.32	0.505176	1.40918	295	0.929828	12	68	2.525	0.918807	3.02824	27	2.02533	8	0.973976	0	1820	0	1820	0.143795	0	0.0617957	0	0	0	0.548824	0.0143242	0.210531	0	0.0305324	0	0	0	0.000582983	0.0326919	0	0.0636869	0	0.0141157	0.0155015	0	0.00741339
TCGA-BH-A0AW	BRCA	female	white	not reported	20468	BRCA.Her2	68	138	0.11	1.47554	3.65935	353	0.528526	16	41	5.475	0.816745	2.9492	37	4.87655	146	0.978518	0	622	0	622	0.302127	0	0.0290179	0	0.0129984	0	0.0449195	0.074034	0.187507	0	0.0662493	0.00651755	0	0.0448628	0	0.0291309	0	0.267072	0	0.10392	0.0526861	0.0227077	0.0583763
TCGA-BH-A0AY	BRCA	female	white	not reported	22703	BRCA.Normal	24	9	0.03	0.480258	1.29069	136	0.746052	21	17	2.825	NA	0	1	2.24426	11	0.93593	0	777	0	777	0.287255	0	0.0189248	0	0.0178356	0	0.0329077	0.0636844	0.27761	0	0.220802	0.0105703	0	0.0295742	0	0.00147632	0	0.180219	0	0.10591	0.0317086	0	0.00877716
TCGA-BH-A0AZ	BRCA	female	white	not hispanic or latino	17465	BRCA.Normal	30	129	0.15	0.44819	1.4286	145	0.28533	3	42	2.325	NA	0	1	2.75167	16	0.992454	0	1919	0	1919	0.137001	0	0.117995	0	0.0121088	0	0.0197911	0.053622	0.34655	0	0.0762383	0	0.00786179	0.00214106	0	0.118733	0	0.0888399	0	0.125889	0.0209052	0	0.00932581
TCGA-BH-A0B0	BRCA	female	black or african american	not reported	20776	BRCA.LumA	34	NA	0	0.673774	1.4823	50	0.234241	8	9	2.325	0.918945	0.636964	2	3.78098	54	0.947855	0	2477	0	2477	0.229052	0	0.0461503	0	0.0378044	0	0.0629933	0.1238	0.194193	0	0.12746	0.00715365	0	0.0442414	0	0.0102903	0	0.139967	0	0.0688681	0.0842786	0.00850955	0.0442899
TCGA-BH-A0B1	BRCA	female	white	not reported	24315	BRCA.LumA	30	53	NA	0.429467	1.25977	NA	NA	NA	NA	3.225	0.959735	0.665238	2	2.84648	18	0.984815	0	1148	0	1148	NA	0	0.0726023	0	0.0394657	0	0.020586	0.0694592	0.17718	0	0.162149	0.00598668	0.000392252	0.0638177	0	0.0430436	0	0.194066	0	0.0553606	0.0958913	0	0
TCGA-BH-A0B2	BRCA	--	--	--	--	BRCA.Normal	NA	NA	NA	NA	NA	141	0.306341	8	23	NA	NA	0	1	3.90078	78	0.895351	NA	NA	NA	NA	0.227686	0	0.107727	0	0	0	0.122462	0.0487302	0.27248	0	0.0431687	0.0116665	0	0	0.0149909	0.0131577	0	0.210494	0	0.0878531	0.0390195	0	0.0282496
TCGA-BH-A0B3	BRCA	female	white	not reported	19479	BRCA.Normal	15	71	0.48	0.229172	0.973982	313	0.670745	7	37	1.65	0.819418	4.00724	133	3.10287	26	0.952357	0	1203	0	1203	0.3056	0	0.0266497	0	0.0200982	0	0.0971931	0.185557	0.18957	0	0.0214153	0.00684596	0.00479098	0.0279695	0	0.154699	0.00564088	0.0389695	0	0.094854	0.0927314	0	0.0330151
TCGA-BH-A0B4	BRCA	male	white	not reported	23980	BRCA.LumA	42	162	0.12	0.205295	1.81832	214	0.373905	4	71	2.875	0.797285	1.28318	5	1.86042	8	0.894672	0	1191	0	1191	0.213102	0	0.0591567	0	0.00837718	0	0.00993866	0.118577	0.218655	0	0.147014	0.00863098	0.00319689	0.0343593	0	0.00597888	0	0.178071	0	0.0952191	0.0910586	0.00617916	0.0155879
TCGA-BH-A0B5	BRCA	female	white	not hispanic or latino	14920	BRCA.LumA	33	0	0.03	0.409363	1.58287	91	0.539268	18	10	2.325	0.946369	1.69566	6	3.50835	36	0.979024	0	2136	0	2136	0.140136	0	0.0551549	0	0.0279516	0	0.0214663	0.100182	0.241454	0	0.137353	0.00278474	0	0.0426368	0	0.0307416	0	0.232277	0	0.0492509	0.0555518	0	0.00319573
TCGA-BH-A0B6	BRCA	female	white	not hispanic or latino	17346	na	na	na	na	na	na	na	na	na	na	35.475	na	na	na	na	na	na	na	na	na	na	na	na	na	na	na	na	na	na	na	na	na	na	na	na	na	na	na	na	na	na	na	na	na
TCGA-BH-A0B7	BRCA	female	white	not hispanic or latino	15593	BRCA.Normal	16	1	0.43	0.166459	0.860039	181	0.304148	8	27	1.225	0.891827	3.43366	47	4.72642	124	0.980528	0	2559	0	2559	0.514403	0	0.107763	0	0.00498598	0	0.144285	0.0815074	0.17872	0	0.0136261	0.00866227	0	0.0106258	0	0.0138428	0	0.250012	0	0.124169	0.0590645	0	0.00273428
TCGA-BH-A0B8	BRCA	female	white	not reported	23380	BRCA.Normal	26	7	NA	0.672341	1.28865	NA	NA	NA	NA	2.75	NA	0	1	2.02533	8	0.973976	0	1569	0	1569	0.0733802	0	0.0542095	0	0.0291599	0	0	0.0829024	0.264587	0	0.209004	0.0120417	0	0.00680333	0	0.0247001	0	0.154152	0	0.131233	0.0304723	0	0.000733618
TCGA-BH-A0B9	BRCA	female	white	not reported	16310	BRCA.Basal	9	10	0.11	0.259793	0.808245	475	0.394025	6	37	1.5	0.865221	2.21925	13	4.63632	120	0.968424	0	1572	0	1572	0.366534	0.0248866	0.0233764	0	0.0334195	0	0.0803263	0.121954	0.0955707	0	0.0616249	0.0171522	0	0.0672715	0	0	0.0153255	0.100941	0	0.187151	0.114948	0	0.0560517
TCGA-BH-A0BA	BRCA	female	white	not reported	18839	BRCA.Normal	20	77	0.19	0.371997	0.929992	292	0.866413	31	23	1.9	0.598647	1.99481	28	3.41495	32	0.985347	0	1132	0	1132	0.115138	0	0.235376	0	0.00747504	0	0.00271181	0.0298142	0.0756014	0	0.0905465	0.0162559	0	0.0239612	0	0.21748	0	0.20947	0	0.0631794	0.0281286	0	0
TCGA-BH-A0BC	BRCA	female	white	not reported	21949	BRCA.Normal	15	5	0.02	0.390906	0.781813	125	0.196697	2	14	1.175	0.765497	2.073	15	4.00014	59	0.981019	0	974	0	974	0.212677	0	0.0384934	0	0.00160592	0	0.178162	0.108783	0.313107	0	0.0440968	0	0.00172933	0	0	0.00372547	0	0.154558	0	0.0676439	0.0290663	0	0.0590289
TCGA-BH-A0BD	BRCA	female	white	not reported	17275	BRCA.LumB	11	1	0.03	0.111867	0.783069	106	0.179416	5	8	1.1	0.897868	2.59517	18	3.83524	47	0.996127	0	554	0	554	0.197578	0	0.0640905	0.0098673	0.0186769	0	0	0.132701	0.179284	0	0.0776225	0.0242274	0.00204484	0.0134128	0	0.00588793	0	0.235886	0	0.132853	0.0776537	0	0.0257918
TCGA-BH-A0BF	BRCA	female	white	not hispanic or latino	20691	BRCA.LumB	13	1	0.29	0.363291	0.503018	171	0.351999	10	26	1.05	0.610393	3.19952	189	4.7412	125	0.981958	1	1324	0	1324	0.420278	0	0.0214889	0	0.000405189	0	0.0278829	0.0825005	0.226109	0	0.114377	0.0179042	0.00534384	0.0122726	0	0.0462291	0	0.107303	0	0.17329	0.107553	0.0196622	0.0376795
TCGA-BH-A0BG	BRCA	female	white	not hispanic or latino	26988	BRCA.Basal	17	0	0.17	0.20613	0.912863	126	0.709615	17	62	1.175	0.614957	1.10186	6	4.14216	82	0.939964	0	1871	0	1871	0.223072	0.0344039	0.0461489	0	0.00668153	0	0.0310381	0.194583	0.116839	0	0.041142	0.0208994	0	0.0245827	0	0	0	0.160711	0	0.174572	0.107635	0	0.0407626
TCGA-BH-A0BJ	BRCA	female	white	not reported	15027	BRCA.Normal	15	0	0.09	0.176684	0.736181	49	0.48864	13	7	1.3	0.964606	1.55247	5	3.73797	44	0.987786	0	660	0	660	0.22164	0	0.160681	0	0	0	0.122417	0.0438067	0.189661	0	0.068205	0.00615931	0	0.0184773	0	0.0918209	0	0.161077	0	0.0841617	0.014048	0	0.039484
TCGA-BH-A0BL	BRCA	female	white	not hispanic or latino	12841	BRCA.Basal	24	12	0.36	0.295753	1.47876	249	0.814724	15	41	2	0.883181	2.84285	25	4.02545	62	0.975361	0	2278	0	2278	0.35649	0	0.158116	0	0.104238	0	0.0321715	0.164938	0.130111	0	0.0377584	0.00403038	0.000834189	0.0111537	0	0.0460305	0.00454407	0.128769	0	0.055316	0.0842917	0.0164514	0.0212471
TCGA-BH-A0BM	BRCA	female	white	not reported	20049	BRCA.Normal	15	16	0.01	0.283521	0.567043	53	0.0936318	4	8	2.1	NA	NA	NA	2.02281	8	0.972765	0	1876	0	1876	0.101749	0	0.0707719	0.000487053	0	0	0	0.0310883	0.302357	0.0190792	0.0253347	0.003706	0	0.0490207	0	0.0791294	0	0.170912	0	0.0891872	0.150222	0.00870419	0
TCGA-BH-A0BO	BRCA	female	white	not hispanic or latino	19767	BRCA.LumA	12	0	0.02	0.106124	0.663274	36	0.0812345	3	5	0.9	0.842293	1.35562	5	1.56071	5	0.969724	0	2197	0	2197	0.319577	0	0.107339	0.0147582	0	0	0	0.00911693	0.252455	0.0286866	0.0953941	0.148963	0.102324	0	0	0.0416483	0.0135859	0.135018	0	0.0453542	0.00535599	0	0
TCGA-BH-A0BP	BRCA	female	white	not hispanic or latino	27917	BRCA.LumA	57	9	0.22	1.02235	3.52441	577	0.737887	13	62	5.2	NA	0	1	2.24504	10	0.975006	1	2296	0	2296	0.132493	0	0.0722549	0	0	0	0.360961	0.0709895	0.336641	0.00556991	0.0156386	0	0	0	0.00234704	0.0197708	0	0	0	0.0171982	0.0564068	0	0.0422217
TCGA-BH-A0BQ	BRCA	female	white	not hispanic or latino	14494	BRCA.Normal	7	NA	0	0.160863	0.509398	68	0.100887	5	8	0.775	0.925565	1.01684	3	3.68412	43	0.979506	0	2255	1	1709	0.280128	0	0.0752787	0	0.0113138	0	0.0901239	0.0615369	0.114793	0	0.0921379	0.046472	0	0.0268809	0	0.0342581	0	0.119942	0	0.19693	0.0795804	0	0.0507532
TCGA-BH-A0BR	BRCA	female	white	not hispanic or latino	21622	BRCA.LumA	26	3	0.06	0.252015	1.28808	364	0.987416	10	37	1.975	NA	0	1	3.40381	33	0.973489	0	2330	0	2330	0.213484	0	0.0489215	0.00415417	0	0	0.151443	0.0609648	0.408591	0	0.0613649	0	0.0119822	0	0.00462835	0.00809164	0	0.103587	0	0.0483401	0.0650925	0	0.0228386
TCGA-BH-A0BS	BRCA	female	white	not hispanic or latino	20374	BRCA.Normal	8	1	0.04	0.138929	0.305644	69	0.0493479	2	3	0.675	NA	0	1	1.09861	3	1	0	2612	0	2612	0.0784799	0.00149383	0.00134535	0	0.0576877	0	0.15491	0.0884272	0.258255	0	0.207781	0.0402783	0	0	0	0	0	0.0401549	0	0.142911	0.00675645	0	0
TCGA-BH-A0BT	BRCA	female	white	not hispanic or latino	20625	BRCA.Normal	20	53	0.06	0.253366	1.01346	129	0.777048	18	16	1.3	NA	0	1	2.92069	20	0.974949	0	2365	0	2365	0.0999031	0	0.0567152	0	0.0317836	0	0.0591888	0.129173	0.161923	0	0.0858878	0.00931262	0	0.0647403	0	0.00813897	0	0.0979994	0	0.130841	0.0921553	0	0.07214
TCGA-BH-A0BV	BRCA	female	white	not reported	28699	BRCA.Normal	13	3	0.07	0.179134	0.746392	96	0.862714	12	5	1.2	0.99931	1.09785	3	3.71424	42	0.993732	0	1519	0	1519	0.203278	0	0.0299551	0	0	0	0.0541947	0.0822952	0.414938	0	0.0305665	0	0.00829259	0.00344846	0	0.0227529	0	0.134591	0	0.149781	0.0530444	0	0.0161407
TCGA-BH-A0BW	BRCA	female	black or african american	not hispanic or latino	25974	BRCA.Normal	36	100	0.07	0.649342	1.97508	210	0.537225	8	56	3.275	0.904364	3.24081	36	3.54754	53	0.893521	0	2371	0	2371	0.424352	0	0.0404052	0.0144329	0	0	0.0213039	0.315833	0.197441	0	0.0405886	0	0.0147731	0	0.0586985	0.00752073	0.000189993	0.188549	0	0.0148856	0.0579287	0	0.0274505
TCGA-BH-A0BZ	BRCA	female	white	not hispanic or latino	21856	BRCA.Normal	84	52	0.5	1.51177	6.15316	62	0.345595	16	22	9.075	0.917867	2.91703	24	4.71288	121	0.982711	0	2255	0	2255	0.299398	0	0.0467162	0	0.000635758	0	0.0565302	0.110386	0.198444	0	0.0193245	0.00332091	0.00239708	0.0229507	0	0.0188976	0	0.150775	0	0.221616	0.0742747	0	0.0737314
TCGA-BH-A0C0	BRCA	female	white	not reported	23006	BRCA.Normal	40	34	0.27	0.463526	2.68845	276	0.670921	15	74	3.15	0.78943	3.49782	84	4.33293	94	0.953698	0	1270	0	1270	0.540262	0.0100695	0.0190277	0	0.0104688	0	0.0522539	0.148289	0.259107	0	0.0562685	0.0214115	0	0.0347299	0	0.020768	0	0.0501048	0	0.178466	0.0857155	0	0.0533205
TCGA-BH-A0C1	BRCA	female	white	not hispanic or latino	22377	BRCA.LumA	14	59	0.04	0.453468	0.800238	128	0.736571	15	11	1.375	0.93418	1.0263	3	3.91191	53	0.985295	1	1411	1	1123	0.25054	0	0.058074	0.00507684	0.0286861	0	0	0.0702456	0.248878	0	0.0521716	0.00449935	0	0.00954235	0	0.0124581	0	0.281123	0	0.176833	0.0524123	0	0
TCGA-BH-A0C3	BRCA	female	white	not reported	17221	BRCA.Normal	4	21	0.15	0.10919	0.272975	74	0.24006	10	14	0.575	0.72811	0.79991	3	3.97062	55	0.990838	0	2709	1	2674	0.267355	0	0.076765	0	0.0734299	0	0	0.0899117	0.142409	0	0.156347	0.0407045	0	0.0232535	0	0.00825211	0	0.299063	0	0.0669991	0.0228644	0	0
TCGA-BH-A0C7	BRCA	female	white	not hispanic or latino	17871	BRCA.LumB	22	14	0.1	0.374646	1.12394	191	0.809827	17	39	1.875	0.886995	1.42756	5	3.1418	24	0.988594	0	2767	0	2767	0.115444	0	0.0900481	0	0.0433053	0	0	0.0727438	0.266342	0	0.0840714	0.0108906	0	0.00742153	0	0.0261174	0	0.281657	0	0.0629902	0.0544129	0	0
TCGA-BH-A0DD	BRCA	male	white	not reported	21386	BRCA.LumB	8	NA	0.01	0.326186	0.543643	364	0.357513	14	17	1.35	0.730804	1.81598	12	2.48491	12	1	0	2486	0	2486	0.0839275	0	0.0401331	0.000339684	0.00441043	0	0.114763	0.187072	0.234487	0	0.0302667	0.00487019	0.00259949	0.00789792	0	0.0332328	0	0.141004	0	0.107313	0.0916101	0	0
TCGA-BH-A0DE	BRCA	female	white	not hispanic or latino	22656	BRCA.LumA	13	24	0.02	0.237483	0.682763	66	0.197567	6	18	1.1	NA	NA	NA	3.12828	24	0.984338	0	2372	0	2372	0.241724	0	0.0470787	0.001335	0	0	0.0331012	0.0978389	0.365912	0.00511593	0.0476565	0.0272315	0.00533674	0	0.00861775	0.0143303	0	0.179252	0	0.110287	0.0569067	0	0
TCGA-BH-A0DG	BRCA	female	black or african american	not hispanic or latino	11204	BRCA.Normal	23	NA	0.05	0.164093	0.875162	303	0.211324	2	19	1.4	0.518783	0.834949	5	3.89433	53	0.980867	0	2041	0	2041	0.277741	0	0.109604	0	0.0372958	0	0.056683	0.117135	0.228509	0	0.0542742	0.0124411	0	0	0.0510132	0.0427044	0	0.144002	0	0.0547984	0.0747175	0	0.0168232
TCGA-BH-A0DH	BRCA	female	white	not reported	23366	BRCA.Normal	12	12	0.02	0.340327	0.916266	87	0.947461	7	26	1.6	0.96511	2.9832	22	2.50666	14	0.949832	0	1156	0	1156	0.132489	0	0.143217	0	0.000860542	0	0.159234	0.0387985	0.206991	0	0.0478135	0	0.00134509	0	0	0.240034	0	0	0	0.0966938	0	0	0.0650124
TCGA-BH-A0DI	BRCA	female	white	not hispanic or latino	23327	BRCA.LumA	14	2	0.02	0.354532	0.981782	286	0.329895	8	29	1.675	0.868241	3.49498	56	3.19498	27	0.969399	0	912	0	912	0.284705	0	0.0640481	0	0.0314199	0	0.0931508	0.0743346	0.317775	0	0.101447	0	0	0.0298293	0	0.0413435	0	0.128936	0	0.0579174	0.0527135	0.0054282	0.00165636
TCGA-BH-A0DK	BRCA	female	white	not reported	18237	BRCA.LumA	41	56	0.01	0.499746	2.38114	180	0.222897	6	16	3.425	0.723284	2.93685	58	4.72564	123	0.982016	0	423	0	423	0.314561	0	0.0614389	0	0.0065895	0	0.00663951	0.0630268	0.239077	0	0.030462	0.0127284	0	0.0298008	0	0.0276036	0	0.262731	0	0.170685	0.0476254	0	0.041593
TCGA-BH-A0DL	BRCA	female	white	not hispanic or latino	23628	BRCA.Normal	28	NA	0.59	0.265113	1.21952	94	0.583664	8	18	1.775	0.873847	3.81823	79	3.15188	34	0.893805	0	2381	0	2381	0.396078	0.036621	0	0	0.0820222	0	0.0927632	0.184886	0.250138	0.00733553	0	0.0215603	0	0.058768	0	0.00894633	0.0152609	0.0839663	0	0.0836996	0.0740325	0	0
TCGA-BH-A0DO	BRCA	female	white	not hispanic or latino	28529	BRCA.Normal	10	1	0	0.211756	0.52939	77	0.186775	9	4	0.925	0.780277	1.08169	4	2.07944	8	1	0	1644	0	1644	0.128489	0	0.198629	0	0	0	0.184821	0.0161694	0.242156	0.0195605	0.0136816	0	0	0	0.00522107	0.119946	0	0.0579982	0	0.0542621	0.0875544	0	0
TCGA-BH-A0DP	BRCA	female	white	not reported	22199	BRCA.Normal	11	72	0.13	0.205109	0.703229	55	0.443752	16	8	1.6	0.925607	1.48971	5	3.28149	29	0.974517	0	476	0	476	0.195826	0	0.0629147	0	0.00239295	0	0	0.0759123	0.287396	0	0.091854	0.00690002	0.00180889	0.0353935	0	0.0101569	0	0.188881	0	0.140247	0.0880848	0	0.00805799
TCGA-BH-A0DQ	BRCA	female	white	not reported	15533	BRCA.LumA	14	49	0.05	0.162516	0.812579	154	0.287488	5	26	1.05	0.999913	0.693087	2	2.42602	12	0.9763	0	98	0	98	0.129171	0	0.0907945	0	0.0127481	0	0.221955	0.0499808	0.278156	0	0.142006	0	0.00321371	0.0130863	0	0.0281891	0	0.0694132	0	0.0371948	0.0397684	0	0.0134936
TCGA-BH-A0DS	BRCA	female	white	not reported	25944	BRCA.LumA	21	45	0.18	0.394424	1.03157	105	0.806286	23	12	2.1	0.865481	3.052	34	3.17463	27	0.963224	0	78	0	78	0.133657	0	0.0360907	0	0.0102382	0	0.209829	0.0453532	0.272787	0	0.0183958	0.00952438	0	0.0415922	0	0.0501608	0	0.0558283	0	0.140501	0.0645357	0	0.0451641
TCGA-BH-A0DT	BRCA	female	white	not reported	15078	BRCA.Normal	3	7	0.04	0.0265935	0.425496	55	0.250979	11	4	0.5	0.89894	1.61068	6	3.54451	36	0.989115	0	2403	0	2403	0.220689	0	0.0816849	0	0.0962103	0	0.0270453	0.119196	0.166323	0	0.0467228	0.019947	0	0.00595967	0	0.00917943	0	0.233022	0	0.109094	0.0667748	0	0.0188404
TCGA-BH-A0DV	BRCA	female	white	not reported	19781	BRCA.Normal	6	5	0.04	0.054345	0.353243	52	0.11488	4	5	0.5	NA	0	1	2.25793	11	0.941629	0	2064	0	2064	0.252806	0	0.109049	0	0	0	0.0031259	0.0190323	0.349336	0.00166603	0.158238	0.0153657	0	0.0675852	0	0.0226394	0	0.141628	0	0.0883578	0.0215348	0	0.00244191
TCGA-BH-A0DX	BRCA	female	white	not hispanic or latino	22833	BRCA.LumA	35	NA	0.07	0.355209	1.47549	131	0.264317	4	27	2	0.916229	1.27016	4	3.42358	32	0.987837	0	2156	0	2156	0.305632	0	0.0185349	0	0.0161951	0	0.316438	0.0472785	0.340896	0	0.103509	0	0	0.00768891	0	0.0082027	0	0.0896734	0	0.0184532	0.0183551	0.0142986	0.000476078
TCGA-BH-A0DZ	BRCA	female	white	not reported	15980	BRCA.Normal	88	NA	0.03	2.75813	5.94723	207	0.213039	4	22	10.625	0.972123	1.89166	7	1.27985	4	0.92322	0	495	0	495	0.139734	0.00209848	0.0163356	0	0.0107456	0	0.160982	0.117518	0.294553	0.00524069	0.0233943	0.00965778	0	0.000302743	0	0.0194829	0	0.10417	0	0.114748	0.0868859	0	0.033885
TCGA-BH-A0E0	BRCA	female	white	not reported	14175	BRCA.Normal	17	1	0.04	0.275559	0.826676	160	0.681463	19	27	1.475	NA	0	1	2.01775	9	0.918316	0	134	0	134	0.265884	0	0.0261646	0.0949924	0.117262	0	0.0261188	0	0.271138	0	0.0184342	0.0044256	0.000195179	0.0576152	0	0.0103434	0	0.118672	0	0.0259472	0.132069	0	0.096622
TCGA-BH-A0E1	BRCA	female	white	not reported	19192	BRCA.Normal	7	NA	0.04	0.298661	0.627188	82	0.110115	3	4	1.225	NA	0	1	1.03972	3	0.946395	0	477	0	477	0.0532063	0	0.116917	0	0	0	0.344672	0	0.202542	0.00584598	0.0127583	0.0174119	0	0	0.0100367	0.0254163	0	0.142401	0	0.0703104	0.0416847	0	0.0100048
TCGA-BH-A0E2	BRCA	female	black or african american	not reported	18152	BRCA.LumA	15	6	0.1	0.447099	1.10284	427	0.506364	5	28	2.05	0.764797	1.23089	5	2.93643	20	0.980203	0	435	0	435	0.11662	0	0.0455586	0	0	0	0.218266	0.068173	0.162046	0	0.0869705	0	0	0.0261598	0	0.0137578	0	0.151295	0	0.107504	0.0747694	0	0.0455004
TCGA-BH-A0E6	BRCA	female	white	not reported	25408	BRCA.Basal	32	41	0.22	0.442642	1.65991	224	0.700334	17	32	NA	0.787565	3.08097	50	3.01099	23	0.960293	0	293	0	293	0.378351	0.0604094	0.0702786	0	0	0	0.191689	0.0767372	0.103073	0	0.0450904	0.0166464	0	0.0172153	0	0.0297881	0	0	0	0.183142	0.153019	0	0.0529117
TCGA-BH-A0E7	BRCA	female	white	not reported	29115	BRCA.LumA	19	10	0.05	0.282623	1.04571	71	0.0790004	4	4	1.5	NA	NA	NA	1.24245	4	0.896241	0	1363	0	1363	0.087156	0.106536	0	0.00217055	0	0	0.103267	0.00305818	0.241822	0	0.360728	0.0214609	0	0	0	0	0	0.103037	0	0.0534995	0	0	0.00442114
TCGA-BH-A0E9	BRCA	female	white	not reported	19415	BRCA.LumA	15	16	0.11	0.0539113	0.727802	53	0.381637	21	10	1	0.909463	1.46372	5	3.45518	33	0.98818	0	2489	0	2489	0.171893	0	0.112305	0	0	0	0	0.0265519	0.195201	0	0.0887721	0.0310677	0	0.0258021	0	0.0550303	0	0.258851	0	0.168285	0.0295301	0	0.00860301
TCGA-BH-A0EA	BRCA	female	white	not hispanic or latino	26548	BRCA.LumA	15	NA	0.19	0.107507	0.645043	59	0.0602522	3	4	0.725	0.963814	1.5512	5	1.69574	6	0.946412	1	991	0	991	0.148722	0	0.0295327	0	0.12467	0	0.100727	0.0335169	0.336657	0	0.0464849	0.0223889	0	0.0453265	0	0.0323418	0	0.0562145	0	0.0909817	0.0495162	0	0.0316415
TCGA-BH-A0EB	BRCA	female	white	not reported	25259	BRCA.LumA	20	2	0.13	0.399536	1.22715	96	0.768039	18	8	1.8	0.831042	3.40257	60	4.0028	57	0.990045	0	745	0	745	0.272022	0.00757717	0.00185061	0	0.0763288	0	0	0.053596	0.371528	0	0.0593007	0.0293575	0.0107245	0.00521584	0	0.0334145	0	0.175214	0	0.079769	0.073536	0.00179971	0.0207879
TCGA-BH-A0EE	BRCA	female	white	not reported	24850	BRCA.Her2	NA	NA	0.22	0.799038	3.16762	199	0.613843	19	21	5.2	0.856799	0.593888	2	2.99573	20	1	0	943	0	943	0.315654	0.0249769	0.0358969	0.116064	0	0	0.0705669	0.141108	0.106516	0	0.0464035	0.00605704	0.00169483	0.0650389	0	0.0551	0	0.0895367	0	0.0580905	0.117927	0	0.0650217
TCGA-BH-A0EI	BRCA	female	white	not hispanic or latino	18741	BRCA.LumA	8	0	0.01	0.108253	0.43301	102	0.162226	6	11	0.7	NA	0	1	0	1	NA	0	1926	0	1926	0.085728	0	0.0454238	0.00847164	0	0	0.0228404	0.00384681	0.511273	0	0.254649	0.014727	0.00381625	0.0251142	0	0.00661445	0	0.00680145	0	0.025024	0.0713986	0	0
TCGA-BH-A0GY	BRCA	female	white	not reported	24493	BRCA.LumA	11	2	0.02	0.184627	0.953905	195	0.810153	26	22	2.15	0.599458	0.964791	5	2.63025	15	0.971272	0	923	0	923	0.19403	0	0.0836327	0	0	0	0.195038	0.130379	0.235834	0	0.0560209	0.00871139	0.00228154	0	0.00765346	0.0326166	0	0.172426	0	0.0325299	0.0231486	0.00290517	0.0168215
TCGA-BH-A0GZ	BRCA	female	white	not reported	22714	BRCA.LumA	12	0	0.03	0.17651	0.911968	150	0.278203	4	17	1.3	NA	NA	NA	2.16396	9	0.984859	0	328	0	328	0.0897525	0	0.0711473	0	0.0382771	0	0.0332213	0.0476995	0.334561	0	0.104123	0.0396333	0	0.0303785	0	0.0291361	0	0.0833024	0	0.0880797	0.0907783	0	0.00966263
TCGA-BH-A0H0	BRCA	female	white	not reported	25223	BRCA.LumB	8	NA	0.02	0.21063	0.511529	105	0.26449	9	17	0.925	0.783882	2.12279	15	2.8571	18	0.98849	0	461	0	461	0.082856	0	0.013046	0	0.000659905	0	0	0.0673783	0.303386	0	0.144071	0.0329523	0	0.00711613	0	0.0779682	6.34e-05	0.168215	0	0.0850989	0.082412	0	0.0176324
TCGA-BH-A0H3	BRCA	female	white	not hispanic or latino	17152	BRCA.LumA	8	1	0.02	0.106828	0.34719	54	0.0606276	3	4	0.525	NA	NA	NA	3.60564	38	0.991218	0	1928	0	1928	0.20186	0	0.0597871	0	0.0795387	0	0.00370215	0.0964845	0.254871	0	0.07475	0	0	0.0135143	0	0.0129163	0	0.217583	0	0.128097	0.0469832	0.00422005	0.00755294
TCGA-BH-A0H5	BRCA	female	white	not hispanic or latino	16719	BRCA.Normal	65	NA	0	0.712433	2.71273	61	1.99e-05	0	0	4.075	0.861898	4.54479	195	5.74978	360	0.976839	0	1620	0	1620	0.755671	0.0218719	0.0696313	0	0.00981771	0	0.0370933	0.0759213	0.121952	0	0.00985442	0.00723328	0	0.00541612	0	0.0986408	0	0.154043	0	0.271132	0.0497927	0.0222387	0.0453622
TCGA-BH-A0H6	BRCA	female	white	not reported	30125	BRCA.LumA	6	56	0.96	0.172825	0.460867	94	0.098181	3	9	0.9	NA	NA	NA	0.693147	2	1	0	747	0	747	0.0644885	0	0.0167046	0	0.0028017	0	0.0194243	0.0423146	0.449428	0	0.155652	0.0485898	0	0.0274303	0	0.0122485	0	0.059583	0	0.100551	0.0652732	0	0
TCGA-BH-A0H7	BRCA	female	white	not reported	23972	BRCA.Normal	22	0	0.19	0.471852	1.44505	595	0.826885	17	39	2.5	0.999338	0.692688	2	3.17015	25	0.984862	0	702	0	702	0.0877734	0	0.101238	0	0	0	0.104924	0.102443	0.286229	0	0.0701956	0	0.000175954	0.00883298	0	0.00365504	0	0.143719	0	0.093174	0.0679193	0.0125931	0.0049014
TCGA-BH-A0H9	BRCA	female	white	not reported	25289	BRCA.Normal	8	1	0.1	0.27245	0.968711	288	0.306865	10	15	1.7	NA	NA	NA	2.2056	10	0.957879	0	1247	0	1247	0.172828	0.0334432	0.0136672	0	0.00598441	0	0.112106	0.0563651	0.317782	0	0.0993305	0.0196878	0	0	0	0.00232561	0	0.127493	0	0.180486	0.0268581	0	0.00447148
TCGA-BH-A0HA	BRCA	female	white	not hispanic or latino	11379	BRCA.Normal	132	624	0.29	2.68425	7.75145	74	0.0838236	3	7	12.325	NA	0	1	3.65782	43	0.972513	0	1611	0	1611	0.110796	0	0.0521719	0	0.000729463	0	0	0.114694	0.20659	0	0.137975	0.00120729	0	0.028259	0	0.0168118	0	0.212167	0	0.104694	0.0643726	0	0.0603276
TCGA-BH-A0HB	BRCA	female	white	not reported	20448	BRCA.LumA	15	49	0.09	0.269581	0.928555	523	0.299923	6	27	1.525	0.967291	1.5568	5	3.64122	44	0.962219	0	806	0	806	0.218926	0	0.0357367	0	0.0363891	0	0.0284731	0.0619999	0.295852	0	0.0325065	0.0333321	0	0.00384694	0	3.29e-06	0	0.227313	0	0.139482	0.0292421	0.00922706	0.066596
TCGA-BH-A0HF	BRCA	female	white	not reported	28233	BRCA.LumA	494	6	NA	12.2392	23.0829	NA	NA	NA	NA	42.35	NA	0	1	2.48276	15	0.916806	0	727	0	727	0.169895	0.0127298	0.0260512	0	0.0161019	0	0.299043	0.088445	0.218864	0	0.0614077	0.012668	0.00682635	0	0.0013915	0.0191531	0	0.0356512	0	0.105877	0.0425132	0	0.053277
TCGA-BH-A0HI	BRCA	female	white	not reported	28644	BRCA.LumA	19	3	0.28	0.131215	0.761047	82	0.0796392	2	7	0.925	NA	0	1	2.79851	17	0.987752	0	620	0	620	0.128442	0	0.0674741	0	0	0	0.153525	0.0553865	0.346126	0.0636553	0.00767481	0.0134736	0.00367056	0.0179235	0	0.00773519	0	0.126781	0	0.030373	0.0897637	0	0.0164373
TCGA-BH-A0HK	BRCA	female	white	not reported	29751	BRCA.Normal	31	9	0.02	1.069	2.31616	121	0.092432	5	10	4.65	0.980987	1.57884	5	2.03366	9	0.92556	0	178	0	178	0.0923076	0	0.054676	0	0.0712453	0	0	0.0791247	0.31482	0	0.0189989	0.0526602	0	0.0244462	0	0.117584	0	0.136048	0	0.0650493	0.0653474	0	0
TCGA-BH-A0HL	BRCA	female	white	not reported	20804	BRCA.LumA	20	6	NA	0.265406	0.855198	NA	NA	NA	NA	1.425	NA	NA	NA	NA	0	NA	0	72	0	72	0.031664	0.0517868	0	0.0055143	0	0.0120221	0.387304	0	0.272806	0	0.0511184	0	0	0.00332864	0.0596806	0.0208325	0	0.103257	0	0.0130562	0.00394188	0	0.0153518
TCGA-BH-A0HN	BRCA	female	white	not reported	24731	BRCA.LumA	4	0	NA	0.269016	0.627703	NA	NA	NA	NA	1.225	NA	NA	NA	0.693147	2	1	0	516	0	516	0.0725909	0.111658	0	0.00414115	0.0340521	0	0	0.0138771	0.43578	0.00145417	0.0417526	0.0589582	0.00854038	0	0.0721935	0	0	0.101831	0	0.0998922	0.0139229	0	0.00194624
TCGA-BH-A0HO	BRCA	female	white	not reported	17710	BRCA.LumA	4	12	0	0.17057	0.397996	81	0.0492799	2	3	0.85	NA	NA	NA	3.20478	25	0.99562	0	76	0	76	0.1938	0.00624341	0.00947216	0	0	0	0.124827	0.0506374	0.492065	0	0.0701327	0.00579343	0	0.00269883	0	0.0063648	0	0.114749	0	0.0730486	0.0361159	0	0.00785197
TCGA-BH-A0HP	BRCA	female	white	not reported	23883	BRCA.LumA	130	1	0.07	2.22948	6.22517	92	0.176729	5	12	9.2	0.682161	0.749431	3	3.35468	31	0.976904	0	414	0	414	0.137455	0	0.061593	0	0.0233273	0	0	0.0934187	0.369757	0	0.0584576	0.0237205	0	0.0052981	0.00322331	0.0191621	0	0.191444	0	0.0610075	0.0671694	0	0.0224211
TCGA-BH-A0HQ	BRCA	female	white	not reported	20719	BRCA.LumA	10	5	0.13	0.323914	0.736167	1678	0.809097	20	4	1.6	NA	NA	NA	1.82008	7	0.935334	0	1121	0	1121	0.0986937	0	0.162092	0	0	0	0.288664	0.0147595	0.209659	0	0.179957	0	0	0	0.00554832	0.0453164	0	0.0383121	0	0.0212391	0.0168931	0	0.0175598
TCGA-BH-A0HU	BRCA	female	white	not reported	19216	BRCA.LumB	11	0	0.21	0.284335	0.710836	141	0.894563	5	33	1.475	NA	0	1	3.15146	24	0.991632	0	392	0	392	0.106065	0	0.027254	0	0.00579776	0	0.063602	0.0805198	0.285167	0	0.0262881	0.0107127	0	0.0433531	0	0.0454488	0	0.0755794	0	0.181041	0.11136	0	0.0438765
TCGA-BH-A0HW	BRCA	female	asian	not reported	22962	BRCA.LumB	17	0	0.04	0.236106	0.855882	147	0.910575	10	21	1.35	NA	NA	NA	1.38629	4	1	0	1561	0	1561	0.0463362	0.0314683	0	0.0307584	0	0	0.223939	0.00381495	0.461859	0	0.130121	0	0.000689033	0.0138711	0	0.0138334	0	0	0.0235777	0.0536655	0.0124039	0	0
TCGA-BH-A0HX	BRCA	female	white	not reported	19900	BRCA.LumA	26	0	0.44	0.58781	1.70465	278	0.605405	16	44	2.7	NA	0	1	2.947	20	0.983734	0	829	0	829	0.147625	0	0.152032	0	0	0	0.245747	0.042482	0.182472	0	0.0520013	0	0	0.00257653	0	0.0445177	0	0.169484	0	0.0595953	0.0157359	0	0.0333557
TCGA-BH-A0HY	BRCA	female	white	not hispanic or latino	22179	BRCA.LumB	13	1	0.31	0.514801	1.48384	348	0.741144	15	49	2.325	NA	0	1	1.60944	5	1	0	1545	0	1545	0.0796093	0	0.0195399	0	0.0012166	0	0.0415909	0.0943626	0.28629	0	0.0568525	0.0438575	0.00279498	0.00405149	0.0105385	0.0481405	0	0.188563	0	0.0782831	0.123918	0	0
TCGA-BH-A0RX	BRCA	female	white	not reported	21857	BRCA.Basal	16	7	NA	0.33422	0.848405	97	0.204865	NA	NA	1.4	0.532716	2.25558	69	4.2493	85	0.95648	0	170	0	170	0.63711	0.023901	0.045944	0	0.0124872	0	0.0466401	0.136282	0.184063	0	0.0492498	0.0235447	0	0.0494016	0.000505062	0	0.0206354	0.146261	0	0.181007	0.0682339	0	0.0118438
TCGA-BH-A0W3	BRCA	female	white	not hispanic or latino	21369	BRCA.LumB	10	9	0.06	0.291787	0.453891	154	0.890364	14	6	0.65	NA	NA	NA	1.56071	5	0.969724	0	728	0	728	0.095022	0.00204288	0.0040551	0	0.0316477	0	0	0.0430469	0.377914	0	0.23063	0.024286	0.00559681	0.0126886	0	0	0	0.132622	0	0.0923908	0.0411305	0	0.00194878
TCGA-BH-A0W4	BRCA	female	white	not hispanic or latino	16911	BRCA.LumA	11	1	0.03	0.12446	0.964568	56	0.0207318	2	4	1.025	0.89759	0.986104	3	1.38629	4	1	0	759	0	759	0.10519	0	0.0524221	0	0.00119831	0	0.288131	0.0608059	0.283263	0	0.130861	0	0	0.0150853	0	0.0434512	0	0.033062	0	0.0391785	0.0525415	0	0
TCGA-BH-A0W5	BRCA	female	white	not hispanic or latino	28304	BRCA.LumA	2	0	0.05	0.0826125	0.633362	47	0.10815	5	5	0.85	0.874064	3.64868	65	4.75915	136	0.968752	0	1288	0	1288	0.466832	0.0951728	0.105426	0	0	0	0.0507868	0.0449396	0.149033	0	0.0291047	0.00876966	0	0	0	0.00485207	0.00890661	0.356684	0	0.0713519	0.0598586	0	0.015114
TCGA-BH-A0W7	BRCA	female	white	not hispanic or latino	17996	BRCA.LumA	49	NA	0.1	1.97804	4.1888	129	0.331875	10	18	6.675	0.812665	2.51198	22	4.39249	88	0.98105	0	1363	0	1363	0.238731	0	0.0856973	0	0	0	0.0784817	0.0793939	0.168923	0	0.0811558	0.00515963	0.00204557	0	0.00747422	0.0234412	6.21e-05	0.225045	0	0.121669	0.057458	0	0.0639931
TCGA-BH-A0WA	BRCA	female	white	not hispanic or latino	30025	BRCA.Basal	42	114	0.34	0.588019	2.38008	234	0.735956	11	63	3.45	NA	0	1	2.53503	14	0.96058	0	701	0	701	0.161095	0	0.0454561	0.0124342	0	0	0.309293	0.167246	0.24222	0	0.00740974	0	0	0	0.00736411	0	0	0.0323576	0	0.0617309	0.0875302	0	0.0269576
TCGA-BH-A18F	BRCA	female	white	not hispanic or latino	18594	BRCA.LumA	23	22	0.06	0.421225	1.23735	84	0.446992	18	7	1.95	0.514183	1.31885	13	3.52024	36	0.982343	0	1001	0	1001	0.243668	0	0.0623705	0	0.0507513	0	0.0255756	0.0787857	0.188339	0	0.107526	0.0118817	0	0.0418903	0	0.00424505	0	0.192783	0	0.12457	0.0761354	0	0.0351464
TCGA-BH-A18G	BRCA	female	white	not hispanic or latino	29820	BRCA.Basal	544	1345	0.1	10.7355	30.5446	48	0.0709859	1	6	50.825	NA	NA	NA	1.25548	4	0.905639	0	149	0	149	0.0995688	0	0.00283142	0.0854482	0	0	0	0.0359675	0.344465	0	0	0.126278	0	0.00310494	0.0902844	0	0	0.0393475	0	0.240537	0.031736	0	0
TCGA-BH-A18H	BRCA	female	white	not hispanic or latino	23065	BRCA.LumA	23	15	0.24	0.261668	0.96817	163	0.49553	17	30	1.55	0.82431	3.83631	105	3.50064	53	0.881709	0	652	0	652	0.514068	0	0.0787388	0	0	0	0.135763	0.079124	0.119225	0	0.0334404	0.0130115	0	0	0.0232926	0.00965291	0.0225947	0.237492	0	0.164253	0.0486707	0	0.0347415
TCGA-BH-A18I	BRCA	female	white	not hispanic or latino	19489	BRCA.LumA	11	25	0.13	0.160214	0.614153	134	0.323768	4	12	1.075	0.712347	2.29296	25	4.20381	71	0.98619	0	1093	0	1093	0.172034	0	0.0766129	0.0119907	0.0509494	0	0.00408233	0.113865	0.173298	0	0.12407	0.00205244	0.00284362	0.00304346	0	0.00501995	0	0.263924	0	0.0609407	0.0778514	0	0.0294566
TCGA-BH-A18J	BRCA	female	white	not hispanic or latino	20678	BRCA.Normal	22	33	0.06	0.561211	1.76381	384	0.314991	4	25	2.95	NA	0	1	1.56071	5	0.969724	1	612	1	612	0.201795	0.00404384	0	0	0	0	0.370789	0.005098	0.411181	0	0.0547305	0.00391186	0	0	0.0240885	0	0	0.0423953	0	0.0269463	0.0340476	0	0.0227679
TCGA-BH-A18K	BRCA	female	white	not hispanic or latino	16824	BRCA.Normal	26	1	0.45	0.54226	0.976069	149	0.529408	15	30	1.875	NA	0	1	2.51266	13	0.979613	1	2763	1	2763	0.101779	0	0.0397419	0	0.0209425	0	0.256204	0.0514586	0.371125	0	0.0682052	0	0.00444453	0.0248884	0	0.0244851	0	0	0	0.0400758	0.0937828	0	0.00464605
TCGA-BH-A18L	BRCA	female	white	not hispanic or latino	18519	BRCA.Normal	16	0	0.36	0.498507	1.02471	150	0.697682	23	26	1.8	0.925825	1.80157	7	2.63906	14	1	1	811	0	811	0.0819996	0.000627992	0.00291493	0	0.00695201	0	0	0.121309	0.485729	0.0254525	0.0265731	0.0175801	0	0.036615	0	0.0259533	0	0.0795485	0	0.121908	0.0488364	0	0
TCGA-BH-A18M	BRCA	female	white	not hispanic or latino	14532	BRCA.Normal	6	NA	0.2	0.131008	0.31442	63	0.177051	4	10	0.875	NA	NA	NA	2.73634	16	0.986926	1	2207	0	2207	0.175533	0	0.131016	0	0.0132368	0	0	0.0337511	0.274676	0	0.149376	0.0228452	0	0.00337923	0.00484427	0.0815072	0	0.222165	0	0.0519811	0.0112229	0	0
TCGA-BH-A18N	BRCA	female	white	not hispanic or latino	32404	BRCA.Normal	17	6	0.02	0.367914	0.814668	141	0.947456	20	4	1.225	0.822793	2.42266	19	1.38629	4	1	1	1148	0	1148	0.0659555	0.000654281	0.00987289	0	0.00219326	0	0.170378	0.00458221	0.624222	0	0.0376315	0.00851333	0	0	0.0133923	0	0	0.0538252	0	0.0475589	0.00734449	0	0.0198319
TCGA-BH-A18P	BRCA	female	white	not reported	22222	BRCA.Normal	116	6	0.01	2.64994	6.96934	88	0.167331	6	8	11.175	NA	NA	NA	1.80877	7	0.929521	1	921	1	921	0.069722	0	0.0628316	0.00665844	0.00897312	0	0.107367	0.110859	0.272859	0	0.0410105	0	0.00697924	0.0291126	0	0.0490621	0	0.146913	0	0.0742805	0.0657959	0	0.017298
TCGA-BH-A18Q	BRCA	female	white	not hispanic or latino	20675	BRCA.Normal	36	47	0.05	0.728946	1.97085	190	0.766508	15	62	3.225	0.904022	1.98634	9	3.18367	25	0.989064	1	1692	0	1692	0.136121	0	0.0608679	0.00668594	0.0264166	0	0.0133804	0.128647	0.242169	0	0.0481645	0.0250646	0	0.0479198	0	0.0448355	0	0.101491	0	0.132294	0.115081	0	0.00698308
TCGA-BH-A18R	BRCA	female	white	not hispanic or latino	18524	BRCA.Normal	13	27	0	0.218982	0.766436	326	0.287154	4	27	1.075	0.465157	1.15587	12	3.23823	27	0.982522	1	1142	0	1142	0.181583	0	0.0877003	0	0.0667899	0	0.0434636	0.0748	0.26815	0.00248035	0.0924314	0.00928756	0	0	0.0006732	0.037731	0	0.168458	0	0.0711329	0.0769019	0	0
TCGA-BH-A18S	BRCA	female	white	not hispanic or latino	28974	BRCA.Normal	13	NA	0.06	0.249118	0.636634	177	0.176049	3	10	0.9	0.934187	1.67384	6	1.60944	5	1	1	2009	0	2009	0.0800426	0.00956241	0	0	0	0	0.00709765	0.00927579	0.588672	0	0.11329	0.000238133	0	0	0.0144019	0	0.0116113	0.109894	0	0.11304	0.0212819	0	0.00163488
TCGA-BH-A18T	BRCA	female	white	not hispanic or latino	25674	BRCA.Basal	39	102	0.27	0.491925	1.74907	625	0.774569	20	53	2.775	0.887958	0.975522	3	2.87822	19	0.97751	1	224	1	224	0.132042	0	0.0874601	0	0.0156167	0	0.156163	0.0885806	0.250073	0	0.010086	0	0.00286138	0.0356211	0	0.0360894	0	0.114474	0	0.095746	0.0847071	0	0.0225213
TCGA-BH-A18U	BRCA	female	white	not hispanic or latino	26426	BRCA.Normal	52	72	0.36	1.1705	2.85819	524	0.711719	20	54	4.45	0.781531	3.02546	48	3.31681	32	0.95703	1	1563	0	1563	0.0927152	0	0.0421963	0.00364631	0.000246197	0	0.102415	0.127515	0.399451	0.0337015	0.00974339	0	0.0124277	0.00518216	0	0.0250004	0	0.0968714	0	0.0426683	0.0989358	0	0
TCGA-BH-A18V	BRCA	female	white	not hispanic or latino	17682	BRCA.Normal	90	NA	0.17	NA	NA	607	0.82663	9	84	7	0.927517	3.37392	38	3.58073	38	0.984368	1	1556	0	1556	0.463371	0.0344145	0	0	0.00509573	0	0.247068	0.106957	0.308845	0	0.0304906	0	0	0.0191193	0	0	0.00567363	0.0832703	0	0.077117	0.0819501	0	0
TCGA-BH-A1EN	BRCA	female	white	not hispanic or latino	28724	BRCA.Normal	41	50	0	0.472051	1.60497	226	0.687711	21	27	2.35	0.564591	1.40296	12	1.74787	6	0.975504	1	2127	0	2127	0.0779598	0	0.0122877	0.0225394	0.00219994	0.00228917	0	0	0.52492	0	0.120136	0.0297554	0	0	0	0.00193016	0.017191	0.09935	0	0.147637	0.0197636	0	0
TCGA-BH-A1EO	BRCA	female	white	not hispanic or latino	25136	BRCA.LumA	19	2	0	0.16012	1.04078	186	0.534663	21	21	1.275	NA	NA	NA	3.26633	28	0.980231	1	2798	0	2798	0.143023	0.000842588	0.00166974	0	0.0256343	0	0.102376	0.0692607	0.354873	0	0.196494	0.00772282	0.00266373	0.00085839	0	0	0	0.155937	0	0.0425908	0.0232398	0	0.0158367
TCGA-BH-A1ES	BRCA	female	white	not hispanic or latino	13138	BRCA.LumA	NA	NA	0.17	NA	NA	203	0.409656	6	10	0.55	NA	NA	NA	1.38629	4	1	1	3462	1	3462	0.0815779	0.0250986	0.00636869	0.0593701	0	0	0.0655661	0	0.402301	0	0.0826006	0.0265843	0	0	0.0773291	0	0.00375142	0.149482	0	0.080935	0	0	0.0206127
TCGA-BH-A1ET	BRCA	female	white	not hispanic or latino	20425	BRCA.Normal	8	NA	0	0.134951	0.620773	78	0.0892029	2	3	0.9	NA	NA	NA	2.91705	20	0.973734	1	2520	0	2520	0.139253	0	0.0763917	0	0.0221695	0	0	0.0739002	0.224968	0.00086522	0.119253	0.0151315	0.00428813	0.0389064	0	0.0114262	0	0.247503	0	0.140228	0.0249692	0	0
TCGA-BH-A1EU	BRCA	female	white	not hispanic or latino	30339	BRCA.Normal	11	0	0.29	0.13204	0.554568	150	0.614119	21	17	0.825	0.872638	2.96801	30	4.65877	116	0.980052	1	1286	0	1286	0.334934	0.0595044	0.0955627	0	0.0156804	0	0.0145233	0.0790038	0.184623	0.0280375	0.0216953	0.0228352	0	0	0	0	0.00525225	0.264008	0	0.132884	0.0763899	0	0
TCGA-BH-A1EV	BRCA	female	white	not hispanic or latino	16504	BRCA.Normal	56	NA	0.08	0.60344	2.1514	555	0.884896	16	26	3.725	0.30969	0.214661	2	NA	0	NA	1	365	1	365	0.0698604	0	0.0229297	0.00845375	0	0	0.214551	0.00122045	0.465692	0	0.0468452	0.0123104	0	0	0.0313166	0.0196285	0.000182777	0.0797209	0	0.0468764	0.0340824	0	0.01619
TCGA-BH-A1EW	BRCA	female	white	not hispanic or latino	14090	BRCA.LumA	6	NA	0.16	0.0522223	0.339445	223	0.459544	14	26	0.65	0.971038	1.73987	6	3.87746	49	0.99631	1	1694	1	1694	0.273515	0	0.0519172	0	0.00140553	0	0	0.0839218	0.152481	0	0.134204	0.075968	0	0	0.0411853	0.0153092	0.0454619	0.294586	0	0.10356	0	0	0
TCGA-BH-A1EX	BRCA	female	white	not hispanic or latino	24544	BRCA.LumA	13	NA	0.2	0.139695	0.642597	59	0.85995	9	2	1.075	0.656308	1.85946	17	3.93827	54	0.987287	1	1508	1	1508	0.23915	0.0165716	0.0182731	0	0.00136814	0.00480866	0.145257	0.0355108	0.434103	0.0184797	0	0.0169357	0	0	0	0	0.00193752	0.0715477	0	0.131814	0.0906364	0	0.0127564
TCGA-BH-A1EY	BRCA	female	white	not hispanic or latino	28940	BRCA.LumA	19	0	0	0.526088	0.913731	371	0.94754	8	35	1.525	0.606448	0.420358	2	3.83713	50	0.980856	1	538	1	396	0.368799	0.009176	0.00483508	0	0.078032	0	0.0369664	0.0682191	0.280909	0	0.0953666	0.0154176	0	0.00503086	0	0	0	0.282605	0	0.0430336	0.0627304	0	0.0176775
TCGA-BH-A1F0	BRCA	female	white	not hispanic or latino	29335	BRCA.Normal	31	2	0.58	0.680641	1.17803	143	0.17597	7	42	2.375	0.770886	4.06092	194	3.98109	98	0.868293	1	785	1	785	0.616828	0.0560858	0.0289704	0.000287995	0.00700388	0.00075076	0.0107034	0.091495	0.320477	0	0.00268761	0.0448908	0	0	0	0.0171721	0.0304767	0.200701	0	0.087512	0.100785	0	0
TCGA-BH-A1F2	BRCA	female	white	not hispanic or latino	19701	BRCA.Normal	28	0	0.26	0.539552	1.36308	187	0.600364	18	39	1.925	NA	NA	NA	1.66746	6	0.930628	1	959	0	959	0.139885	0.00995089	0	0	0	0	0.216362	0.00763432	0.338474	0.0575482	0.0835912	0.0252166	0	0.0302114	0	0	0	0.158175	0	0	0.0728368	0	0
TCGA-BH-A1F5	BRCA	female	white	not hispanic or latino	22842	na	na	na	na	na	na	na	na	na	na	1.3	na	na	na	na	na	na	na	na	na	na	na	na	na	na	na	na	na	na	na	na	na	na	na	na	na	na	na	na	na	na	na	na	na
TCGA-BH-A1F6	BRCA	female	white	not hispanic or latino	18691	BRCA.Normal	19	109	0.14	0.622478	0.98286	423	0.679894	19	32	1.575	0.484738	2.25131	104	2.78779	17	0.983967	1	2965	0	2965	0.35808	0	0.0776566	0.00205849	0	0	0.15708	0.0954582	0.336052	0.0428066	0	0.0281737	0.00197061	0.0125667	0	0.0260132	0.00174317	0.0677043	0	0.0898388	0.0513756	0	0.0095019
TCGA-BH-A1F8	BRCA	female	white	not hispanic or latino	32871	BRCA.Normal	73	5	0.02	1.22393	3.52608	218	1	14	30	5.175	0.872789	2.56987	19	2.50703	13	0.977418	1	763	1	763	0.166301	0	0.039934	0.0175014	0	0	0.0626256	0.0400359	0.292859	0	0.100726	0.0333015	0	0	0	0.0330962	0	0.0555847	0	0.263928	0.0513606	0	0.00904739
TCGA-BH-A1FB	BRCA	female	white	not hispanic or latino	21933	BRCA.Normal	NA	NA	NA	NA	NA	53	0.0804214	NA	NA	NA	0.881609	2.87237	26	4.42672	98	0.965485	1	3669	1	3669	0.387958	0	0.135255	0	0.121139	0	0	0.0633296	0.135001	0	0.114717	0.0157042	0	0	0	0.0157115	0	0.166216	0	0.124095	0.10741	0	0.00142258
TCGA-BH-A1FC	BRCA	female	black or african american	not hispanic or latino	28706	BRCA.Normal	34	10	0.24	0.547425	2.85237	363	0.703697	20	40	3.625	0.67887	3.25009	120	4.22784	96	0.926274	1	3472	0	3472	0.300034	0.010267	0.0143027	0.000242567	0.0121114	0	0.00563942	0.102322	0.107136	0.0160053	0	0.0100439	0.00335308	0.058631	0	0.155579	0.0596588	0.165874	0	0.157898	0.0676884	0	0.0532476
TCGA-BH-A1FD	BRCA	female	white	not hispanic or latino	24940	BRCA.Normal	12	0	0.22	0.328576	0.854297	463	0.946265	8	39	1.4	NA	0	1	2.25386	10	0.978838	1	1009	1	1009	0.134285	0	0.00441081	0	0	0	0.0349646	0.0473688	0.58631	0.0167081	0	0.0501759	0.00952549	0	0.00797482	0.00836755	0.00335845	0.141234	0	0.032442	0.0531766	0	0.00398304
TCGA-BH-A1FE	BRCA	female	white	not hispanic or latino	11650	BRCA.Normal	9	NA	0.23	NA	NA	325	0.256656	0	0	0.7	0.954022	1.70938	6	4.9125	143	0.989856	1	2273	1	2273	0.183006	0	0.118951	0	0.0541311	0	0	0.124339	0.111612	0	0.0873452	0.00207779	0	0	0	0.0563471	0	0.271938	0	0.126289	0.0140388	0.0305293	0.00240221
TCGA-BH-A1FG	BRCA	female	white	not hispanic or latino	32295	BRCA.Normal	9	0	0.06	0.146362	0.439085	91	0.118522	5	8	0.9	0.772502	0.848681	3	2.16396	9	0.984859	1	3736	0	3736	0.0884556	0	0.0354876	0	0.000730665	0	0.018416	0.0536797	0.330652	0	0.238023	0.0304456	0.00342582	0.0153335	0	0.0230753	0	0.139591	0	0.0657818	0.0342921	0.0110667	0
TCGA-BH-A1FH	BRCA	female	white	not hispanic or latino	17172	BRCA.Normal	15	6	NA	0.246615	0.602836	169	0.146291	NA	NA	0.875	0.641395	1.14923	6	2.71847	16	0.980482	1	1034	1	1034	0.184156	0	0.18747	0	0.00550895	0	0	0.0170552	0.243187	0	0.139505	0.0190276	0	0.0230877	0	0.161793	0	0.0876627	0	0.0924359	0.0221183	0	0.00114876
TCGA-BH-A1FJ	BRCA	female	white	not hispanic or latino	24262	BRCA.Normal	10	0	0.05	0.509784	0.651391	139	0.121588	2	4	1.275	NA	0	1	0	1	NA	1	1927	0	1927	0.0428768	0	0.0546731	0.0955883	0	0	0.0668074	0	0.528157	0	0.0505606	0.0297862	0.014031	0.0262658	0	0.0273687	0	0.0116614	0	0.0274646	0.0676356	0	0
TCGA-BH-A1FL	BRCA	female	white	not hispanic or latino	25558	BRCA.LumA	9	4	0	0.238445	0.536501	111	0.0908167	3	10	0.875	0.882606	2.39014	15	2.99573	20	1	1	1673	1	1673	0.0851478	0	0.0983073	0	0.00852952	0	0	0.0479342	0.230196	0	0.162174	0.00439232	0	0.0322751	0	0.0561799	0	0.140041	0	0.0984136	0.121557	0	0
TCGA-BH-A1FM	BRCA	female	white	not hispanic or latino	16289	BRCA.Normal	23	2	0.38	0.530272	1.29622	446	0.759911	19	33	1.825	NA	0	1	0.636514	2	0.918296	1	1388	0	1388	0.0810176	0.0187496	0.0174235	0	0	0	0.359029	0.00566109	0.390651	0	0.120276	0	0.025418	0	0.00680354	0	0.0156689	0.000800977	0.00413812	0.0116869	0.0145704	0.00247174	0.00665131
TCGA-BH-A1FN	BRCA	female	white	not hispanic or latino	12525	BRCA.Normal	41	17	0.4	0.896149	2.57643	432	0.683663	12	64	4.225	0.825893	1.7174	8	1.38629	4	1	1	2192	1	2192	0.113602	0	0.034827	0	0	0	0.41957	0.054282	0.257161	0.01497	0	0	0.0270843	0	0.0122374	0.0264604	0	0	0	0.0238376	0.129571	0	0
TCGA-BH-A1FR	BRCA	female	white	not hispanic or latino	26684	BRCA.Normal	8	NA	NA	0.0586472	0.381207	81	0.000549351	NA	NA	0.475	0.829227	0.910999	3	2.81336	17	0.992991	1	1642	1	1642	0.204443	0.0692624	0.0220693	0	0.0106614	0	0.147417	0.104744	0.261406	0.0553374	0	0.0043911	0	0	0.00928923	0	0	0.0979511	0	0.138755	0.0352432	0	0.043473
TCGA-BH-A1FU	BRCA	female	white	not hispanic or latino	16174	BRCA.Normal	44	NA	0.51	0.565495	2.12734	89	0.219397	22	20	3.35	0.476057	1.40172	19	4.0028	57	0.990045	1	1688	1	1688	0.417163	0	0.120654	0	0.00493428	0	0.205864	0.0752689	0.168753	0	0.0566888	0	0	0	0	0.0267234	0	0.221286	0	0.0556246	0.0342226	0.00562447	0.0243567
TCGA-BH-A201	BRCA	female	white	not hispanic or latino	23423	BRCA.LumA	8	0	0.05	0.109724	0.521189	105	0.126755	4	10	0.65	NA	NA	NA	1.90615	7	0.97957	0	856	0	856	0.114136	0	0.0861176	0	0.016467	0	0.293444	0.0353626	0.255627	0	0.041073	0.0101081	0	0.0106109	0	0.0411463	0	0.0614844	0	0.0793492	0.0692098	0	0
TCGA-BH-A202	BRCA	female	white	not hispanic or latino	22052	BRCA.LumB	16	75	0.06	0.141491	0.679159	124	0.593315	18	13	0.9	0.960647	2.30353	11	3.67545	66	0.877269	0	795	0	795	0.283706	0	0.0558828	0	0.0705548	0	0.0899693	0.0766363	0.406294	0	0.0169687	0	0.0109113	0.0303243	0	0.00625063	0.00456361	0.0106259	0	0.135351	0.0641513	0	0.0215165
TCGA-BH-A203	BRCA	female	white	not hispanic or latino	28609	BRCA.Normal	21	15	0.23	0.810179	1.62036	475	0.487987	13	49	2.65	0.851166	3.34664	51	3.43652	32	0.991571	1	1174	1	1174	0.335553	0.0552073	0	0	0.0225664	0	0.0524216	0.143316	0.21362	0.0119072	0	0.0338519	0	0	0	0.0113872	0.00625476	0.149032	0	0.182704	0.0838639	0	0.0338684
TCGA-BH-A204	BRCA	female	white	not hispanic or latino	29529	BRCA.Normal	17	3	0.02	0.201722	0.979793	179	0.338146	7	28	1.5	0.931637	1.02351	3	NA	0	NA	1	2534	0	2534	0.0667233	0.00802201	0	0.00240935	0	0	0	0	0.480559	0	0.171171	0.0225756	0.0156927	0	0	0	0	0.201789	0	0.0977808	0	0	0
TCGA-BH-A208	BRCA	female	white	not hispanic or latino	17715	BRCA.Normal	19	10	0.13	0.608457	1.6012	142	0.614985	17	26	2.45	0.810481	2.78318	31	2.76163	17	0.974733	1	1759	0	1759	0.184675	0	0.124544	0.0004759	0.00366469	0	0.0418913	0.0533085	0.300159	0	0.0850906	0.00192939	0	0.0178121	0	0.181213	0	0.0522033	0	0.084824	0.0412031	0	0.0116807
TCGA-BH-A209	BRCA	female	black or african american	not hispanic or latino	28403	BRCA.Normal	41	34	0.19	1.01029	2.30473	275	0.401187	16	29	3.75	0.81169	4.65106	308	5.06464	179	0.976337	1	3959	0	3959	0.398872	0	0.0968635	0	0.018402	0	0.0164374	0.154954	0.15658	0	0.0454312	0.0157898	0	0	0	0	0.0571688	0.207989	0	0.139037	0.0751226	0	0.0162245
TCGA-BH-A28O	BRCA	female	white	not hispanic or latino	18501	BRCA.Normal	NA	NA	0.07	0	0	43	0.00519196	2	0	NA	0.672469	1.67102	12	2.0342	15	0.751168	0	1120	0	1120	0.191024	0	0.173741	0	0	0	0	0.0539258	0.13978	0	0.0456129	0.0240333	0	0	0	0.228052	0.0129303	0.056094	0	0.221524	0.0369155	0	0.00739132
TCGA-BH-A28Q	BRCA	female	white	not hispanic or latino	16882	BRCA.LumA	5	6	0.06	0.206485	0.442468	92	0.160511	6	11	0.85	NA	NA	NA	2.94123	20	0.981807	0	1119	0	1119	0.109855	0	0.0878931	0	0.0091614	0	0.0238496	0.110508	0.193137	0	0.179794	0.0205152	0	0	0	0.0185291	0	0.0614773	0	0.18611	0.107281	0	0.00174331
TCGA-BH-A2L8	BRCA	female	white	not hispanic or latino	16658	BRCA.LumA	189	3	0.05	4.35034	11.3894	36	0.120649	4	3	15.35	0.909242	3.48116	46	4.77819	127	0.986376	0	612	0	612	0.463837	0	0.0544314	0	0.03033	0	0.0104317	0.098547	0.129705	0	0.0989226	0.0334123	0	0.086839	0	0.00697917	0.0107114	0.121665	0	0.213246	0.0641301	0	0.0406489
TCGA-BH-A42T	BRCA	female	black or african american	not hispanic or latino	27731	BRCA.LumB	NA	NA	0.01	0	0	185	0.945008	9	33	NA	NA	NA	NA	2.57028	15	0.949126	1	320	0	320	0.171551	0	0.0189794	0.0117518	0.011133	0	0	0.0329517	0.231397	0.267439	0	0.0553531	0	0.0354889	0	0.0194071	0	0.0615225	0	0.078564	0.176013	0	0
TCGA-BH-A42U	BRCA	female	black or african american	not hispanic or latino	29330	BRCA.Normal	8	4	NA	0.113687	0.250112	77	4.96e-05	NA	NA	1.075	NA	NA	NA	3.2382	29	0.961661	0	3364	0	3364	0.344231	0	0.0958206	0	0	0	0.0794765	0.0467454	0.147086	0.0313203	0	0.0114282	0	0.114663	0	0.127056	0	0.0614925	0	0.118089	0.137766	0	0.0290566
TCGA-BH-A42V	BRCA	female	black or african american	not hispanic or latino	15158	BRCA.LumA	16	23	0.06	0.208797	0.788788	95	0.138967	2	11	1.725	0.244119	0.437402	6	3.61127	39	0.985727	0	635	0	635	0.251115	0	0.0918166	0	0.0159616	0.00428443	0.0532553	0.0668539	0.141641	0	0.0368678	0.0601051	0	0.00478649	0	0.0549911	0	0.088876	0	0.146504	0.156374	0	0.0776818
TCGA-BH-A5IZ	BRCA	female	black or african american	not hispanic or latino	18927	BRCA.Basal	38	102	0.12	0.425318	1.25357	157	0.923047	9	55	3.325	0.923749	1.48672	5	0.693147	2	1	0	567	0	567	NA	0	0.0304735	0.0422181	0	0	0.256232	0.0273399	0.406331	0.0129843	0	0.0110167	0.018292	0.0317577	0	0.025734	0	0.043282	0	0.0466137	0.0460239	0	0.00170182
TCGA-BH-A5J0	BRCA	female	black or african american	not hispanic or latino	23072	BRCA.LumA	25	149	0.24	0.268772	1.29907	306	0.62563	17	47	2.875	NA	NA	NA	3.22353	27	0.978061	0	715	0	715	NA	0.023556	0.00189758	0	0.0194683	0	0.0895754	0.0937974	0.23618	0	0.0359989	0.0474168	0	0.026325	0	0.0104813	0	0.127552	0	0.0955334	0.0953447	0	0.0968734
TCGA-BH-A6R8	BRCA	female	black or african american	not hispanic or latino	16829	BRCA.LumA	18	2	0.12	0.114813	0.597029	122	0.852812	12	13	1.375	0.951501	1.31906	4	3.08048	24	0.969296	0	293	0	293	0.204399	0	0.0421801	0	0	0	0.103677	0.0430786	0.410502	0	0.0559089	0.00743785	0.000766405	0.00884541	0	0.0153549	0	0.0902966	0	0.0699159	0.0925849	0	0.0594514
TCGA-BH-A6R9	BRCA	female	white	not hispanic or latino	22325	BRCA.Normal	4	NA	0.38	0.0660513	0.220171	51	0.105977	0	0	0.725	0.779163	2.7702	35	2.81336	17	0.992991	0	160	0	160	0.337328	0	0.0593261	0	0.0633287	0	0.202327	0.0634774	0.284725	0	0.0842497	0	0.00838628	0.0304835	0	0.0344734	0	0.0604087	0	0.062302	0.0171238	0	0.029389
TCGA-BH-A8FY	BRCA	female	white	not hispanic or latino	31932	BRCA.LumA	8	34	0.03	0.150548	0.774248	76	0.179845	4	8	1.675	NA	NA	NA	0	1	NA	1	295	0	295	0.0850247	0.0568152	0	0.0235063	0.00800639	0	0	0	0.524795	0	0.0461031	0.0677135	0.0124849	0.00740902	0.0516394	0	0	0.0720196	0.0105764	0.0566787	0.062252	0	0
TCGA-BH-A8FZ	BRCA	female	white	not hispanic or latino	21343	BRCA.Normal	NA	NA	0.1	0.251619	1.13229	91	0.302402	9	43	2.875	NA	0	1	3.29584	27	1	0	574	0	574	0.311207	0	0.0755513	0.0353809	0.0655889	0.00531271	0.041998	0.0181157	0.264247	0.0268052	0.101352	0.0377356	0.00033463	0	0	0.0203003	0.000244371	0.146813	0	0.071462	0.054859	0	0.0338989
TCGA-BH-A8G0	BRCA	female	white	not hispanic or latino	19975	BRCA.LumA	5	NA	0	0.107895	0.172631	47	0.0594687	2	3	0.75	0.905764	2.32324	13	3.29245	28	0.988069	0	662	0	662	0.381137	0.0483776	0.13494	0	0	0	0.296054	0.0138225	0.218577	0	0.0745668	0	0	0.0238378	0	0.0323011	0	0.043441	0	0.0334663	0.0568102	0	0.0238063
TCGA-BH-AB28	BRCA	female	white	not hispanic or latino	19570	BRCA.LumA	11	16	0	0.245924	0.536562	62	0.139256	4	13	1.425	0.948221	0.657257	2	3.51574	34	0.996988	0	287	0	287	0.233645	0.0196029	0.129856	0	0.00302605	0	0	0.0688271	0.283554	0	0.0576102	0.0347934	0	0.00840828	0	0	0	0.173334	0	0.0937348	0.0767788	0	0.0504744
TCGA-C8-A12K	BRCA	female	asian	not hispanic or latino	29463	BRCA.Basal	59	24	0.32	0.935864	3.05532	289	0.716247	4	58	4.775	0.920282	3.90981	70	4.5555	124	0.94507	0	0	0	0	0.377063	0.0319127	0.0205169	0	0.013358	0	0.127357	0.153309	0.122552	0	0.0301913	0.0182309	0.0131952	0.102439	0	0	0	0.119556	0	0.136031	0.0605402	0	0.050811
TCGA-C8-A12L	BRCA	female	asian	not hispanic or latino	24710	BRCA.Her2	42	19	0.23	0.557276	1.89474	441	0.758209	16	76	2.75	0.923128	3.00764	26	2.94162	20	0.981936	0	363	0	363	0.231728	0	0.0970378	0	0.0203455	0	0.0758933	0.082405	0.244152	0	0.0138763	0.0267905	0.0110352	0.00476477	0.0170593	0.147533	0.0190531	0.115927	0	0.0521668	0.07196	0	0
TCGA-C8-A12M	BRCA	female	asian	not hispanic or latino	25811	BRCA.LumB	15	2	0.27	0.560337	1.42886	483	0.534254	15	25	2.425	0.840864	2.08947	12	1.78902	7	0.919376	0	358	0	358	0.115149	0	0.0627556	0	0	0	0.0270827	0.040584	0.105119	0	0.195936	0.00272338	0.00317804	0.0631304	0	0.027437	0	0.138612	0	0.179353	0.118817	0.0195749	0.0156983
TCGA-C8-A12N	BRCA	female	asian	not hispanic or latino	21428	BRCA.LumA	8	111	0.02	0.330443	0.44059	55	0.075721	4	8	0.825	NA	0	1	2.34199	11	0.976687	0	358	0	358	0.086904	0	0.0243512	0	0.273056	0	0	0.0322378	0.276833	0	0.139921	0.0375738	0.00303849	0.0399798	0	0.0120827	0	0.042251	0	0.0490263	0.064507	0	0.00514191
TCGA-C8-A12O	BRCA	female	asian	not hispanic or latino	18506	BRCA.LumA	24	19	0.16	0.333427	0.861352	159	0.568409	23	28	1.2	0.672895	2.04864	21	3.46799	33	0.991845	0	385	0	385	0.226021	0	0.0863369	0	0	0	0.277522	0.0360386	0.270725	0	0.0727364	0	0.00104341	0	0.00668663	0.021165	0	0.0490604	0	0.0766238	0.0667908	0	0.0352713
TCGA-C8-A12P	BRCA	female	asian	not hispanic or latino	20332	BRCA.Her2	87	36	0.28	1.14709	3.79633	547	0.753024	16	51	5.7	0.804756	3.53646	81	2.81336	17	0.992991	0	358	0	358	0.233637	0	0.0610407	0	0	0	0.0977341	0.101592	0.355731	0	0.0390115	0	0	0.0035367	0	0.0444447	0	0.132964	0	0.087801	0.0682006	0	0.00794381
TCGA-C8-A12Q	BRCA	female	asian	not hispanic or latino	28733	BRCA.Her2	44	8	0.07	1.01029	2.65561	369	0.479669	12	41	3.65	0.895342	2.68221	20	3.41249	31	0.99374	1	385	1	385	0.220563	0.0390897	0.00733014	0	0.0137017	0	0.270282	0.0991483	0.247899	0	0.0723852	0.0127748	0	0.0228316	0	0	0	0.0501858	0	0.0899711	0.0544164	0	0.0199834
TCGA-C8-A12T	BRCA	female	asian	not hispanic or latino	--	BRCA.Her2	78	NA	0.12	1.00753	4.08769	195	0.318448	2	19	5.35	0.889862	1.95523	9	2.91806	20	0.974072	0	0	0	0	0.100476	0	0.00599075	0.00736989	0	0	0.0457362	0.0583978	0.210797	0	0.16893	0.0161645	0.00444348	0.0111614	0	0.0109864	0	0.133556	0	0.179079	0.0956256	0	0.0517623
TCGA-C8-A12U	BRCA	female	asian	not hispanic or latino	17045	BRCA.LumB	27	6	0.11	0.361761	1.1966	571	0.566821	16	44	1.75	0.896786	3.05015	30	3.29943	29	0.979845	0	385	0	385	0.218956	0	0.0312118	0	0	0	0.00415741	0.100584	0.196918	0	0.0904698	0.00884584	0	0.09113	0	0.0160816	0.0184614	0.0455626	0	0.267019	0.124532	0	0.00502645
TCGA-C8-A12V	BRCA	female	asian	not hispanic or latino	20346	BRCA.Basal	0	0	NA	0.216885	1.00309	69	0.0771776	NA	NA	1.425	0.809827	3.90359	124	4.99672	181	0.961186	0	385	0	385	0.786615	0.0409294	0.00225852	0	0.0380847	0	0.0775448	0.162731	0.200734	0	0.0212267	0	0	0.0150145	0	0.0171238	0.010598	0.0782637	0	0.196341	0.0969891	0	0.0421611
TCGA-C8-A12W	BRCA	female	asian	not hispanic or latino	18140	BRCA.LumB	29	21	0.22	0.511476	1.33552	235	0.649239	25	28	2	0.832386	3.75478	91	2.69231	16	0.971046	0	385	0	385	0.178166	0	0.0304314	0	0	0	0.182856	0.0361676	0.363453	0	0.0240288	0	0.00416652	0	0.0134738	0.1476	0	0.11092	0	0.051693	0.0143447	0	0.0208649
TCGA-C8-A12X	BRCA	female	asian	not hispanic or latino	22889	BRCA.LumA	17	0	0.05	0.39461	1.12746	126	0.589192	8	9	1.775	0.827836	0.909471	3	1.32966	4	0.959148	0	385	0	385	0.0788986	0.00493828	0.00563009	0	0	0	0.125862	0.0113959	0.488267	0	0.0748558	0	0.0138752	0	0.00934437	0.00771465	0.00419377	0.0525375	0	0.156506	0.0136789	0	0.0312006
TCGA-C8-A12Y	BRCA	female	asian	not hispanic or latino	--	BRCA.LumA	13	30	0.04	0.349565	0.672241	163	0.236871	6	17	1.325	NA	NA	NA	1.83517	7	0.94309	0	1476	0	1476	0.0861965	0	0.0298482	0	3.55e-05	0	0.00646013	0.0894108	0.293123	0	0.190227	0.0219919	7.74e-05	0.0886809	0	0.050308	0	0.0456942	0	0.096066	0.0712425	0	0.0168339
TCGA-C8-A12Z	BRCA	female	asian	not hispanic or latino	16508	BRCA.Her2	23	0	0.02	0.359412	1.19804	224	0.295401	8	29	1.6	0.934433	1.50391	5	1.09861	3	1	0	382	0	382	0.0805938	0	0.0447081	0	0	0	0.293023	0.0537974	0.42243	0	0.0204549	0	0.00552049	0	0.0180909	0.0288569	0	0.0390704	0	0.0201488	0.0538997	0	0
TCGA-C8-A130	BRCA	female	asian	not hispanic or latino	19117	BRCA.LumB	10	4	0.17	0.495147	0.797737	511	0.811193	17	53	1.475	0.886438	1.58828	6	3.10407	24	0.976722	0	370	0	370	0.143928	0	0.0843781	0	0.002519	0	0.074202	0.0692926	0.217147	0	0.0923236	0	0	0.0273199	0	0.0473896	0	0.119289	0	0.180525	0.0616594	0	0.0239548
TCGA-C8-A131	BRCA	female	asian	not hispanic or latino	29966	BRCA.Basal	33	234	0.18	0.420162	1.51258	100	0.435249	19	15	2.025	0.624714	0.686318	3	2.76163	17	0.974733	0	411	0	411	0.44507	0	0.0352115	0.0031572	0	0	0.326732	0.0121134	0.291436	0.0159743	0	0	0.00751152	0	0.0229651	0.00558425	0	0.0671316	0	0.109145	0.0851636	0	0.0178748
TCGA-C8-A132	BRCA	female	asian	not hispanic or latino	20471	BRCA.LumA	38	1	0.32	0.416095	1.63664	220	0.382363	11	36	2.4	0.851501	3.2784	47	4.37399	85	0.984544	0	383	0	383	0.317466	0	0.124253	0.00402219	0.0165367	0	0.11071	0.0607409	0.166181	0	0.0164948	0	0	0.00360652	0	0.0989391	0	0.09545	0	0.164784	0.0869209	0	0.0513616
TCGA-C8-A133	BRCA	female	white	not hispanic or latino	23922	BRCA.LumA	12	NA	0	0.162256	0.621981	67	0.00532234	0	0	0.975	NA	NA	NA	0	1	NA	0	0	0	0	0.0556955	0.000710909	0.00406634	0.0144465	0	0	0	0.0149011	0.544296	0	0.237512	0.00860425	0	0.0574095	0	0	0	0.033577	0	0.0626342	0.0174502	0	0.00439167
TCGA-C8-A134	BRCA	female	asian	not hispanic or latino	19010	BRCA.Basal	54	209	0.04	0.728157	2.1575	265	0.587352	7	76	3.425	0.79864	2.30837	18	4.03108	60	0.984549	0	383	0	383	0.181099	0.0401325	0	0.013386	0	0	0.290159	0.204168	0.142492	0	0.0301184	0	0	0	0.0248456	0.00232891	0	0.0923239	0	0.0580097	0.0542781	0	0.047758
TCGA-C8-A135	BRCA	female	asian	not hispanic or latino	23667	BRCA.Her2	31	37	0.11	0.508787	1.31213	205	0.426834	17	29	2.45	0.868939	2.95543	30	3.23099	29	0.95952	0	393	0	393	0.265913	0	0.0982852	0	0.0176764	0	0	0.0733046	0.28776	0	0.0243702	0	0.00558127	0	0	0.139194	0.00592522	0.140218	0	0.148912	0.0427912	0	0.0159819
TCGA-C8-A137	BRCA	female	asian	not hispanic or latino	12729	BRCA.Her2	2	0	0.02	0.272888	1.09155	334	0.270192	4	34	1.725	NA	NA	NA	0	1	NA	0	379	1	136	0.0670468	0	0.0327753	0	0	0	0.228171	0.0787595	0.371307	0	0.0961047	0	0	0	0	0.0746601	0	0	0	0.0269201	0.0816318	0	0.00967088
TCGA-C8-A138	BRCA	female	asian	not hispanic or latino	20053	BRCA.Her2	22	1	0.28	0.395971	1.07478	243	0.566679	17	33	1.5	0.876596	3.21146	39	3.8645	60	0.943863	0	380	0	380	0.266222	0	0.0579579	0.0229304	0	0	0.118014	0.0499261	0.279695	0	0.0384456	0	0	0.00551887	0.00233929	0.037254	0.00382253	0	0	0.293282	0.0546649	0	0.0361498
TCGA-C8-A1HE	BRCA	female	asian	not hispanic or latino	--	BRCA.LumA	23	36	0.07	0.485916	1.06902	91	0.121298	4	16	1.75	0.985124	0.682836	2	2.51266	13	0.979613	0	375	0	375	0.092453	0	0.0500059	0	0.00616811	0	0	0.0587171	0.424203	0	0.0337534	0.0574119	0.0232787	0	0.00344966	0.0382321	0	0.200167	0	0.0776241	0.0269889	0	0
TCGA-C8-A1HF	BRCA	female	asian	not hispanic or latino	--	BRCA.Her2	9	2	0.07	0.237687	0.581012	186	0.740613	21	26	1.15	0.817521	4.20342	171	4.04356	78	0.928123	0	332	0	332	0.230423	0	0.040467	0	0	0	0.0256641	0.0940823	0.302456	0.00314324	0	0	0.0058462	0.0628718	0	0.053175	0.0375697	0.0515721	0	0.234925	0.0537376	0.000154666	0.0343352
TCGA-C8-A1HG	BRCA	female	asian	not hispanic or latino	--	BRCA.LumB	25	6	0.37	0.552384	0.946943	332	0.629914	15	39	2	0.880909	4.3013	132	3.56299	41	0.959451	0	345	0	345	0.336323	0	0.00791544	0	0.00945049	0	0.000761199	0.072211	0.279295	0	0.0208573	0	0.00951103	0.0514649	0	0.160603	0.00377743	0	0	0.241259	0.0758796	0.0236087	0.0434064
TCGA-C8-A1HI	BRCA	female	asian	not hispanic or latino	--	BRCA.LumA	28	0	0.16	0.475452	1.1358	211	0.487659	22	16	1.9	0.982724	1.36234	4	2.27187	10	0.98666	0	343	0	343	0.101253	0	0.0667059	0	0	0	0.0257241	0.074422	0.463083	0	0.0923329	0.00305008	0	0	0	0.133494	0	0	0	0.0986809	0.0214961	0.00600142	0.0150097
TCGA-C8-A1HJ	BRCA	female	asian	not hispanic or latino	19629	BRCA.Basal	56	3	0.08	0.886681	2.72119	361	0.996381	8	72	3.975	NA	0	1	2.72555	16	0.983035	0	5	0	5	0.182804	0	0.0680779	0.0282528	0	0	0.113729	0.175649	0.169613	0.0080144	0	0	0	0	0.0109094	0.0360229	0.0208254	0.0184583	0	0.143018	0.167731	0.039699	0
TCGA-C8-A1HK	BRCA	female	asian	not hispanic or latino	--	BRCA.Her2	13	7	0.24	0.353787	1.53308	309	0.841753	24	22	1.95	0.719555	2.42296	29	2.8571	18	0.98849	0	366	0	366	0.120838	0	0.213299	0	0.00245467	0	0	0.05726	0.197654	0	0.00449771	0.00107851	0	0.0191227	0	0.188556	0	0.149576	0	0.113685	0.0528152	0	0
TCGA-C8-A1HL	BRCA	female	asian	not hispanic or latino	--	BRCA.LumB	19	1	0.03	0.15981	0.69251	223	0.393375	11	17	1.05	NA	NA	NA	2.35167	11	0.980724	0	317	0	317	0.0983176	0	0.0590162	0	0	0	0.246958	0.0215101	0.478746	0	0.0455376	0	0.00499926	0	0	0.0237094	0	0.0156688	0	0.0574292	0.0261174	0.0121922	0.00811592
TCGA-C8-A1HM	BRCA	female	asian	not hispanic or latino	27063	BRCA.LumB	122	16	0.29	2.23818	7.70041	252	0.693669	19	60	12.175	0.839563	3.45134	61	4.20586	87	0.94177	0	375	0	375	0.286437	0	0.0563177	0	0	0	0.0166384	0.0747708	0.245207	0	0.0164685	0.00206746	0	0.0527892	0	0.0103253	0.0977754	0	0	0.304011	0.113033	0	0.0105956
TCGA-C8-A1HN	BRCA	female	asian	not hispanic or latino	20712	BRCA.LumB	25	7	0.15	0.486494	1.13515	699	0.501296	16	37	1.975	NA	NA	NA	2.02533	8	0.973976	0	394	0	394	0.122818	0	0.0200202	0	0	0	0.221665	0.0452989	0.534384	0.00578847	0.0101383	0	0.00682618	0.00264545	0	0.0135788	0	0.05395	0	0.0386683	0.0426425	0.0039205	0.000473649
TCGA-C8-A1HO	BRCA	female	asian	not hispanic or latino	12715	BRCA.LumA	14	2	0.14	0.357217	0.741911	184	0.322239	5	15	1.375	0.819667	2.41346	19	2.31142	11	0.963938	0	375	0	375	0.0872693	0	0.0247082	0	0	0	0.122481	0.0806886	0.281772	0	0.102461	0.0169052	0	0.0449958	0	0.0622289	0	0.13021	0	0.075691	0.0578586	0	0
TCGA-C8-A26V	BRCA	female	asian	not hispanic or latino	17468	BRCA.LumB	48	NA	0.03	0.622469	1.86741	121	0.1855	3	28	2.6	0.867359	1.99717	10	2.87165	19	0.975279	0	616	0	616	0.135837	0	0.0286203	0.0158343	0.0123259	0	0.0302144	0.125543	0.458885	0	0.0225965	0	0.0029168	0.0296368	0.00348229	0.0337225	0	0.128312	0	0.0584895	0.0494212	0	0
TCGA-C8-A26W	BRCA	female	asian	not hispanic or latino	21391	BRCA.LumB	24	25	0.1	0.421385	1.26415	236	0.449415	6	32	1.925	0.875905	2.66671	21	4.08496	63	0.985958	0	381	0	381	0.22777	0	0.119584	0	0.0150634	0	0	0.124444	0.234706	0	0.0224658	0.00801875	0	0	0	0.0181388	0	0.159653	0	0.192147	0.0915312	0	0.0142474
TCGA-C8-A26X	BRCA	female	asian	not hispanic or latino	21463	BRCA.Her2	37	192	0.18	0.448737	1.8847	196	0.445498	22	31	2.25	0.75261	3.64579	127	3.96346	62	0.960341	0	376	0	376	0.432304	0.016302	0.0107103	0	0.0118932	0	0.209781	0.085602	0.229432	0.00458498	0	0	0.00335496	0	0.0648593	0.0940624	0.0247017	0.0258899	0	0.101554	0.104066	0	0.0132067
TCGA-C8-A26Y	BRCA	female	asian	not hispanic or latino	32872	BRCA.Her2	294	183	0.2	5.728	17.6834	275	0.675479	18	42	23.95	0.9645	1.05961	3	2.63906	14	1	0	394	0	394	0.329603	0	0.101057	0	0	0	0.242033	0.0542415	0.295802	0.0265342	0	0	0	0	0.021456	0.00830157	0	0.0282948	0	0.0838489	0.138431	0	0
TCGA-C8-A26Z	BRCA	female	asian	not hispanic or latino	--	BRCA.LumA	17	37	0.09	0.20047	1.136	248	0.540936	19	22	1.675	0.899326	0.988011	3	1.09861	3	1	0	470	0	470	0.0826183	0	0.0909087	0	0	0	0	0.0496017	0.376729	0.110178	0.054796	0.0112619	0.00211768	0.0167321	0.000860206	0.118082	0	0.0107222	0	0.107397	0.0506133	0	0
TCGA-C8-A273	BRCA	female	asian	not hispanic or latino	--	BRCA.LumA	2	0	0.01	0.166201	0.443204	249	0.225428	7	17	0.625	0.360354	0.39589	3	2.07944	8	1	0	513	0	513	0.125975	0	0.0453518	0	0	0	0.192802	0.0245081	0.446999	0.0353467	0.0322607	0	0	0.00867587	0.00390031	0.0461688	0	0.0738659	0	0.0347457	0.0534485	0	0.00192674
TCGA-C8-A274	BRCA	female	asian	not hispanic or latino	23337	BRCA.LumB	85	55	0.03	1.64771	5.14547	99	0.4371	14	17	7.05	NA	NA	NA	2.16396	9	0.984859	0	508	0	508	0.0817499	0	0	0	0.00776668	0	0	0.0712002	0.541499	0	0.0447881	0.0372615	0.0241693	0	0.0406159	0.0282547	0	0.147215	0	0.00924445	0.0479847	0	0
TCGA-C8-A275	BRCA	female	asian	not hispanic or latino	20774	BRCA.Her2	30	1	0.03	1.00756	2.90054	204	0.222297	5	17	3.875	0.899884	4.55003	157	4.44316	90	0.98741	0	1	0	1	0.369118	0	0.0796949	0.00377281	0.0201987	0	0.104237	0.114282	0.242422	0	0.0250978	0	0.00637628	0.00779452	0	0.0550962	0.0123134	0.10995	0	0.0978603	0.0533112	0.0294662	0.0381263
TCGA-C8-A278	BRCA	female	asian	not hispanic or latino	22598	BRCA.Her2	27	2	0.43	0.282999	0.990498	175	0.464556	13	29	1.425	0.789806	4.29845	231	4.16505	66	0.994128	0	297	0	297	0.45299	0.0216243	0.0246839	0.0290517	0.0130026	0	0.115439	0.0697849	0.284244	0	0.051833	0	0.0137613	0.00151041	0	0.158989	0.0221132	0.0583442	0	0.0704958	0.0620871	0	0.00303568
TCGA-C8-A27A	BRCA	female	asian	not hispanic or latino	17779	BRCA.LumB	7	NA	0.08	0.370333	0.655204	482	0.917674	14	42	1.1	0.917282	2.91517	24	2.56495	13	1	0	747	0	747	0.0936086	0	0.0999954	0	0	0	0.21522	0.0983358	0.35746	0	0	0	0.00355196	0.0321877	0	0.0709501	0	0.0588592	0	0.032608	0.0302442	0	0.00058716
TCGA-C8-A27B	BRCA	female	asian	not hispanic or latino	17763	BRCA.Basal	56	6	0.11	0.953063	3.53555	268	0.823275	13	67	5.025	0.8021	2.31837	18	3.88231	53	0.977841	0	439	0	439	0.267183	0	0.0390187	0	0.0020249	0	0.253647	0.198883	0.187464	0	0	0.0232268	0	0	0.0344388	0.00584254	0.0208695	0.0714108	0	0.100974	0.0394363	0	0.0227628
TCGA-C8-A3M7	BRCA	female	asian	not hispanic or latino	22096	BRCA.LumA	73	0	0.15	1.00614	2.72115	92	0.188893	8	6	6.075	0.840504	2.27613	15	2.18084	10	0.947127	1	1034	1	1034	0.292924	0	0.217033	0	0.00727025	0	0.0111755	0.0471908	0.0965763	0	0.120252	0.014865	0	0.0452955	0	0.268779	0	0.081159	0	0.0765477	0.0135461	0	0.000310476
TCGA-C8-A3M8	BRCA	female	asian	not hispanic or latino	24877	BRCA.LumB	25	5	0	0.233052	0.93221	156	0.25165	8	22	1.925	NA	NA	NA	1.33218	4	0.960964	0	394	0	394	0.189536	0	0.0542011	0	0	0	0.197136	0.0589548	0.307224	0	0.0401486	0	0	0.00420617	0.0037499	0.0726511	0	0.104958	0	0.0758444	0.0809268	0	0
TCGA-C8-A8HP	BRCA	female	asian	not hispanic or latino	21613	BRCA.Her2	68	0	0.44	1.06623	2.90601	206	0.353752	7	32	7.45	0.862961	4.04845	109	3.46574	32	1	0	396	0	396	0.583626	0.0194571	0.0112899	0	0.00411331	0	0.0533585	0.0885338	0.23021	0	0.0406789	0.0123844	0	0.0561369	0	0.0530447	0	0.140156	0	0.130197	0.0998812	0	0.0605585
TCGA-C8-A8HQ	BRCA	female	asian	not hispanic or latino	19432	BRCA.LumB	123	21	0.02	1.40863	4.48201	184	0.446819	5	23	9.825	0.890603	3.51899	52	3.11548	24	0.980309	0	380	0	380	0.260646	0	0.044862	0	0	0	0.139145	0.111962	0.201902	0	0.0248099	0	0.00461734	0.021147	0	0.0383262	0	0.137315	0	0.104628	0.139825	0	0.0314604
TCGA-C8-A8HR	BRCA	female	asian	not hispanic or latino	17921	BRCA.Normal	16	NA	0.21	0.153462	0.811154	75	0.261672	8	35	1.775	0.897786	1.44493	5	3.19351	26	0.980177	0	408	0	408	0.344103	0.00201074	0.0482962	0	0.0144358	0	0	0.136185	0.252379	0.00501233	0.00722512	0.00260273	0.00258866	0.0621595	0	0.0190103	0	0.170246	0	0.116813	0.125301	0.0221255	0.0136083
TCGA-C8-A9FZ	BRCA	na	na	na	na	NA	NA	NA	0.07	0.0720248	0.456157	250	0.969802	6	33	1.05	NA	NA	NA	NA	NA	NA	0	592	0	592	0.091642	NA	NA	NA	NA	NA	NA	NA	NA	NA	NA	NA	NA	NA	NA	NA	NA	NA	NA	NA	NA	NA	NA
TCGA-D8-A13Y	BRCA	female	white	not hispanic or latino	19028	BRCA.LumB	38	90	0.07	0.565387	1.72308	253	0.947105	10	58	2.375	NA	NA	NA	NA	0	NA	0	1728	0	1728	0.0329323	0	0.0253832	0	0	0.00899776	0.202945	0.00730166	0.375315	0	0.119926	0.0277646	0	0.0115849	0	0	0	0.0363083	0	0.118566	0.0617919	0	0.00411645
TCGA-D8-A13Z	BRCA	female	white	not hispanic or latino	18942	BRCA.Her2	15	0	0.32	0.47241	2.05637	196	0.804087	23	37	3.2	0.87523	3.00553	31	3.64782	40	0.98887	0	635	0	635	0.266369	0	0.0708055	0	0.00049423	0	0.243617	0.0586413	0.348022	0.0346854	0	0	0	0	0.0094963	5.6e-06	0.00308044	0.0724052	0	0.0684754	0.04413	0	0.0461415
TCGA-D8-A140	BRCA	female	white	not hispanic or latino	22900	BRCA.LumA	42	22	0.03	0.724785	2.33542	470	0.236963	5	20	3.75	0.649243	3.18471	135	3.7268	43	0.990853	0	403	0	403	0.157917	0.000871263	0.0224442	0	0	0	0.0322509	0.0458586	0.231657	0	0.0905924	0.00289341	0	0.0143952	0	0.172622	0	0.171125	0	0.0946771	0.0835572	0	0.0370565
TCGA-D8-A141	BRCA	female	white	not hispanic or latino	14626	BRCA.LumA	NA	NA	0.02	0.109435	0.465098	35	0.227032	7	4	0.625	0.794625	3.00701	44	4.78559	132	0.98009	0	626	0	626	0.42494	0.0106807	0.0522931	0	0.0149071	0	0.100736	0.0829083	0.222218	0.00045184	0.0247385	0	0	0	0	0	0	0.180083	0	0.166426	0.0960338	0.000684074	0.0478394
TCGA-D8-A142	BRCA	female	white	not hispanic or latino	27313	BRCA.Basal	53	4	NA	1.28292	3.022	231	0.72845	NA	NA	4.475	0.747622	3.8036	162	3.65263	40	0.990173	0	425	0	425	0.199341	0.000911643	0.0384327	0	0.0171892	0	0.102221	0.0872096	0.292356	0	0.0271209	3.18e-05	0.00313075	0.0031614	0.00365473	0.150104	0	0.112712	0	0.0870319	0.062385	0	0.012347
TCGA-D8-A143	BRCA	female	white	not hispanic or latino	18984	BRCA.Basal	19	24	0.24	0.363635	1.20279	149	0.858516	19	34	1.775	0.653159	2.70613	63	3.40493	32	0.982455	0	431	0	431	0.158032	0	0.048984	0	0	0	0.147732	0.0747189	0.292906	0.010795	0	0.00375104	0	0	0.0219342	0.0861515	0	0.135988	0	0.0980363	0.0789983	0	4.44e-06
TCGA-D8-A145	BRCA	female	white	not hispanic or latino	29280	BRCA.LumA	25	9	0.47	0.160727	0.991151	56	0.417298	3	6	1.375	0.957428	3.62309	44	3.12872	25	0.971993	0	410	0	410	0.171879	0	0.168207	0	0	0	0.0195958	0.0225459	0.144583	0.00560828	0.0812751	0.0132142	0	0.019686	0	0.335981	0	0.0589364	0	0.0716682	0.0569185	0	0.00178124
TCGA-D8-A146	BRCA	female	white	not hispanic or latino	20861	na	na	na	na	na	na	na	na	na	na	1.225	na	na	na	na	na	na	na	na	na	na	na	na	na	na	na	na	na	na	na	na	na	na	na	na	na	na	na	na	na	na	na	na	na
TCGA-D8-A147	BRCA	female	white	not hispanic or latino	16736	BRCA.Basal	81	15	0.27	1.02517	3.58809	280	0.649593	10	69	5.575	0.852255	1.37165	5	4.04262	60	0.987368	0	584	0	584	0.223832	0	0.154574	0.0142344	0.0246435	0	0.0722208	0.0548257	0.235097	0	0.00318134	0.0164701	0	0	0.0121771	0.0295961	0	0.220036	0	0.0727543	0.0894035	0	0.000786548
TCGA-D8-A1J8	BRCA	female	white	not hispanic or latino	28444	BRCA.LumB	366	684	0.09	6.70644	19.5284	73	0.947642	15	7	28.175	0.95591	1.53848	5	4.32922	84	0.97707	0	431	0	431	0.273252	0	0.0215503	0.00649177	0	0	0.116764	0.107487	0.278117	0.0420002	0	0	0.00915102	0.0550957	0	0	0.0540995	0.0736797	0	0.110637	0.0741027	0.0465922	0.00423108
TCGA-D8-A1J9	BRCA	female	white	not hispanic or latino	17879	BRCA.LumB	86	6	0.25	1.76827	4.65926	301	0.512539	9	31	6.75	0.911801	1.26402	4	1.88916	7	0.970836	0	532	0	532	0.149427	0	0.00774205	0	0	0	0.0999331	0.042832	0.538472	0	0.0815057	0	0.0295231	0.00380969	0.00591984	0.0136532	0.00331344	0.0932116	0	0.0354232	0.030267	0	0.0143946
TCGA-D8-A1JA	BRCA	female	white	not hispanic or latino	21918	BRCA.Her2	438	238	0.03	7.546	23.6767	262	0.272816	5	28	31.125	NA	NA	NA	2.66539	16	0.961338	0	502	1	431	0.104109	0.00107913	0.0204599	0.179889	0	0	0	0.0920814	0.318859	0	0.127525	0.00642452	0.00897799	0	0	0	0	0.137277	0	0.0833106	0.0241158	0	0
TCGA-D8-A1JB	BRCA	female	white	not hispanic or latino	19822	BRCA.LumA	22	22	0.38	0.487307	0.883245	106	0.204542	8	41	1.6	0.803669	2.96464	40	4.52484	98	0.986887	0	1688	0	1688	0.358718	0.0463029	0.0743222	0	0.0315177	0	0	0.0638485	0.165329	0	0.0518812	0	0	0.0170843	0	0.0275833	0	0.124206	0	0.215802	0.130132	0.0474456	0.00454451
TCGA-D8-A1JC	BRCA	female	white	not hispanic or latino	21898	BRCA.LumB	47	38	0.19	0.705731	2.03251	209	0.698248	13	33	3.3	0.907484	2.71858	20	3.53096	38	0.970688	0	480	0	480	0.154892	0	0.0569252	0	0	0	0.244509	0.0856761	0.252173	0	0.0745574	0	0	0	0.0226441	0.0393784	0	0.0633498	0	0.0763215	0.0555542	0	0.0289112
TCGA-D8-A1JD	BRCA	female	white	not hispanic or latino	15166	BRCA.LumB	54	97	0.29	0.580061	2.63928	204	0.600321	15	40	3.525	0.915206	3.68403	56	3.84272	49	0.987384	0	552	0	552	0.20082	0	0.0553337	0	0.0183454	0	0	0.0694397	0.380173	0	0.155873	0	0.0265373	0	0.0196332	0.0164881	0	0.161959	0	0.0321842	0.0401903	0	0.0238432
TCGA-D8-A1JE	BRCA	female	white	not hispanic or latino	22683	BRCA.LumB	11	52	0.21	0.211168	0.844673	79	0.677939	21	12	1.075	0.819262	0.567869	2	2.47996	13	0.966863	0	575	0	575	0.22039	0.00993091	0	0	0.00565177	0	0	0.0421971	0.553441	0	0.0660225	0.0321091	0	0.00943638	0	0	0.00258986	0.147344	0	0.113657	0.0134081	0	0.00421112
TCGA-D8-A1JF	BRCA	female	white	not hispanic or latino	29199	BRCA.Her2	20	4	0.15	0.440961	1.1872	166	0.724063	20	23	1.525	0.889213	4.34856	133	3.49794	35	0.983852	0	366	0	366	0.255721	0	0.124827	0	0	0	0.00320819	0.0475979	0.2642	0	0.0564167	0.00192167	0.00611675	0	0.00659545	0.197004	0.00552866	0.185624	0	0.0499528	0.0397028	0.00613085	0.00517288
TCGA-D8-A1JG	BRCA	female	white	not hispanic or latino	22878	BRCA.Her2	61	18	0.14	0.985079	3.37741	232	0.679871	20	27	4.6	0.802304	4.39042	238	4.36429	81	0.993136	0	1612	0	1612	0.385071	0	0.0491911	0	0.0415113	0	0.0514655	0.101187	0.266143	0	0.0409528	0	0.0131592	0.032452	0	0.118048	0	0.171756	0	0.0648557	0.0462781	0	0.00299963
TCGA-D8-A1JH	BRCA	female	white	not hispanic or latino	20497	BRCA.LumA	12	27	0.31	0.109492	0.520088	53	0.0716532	0	0	0.875	0.957883	1.32791	4	3.83524	47	0.996127	0	426	0	426	0.253298	0	0.165329	0	0.0710175	0	0	0.0500063	0.30096	0	0.093531	0.0224452	0	0.0160663	0	0.0257445	0	0.135373	0	0.0657249	0.0311632	0	0.0226382
TCGA-D8-A1JI	BRCA	female	white	not hispanic or latino	20072	BRCA.LumB	8	NA	0.17	0.362758	0.613897	165	0.899281	8	17	1.25	NA	NA	NA	2.25386	10	0.978838	0	577	0	577	0.0963008	0	0.0110382	0	0.019375	0	0	0.0272891	0.481156	0.0475819	0.0557691	0.0908877	0	0.0110799	0.0105813	0.0428234	0	0.070979	0	0.0489969	0.0824425	0	0
TCGA-D8-A1JJ	BRCA	female	white	not hispanic or latino	19966	BRCA.LumB	31	NA	0.22	0.713217	1.64589	213	0.613967	20	25	2.475	0.984746	0.682574	2	3.10797	23	0.991222	0	611	0	611	0.180924	0	0.0255972	0	0.0170745	0	0.363515	0.0352436	0.383834	0.0236797	0.0109102	0	0.00363895	0	0.00667958	0.00698084	0	0.0592522	0	0.0320939	0.0214913	0	0.0100089
TCGA-D8-A1JK	BRCA	female	white	not hispanic or latino	32872	BRCA.Basal	60	76	0.15	1.73662	5.0698	337	0.665088	17	53	7.3	0.677916	2.63833	49	3.20268	33	0.915965	0	612	0	612	0.286196	0	0.0393469	0	0.0188963	0	0.207651	0.12103	0.252385	0.0481325	0	0	0.00355681	0	0.0446625	0.00641405	0.0358637	0.034627	0	0.0850287	0.0812364	0	0.0211679
TCGA-D8-A1JL	BRCA	female	white	not hispanic or latino	26484	BRCA.Basal	32	58	0.46	0.942671	2.41559	166	0.643642	20	51	3.95	0.861734	2.49073	18	4.30988	107	0.922327	0	611	0	611	0.441123	0	0.0401694	0.0398408	0	0	0.180024	0.0996656	0.213857	0	0.00174719	0.00363201	0.00757693	0	0.0183952	0.00519549	0.0136219	0.194475	0	0.0887171	0.0736284	0	0.019454
TCGA-D8-A1JM	BRCA	female	white	not hispanic or latino	21602	BRCA.Basal	20	1	0.25	0.419447	0.97871	272	0.945567	11	42	1.675	0.964387	1.72795	6	3.54858	37	0.982737	0	590	0	590	0.155843	0	0.0125872	0	0	0	0.0448254	0.178322	0.0906703	0	0.0439467	0.00328468	0.0034879	0.0671157	0	0.010649	0	0.118588	0	0.243248	0.15054	0	0.0327349
TCGA-D8-A1JN	BRCA	female	white	not hispanic or latino	29331	BRCA.LumA	40	51	0.1	1.76314	3.49738	91	0.174742	6	6	5.6	0.886326	1.22871	4	2.77259	16	1	0	620	0	620	0.0610034	0	0.020392	0	0.00643733	0	0	0.0835558	0.305509	0	0.0570302	0.00256942	0	0.0213029	0	0.0404214	0	0.186771	0	0.148455	0.0988699	0	0.028686
TCGA-D8-A1JP	BRCA	female	white	not hispanic or latino	26862	BRCA.LumA	54	17	0.13	1.10182	2.60152	241	0.538473	4	69	4.05	0.964637	1.05976	3	3.06029	23	0.976014	0	639	0	639	0.170344	0	0.0193262	0	0.0104804	0	0	0.0510084	0.537506	0	0.0258896	0	0.021836	0	0	0.0202609	0	0.131426	0	0.118549	0.0415805	0	0.0221376
TCGA-D8-A1JS	BRCA	female	white	not hispanic or latino	28178	BRCA.LumA	6	38	0.03	0.230241	0.518042	45	0.0619286	2	6	0.775	NA	NA	NA	1.09861	3	1	0	371	0	371	0.0284598	0.0189968	0	0	0.0404569	0	0.230379	0.044018	0.362365	0	0.0498982	0.0258123	0	0	0.0332	0.0016802	0	0.0685773	0	0.0822857	0.0401989	0	0.00213083
TCGA-D8-A1JT	BRCA	female	white	not hispanic or latino	25677	BRCA.LumB	15	0	0.03	0.343759	0.658872	90	0.926575	17	13	1.175	NA	NA	NA	0.950271	3	0.864974	0	405	0	405	0.0804118	0.00302382	0	0.0159352	0	0.00134647	0.177682	0.0571905	0.420502	0	0.117592	0.031424	0	0.0504313	0	0	0	0.00997371	0	0.02003	0.0763126	0.0122513	0.00630542
TCGA-D8-A1JU	BRCA	female	white	not hispanic or latino	18733	BRCA.LumA	8	4	0.39	0.224005	0.416008	60	0.153343	4	6	0.5	0.828661	0.910377	3	2.25051	14	0.852771	0	447	0	447	0.212715	0	0.0372386	0	0.0214451	0	0	0.0465905	0.353723	0	0.237075	0.0223179	0	0.0256111	0	0.0132533	0	0.118828	0	0.107387	0.0165306	0	0
TCGA-D8-A1X5	BRCA	female	white	not hispanic or latino	29734	BRCA.LumB	21	1	0.06	0.61387	1.22774	288	0.700045	17	37	1.85	0.636516	2.59542	59	2.75167	16	0.992454	0	565	0	565	0.189867	0	0.047378	0	0	0	0.0353927	0.0620452	0.416739	0	0.0316414	0.0781073	0.0253066	0.0105889	0	0.0448242	0	0.139016	0	0.0547723	0.0541884	0	0
TCGA-D8-A1X6	BRCA	female	white	not hispanic or latino	29256	BRCA.LumB	17	23	0.15	0.144732	1.04207	52	0.362406	11	6	1.225	NA	0	1	2.40616	13	0.938092	0	541	0	541	0.156271	0.00160776	0	0	0	0.00208531	0	0.00758755	0.710543	0	0.0221775	0.0732793	0.000251359	0.025607	0	0.0016259	0	0.0821312	0	0.0281137	0.0449902	0	0
TCGA-D8-A1X7	BRCA	female	white	not hispanic or latino	14858	BRCA.LumB	10	NA	0	0.167133	0.557111	66	0.0853075	4	4	0.825	0.877403	1.70735	7	1.33218	4	0.960964	0	509	0	509	0.128068	0.0472194	0.0288163	0	0	0	0.280142	0.0158008	0.374309	0	0.0176313	0.0146127	0	0	0.0197976	0	0	0.0812366	0	0.0400834	0.0754877	0	0.00486375
TCGA-D8-A1X8	BRCA	female	white	not hispanic or latino	22995	BRCA.LumA	12	20	0	0.21428	0.64284	73	0.115271	3	15	1.675	NA	0	1	3.39098	31	0.987475	0	783	0	783	0.212849	0	0.0475957	0	0.0006835	0	0	0.0464164	0.392539	0.00470515	0.12761	0.0500145	0	0	0	0.0128204	0	0.224734	0	0.0583378	0.0269571	0	0.00758569
TCGA-D8-A1X9	BRCA	female	white	not hispanic or latino	24417	BRCA.LumA	43	3	0.05	0.594856	2.51162	275	0.317471	2	55	2.975	0.639826	1.14641	6	3.57939	39	0.977024	0	727	0	727	0.149083	0	0.0253211	0.0721392	0	0	0.0238204	0.0432037	0.397208	0	0.0562621	0.0185419	0.0220819	0.0197105	0	0.00804907	0	0.155513	0	0.0632101	0.0617869	0	0.033152
TCGA-D8-A1XA	BRCA	female	white	not hispanic or latino	23387	BRCA.LumA	13	155	0.03	0.181504	0.695766	105	0.881761	14	12	0.875	0.833693	1.62229	7	2.30259	10	1	0	839	0	839	0.105669	0.0428879	0.00694282	0	0	0	0.217797	0.0250753	0.248671	0	0.181409	0	0.0111397	0	0	0	0	0.100036	0	0.0768326	0.0299506	0	0.0592583
TCGA-D8-A1XB	BRCA	female	white	not hispanic or latino	22976	BRCA.LumA	17	30	0.69	0.308998	0.842721	77	0.461317	3	8	1.3	0.812207	1.45528	6	1.56071	5	0.969724	0	552	0	552	0.116586	0	0.028718	0	0.011418	0	0	0.037013	0.337627	0	0.309612	0.00788282	0	0.0173996	0	0.037875	0	0.123266	0	0.0428728	0.039137	0	0.0071789
TCGA-D8-A1XC	BRCA	female	white	not hispanic or latino	31220	BRCA.LumA	14	9	0	0.191644	0.798516	42	0.0565888	2	3	1.025	NA	NA	NA	NA	0	NA	1	377	1	377	0.0590011	0.0191513	0	0	0	0	0.187081	0.00466629	0.268744	0	0.259621	0.0307645	0	0	0.0660323	0	0	0.070514	0	0.0636342	0.0101091	0	0.0196828
TCGA-D8-A1XD	BRCA	female	white	not hispanic or latino	13510	BRCA.LumA	NA	NA	NA	NA	NA	268	0.194212	3	14	NA	NA	NA	NA	1.03972	3	0.946395	0	522	0	522	0.0557849	0	0.143997	0	0	0	0.196896	0.0175532	0.279275	0	0.100845	0	0.0078139	0.00566075	0.000160589	0.136955	0	0.095033	0	0.0112361	0	0	0.00457366
TCGA-D8-A1XF	BRCA	female	white	not hispanic or latino	16787	BRCA.LumB	10	NA	0	0.411912	0.85551	148	0.689376	23	27	1.65	0.805809	3.50028	77	0.693147	2	1	0	463	0	463	0.074649	0.0102557	0.00388878	0	0	0	0.229546	0.0640247	0.356284	0	0.0752097	0	0	0	0.0142336	0.132199	0.00540694	0.0334641	0	0.0468576	0.0202521	0	0.00837806
TCGA-D8-A1XG	BRCA	female	white	not hispanic or latino	31748	BRCA.LumA	8	71	0.02	0.224944	0.421769	80	0.178537	4	8	1.075	NA	NA	NA	0	1	NA	0	448	0	448	0.0456466	0.0122165	0.00614224	0	0.086474	0	0.0187771	0.0152792	0.381047	0	0.311948	0.013709	0	0.0474331	0	0	0	0.092679	0	0	0.00178119	0	0.0125141
[truncated: 9,941 more rows]
[truncated: 34 more columns]
