# Supplementary material for: The viral expression and immune status in human cancers and insights into novel biomarkers of immunotherapy
Source: BMC Cancer. 2021 Nov 5;21:1183. doi: 10.1186/s12885-021-08871-9 (PMC8571886; doi:10.1186/s12885-021-08871-9)
Supplement: Supplementary file 3 — Additional file 3: Supplementary Table 2. Comparisons of genomic features between infected and non-infected tumors. [file 12885_2021_8871_MOESM3_ESM.xls]

## Sheet: Title Page
The viral expression and immune status in human cancers and insights into novel biomarkers of immunotherapy
Siyuan Chen1,3,4, Hongyan Lai2,3,4, Jingjing Zhao2, Bing Chen1,3, Yan Li2, Yuchen Li2, Qin Li2, Qiupeng Zheng2, Shenglin Huang2,3, *, Xiaodong Zhu1,3, *
1Department of Medical Oncology, Fudan University Shanghai Cancer Center, Fudan University, Shanghai, 200032, China
2Fudan University Shanghai Cancer Center, Key Laboratory of Medical Epigenetics and Metabolism, Institutes of Biomedical Sciences, Fudan University, Shanghai 200032, China
3Department of Oncology, Shanghai Medical College, Fudan University, Shanghai, China
4These authors contributed equally to this work
Corresponding authors: Xiaodong Zhu, Ph.D., xddr001@163.com; Department of Medical Oncology, Fudan University Shanghai Cancer Center, Fudan University, Shanghai, 200032, China. Tel.: 86-21-64175590*88907; Fax: 86-21-64430366. Or Shenglin Huang, Ph.D., slhuang@fudan.edu.cn; Fudan University Shanghai Cancer Center and Institutes of Biomedical Sciences, Fudan University, 270 Dong An Rd., Shanghai 20…

## Sheet: Supplementary Table 2
Supplementary Table 2. Comparisons of genomic features between infected and non-infected tumors
	EBV+ (STAD)	EBV- (STAD)	p	HBV+ (LIHC)	HBV- (LIHC)	p	HPV+ (HNSC)	HPV- (HNSC)	p
TMB	3.43	4.28	0.48	3.59	3.21	0.05	2.45	3.8	0
Silent.Mutation.Rate	1.02	1.09	0.49	0.65	0.63	0.21	0.68	0.94	0
Nonsilent.Mutation.Rate	2.73	3.1	0.8	1.99	1.78	0.04	1.63	2.81	0
Number.of.Segments	90.5	169	0	146	114	0	108.5	132	0.01
Fraction.Altered	0.19	0.41	0.01	0.53	0.31	0	0.26	0.43	0
Aneuploidy.Score	7.5	9	0.35	8	6	0	5.5	10	0
HRD	9	25	0.01	22	14	0	19	25	0
ITH	0.09	0.15	0.02	0.07	0.07	0.22	0.05	0.14	0
Note: two-tailed Mann-Whitney U test, comparing the median of infected tumors versus the median of non-infected tumors for each viral infection
